# Supplementary material for: Structural and Dynamic Differences between Calreticulin Mutants Associated with Essential Thrombocythemia
Source: Biomolecules. 2023 Mar 10;13(3):509. doi: 10.3390/biom13030509 (PMC10046389; doi:10.3390/biom13030509)
Supplement: Supplementary file 1 [file biomolecules-13-00509-s001.zip]

Archive with 17 entries (15 files):
- biomolecules-2155679-supplementary.pdf
- models/01_monomer/
- models/01_monomer/CALR_class_A.pdb
- models/01_monomer/CALR_class_B.pdb
- models/01_monomer/CALR_class_C.pdb
- models/01_monomer/CALR_class_D.pdb
- models/01_monomer/CALR_class_E.pdb
- models/01_monomer/CALRwt.pdb
- models/02_dimer/
- models/02_dimer/CALR_class_A_dimer.pdb
- models/02_dimer/CALR_class_A_no-SS.pdb
- models/02_dimer/CALR_class_B_dimer.pdb
- models/02_dimer/CALR_class_C_dimer.pdb
- models/02_dimer/CALR_class_D_dimer.pdb
- models/02_dimer/CALR_class_E_dimer.pdb
- models/02_dimer/CALRwt_dimer.pdb
- models/README.txt
