# Supplementary material for: Structural and Dynamic Differences between Calreticulin Mutants Associated with Essential Thrombocythemia
Source: Biomolecules. 2023 Mar 10;13(3):509. doi: 10.3390/biom13030509 (PMC10046389; doi:10.3390/biom13030509)
Supplement: Supplementary file 1 [file biomolecules-13-00509-s001.zip › models/01_monomer/CALR_class_A.pdb]

EXPDTA    THEORETICAL MODEL, MODELLER 9.24 2020/05/16 20:10:01
REMARK   6 MODELLER OBJECTIVE FUNCTION:       250.9157
REMARK   6 MODELLER BEST TEMPLATE % SEQ ID: 100.000
REMARK   6 SEQUENCE: var20 cDNA: c.1099_1150del PROTEIN: p.L367Tfs*46 TYPE: Type 1-like CLASS: Class A
REMARK   6 ALIGNMENT: C:\modeller\bin\test_modeller14\variant/var20/var20.pir
REMARK   6 SCRIPT: fonction_model.py
REMARK   6 DOPE score: -3008.24780
REMARK   6 GA341 score: 0.99690
REMARK   6 TEMPLATE: Type1_model 1: - 60: MODELS 1: - 60: AT 100.0%
REMARK   6 TEMPLATE INFO: variant Type 1 cDNA: c.1099_1150del PROTEIN: p.L367Tfs*46 TYPE: Type 1-like CLASS: Class A
ATOM      1  N   ALA     1       8.442  17.463 -24.890  1.00 14.57           N
ATOM      2  CA  ALA     1       7.743  18.747 -25.106  1.00 14.57           C
ATOM      3  CB  ALA     1       8.535  19.639 -26.072  1.00 14.57           C
ATOM      4  C   ALA     1       6.396  18.515 -25.689  1.00 14.57           C
ATOM      5  O   ALA     1       5.690  17.587 -25.303  1.00 14.57           O
ATOM      6  N   ALA     2       6.005  19.391 -26.629  1.00 25.86           N
ATOM      7  CA  ALA     2       4.725  19.301 -27.264  1.00 25.86           C
ATOM      8  CB  ALA     2       4.468  20.462 -28.239  1.00 25.86           C
ATOM      9  C   ALA     2       4.649  18.037 -28.057  1.00 25.86           C
ATOM     10  O   ALA     2       3.630  17.347 -28.034  1.00 25.86           O
ATOM     11  N   GLU     3       5.733  17.692 -28.781  1.00 83.02           N
ATOM     12  CA  GLU     3       5.705  16.515 -29.600  1.00 83.02           C
ATOM     13  CB  GLU     3       6.998  16.291 -30.402  1.00 83.02           C
ATOM     14  CG  GLU     3       7.118  17.195 -31.632  1.00 83.02           C
ATOM     15  CD  GLU     3       6.343  16.548 -32.773  1.00 83.02           C
ATOM     16  OE1 GLU     3       5.765  15.452 -32.547  1.00 83.02           O
ATOM     17  OE2 GLU     3       6.325  17.137 -33.887  1.00 83.02           O
ATOM     18  C   GLU     3       5.507  15.331 -28.716  1.00 83.02           C
ATOM     19  O   GLU     3       4.703  14.451 -29.014  1.00 83.02           O
ATOM     20  N   LYS     4       6.227  15.282 -27.585  1.00125.95           N
ATOM     21  CA  LYS     4       6.026  14.186 -26.692  1.00125.95           C
ATOM     22  CB  LYS     4       6.932  14.239 -25.453  1.00125.95           C
ATOM     23  CG  LYS     4       8.415  14.120 -25.800  1.00125.95           C
ATOM     24  CD  LYS     4       8.747  12.848 -26.580  1.00125.95           C
ATOM     25  CE  LYS     4       8.646  11.575 -25.739  1.00125.95           C
ATOM     26  NZ  LYS     4       8.834  10.388 -26.601  1.00125.95           N
ATOM     27  C   LYS     4       4.622  14.335 -26.241  1.00125.95           C
ATOM     28  O   LYS     4       3.910  13.361 -26.001  1.00125.95           O
ATOM     29  N   GLN     5       4.201  15.607 -26.155  1.00 62.58           N
ATOM     30  CA  GLN     5       2.912  15.975 -25.675  1.00 62.58           C
ATOM     31  CB  GLN     5       1.762  15.204 -26.342  1.00 62.58           C
ATOM     32  CG  GLN     5       1.646  15.431 -27.850  1.00 62.58           C
ATOM     33  CD  GLN     5       0.434  14.646 -28.330  1.00 62.58           C
ATOM     34  OE1 GLN     5       0.167  14.566 -29.528  1.00 62.58           O
ATOM     35  NE2 GLN     5      -0.319  14.048 -27.368  1.00 62.58           N
ATOM     36  C   GLN     5       2.902  15.649 -24.225  1.00 62.58           C
ATOM     37  O   GLN     5       1.852  15.628 -23.586  1.00 62.58           O
ATOM     38  N   MET     6       4.103  15.399 -23.673  1.00 90.42           N
ATOM     39  CA  MET     6       4.215  15.156 -22.271  1.00 90.42           C
ATOM     40  CB  MET     6       5.667  14.900 -21.829  1.00 90.42           C
ATOM     41  CG  MET     6       6.270  13.630 -22.428  1.00 90.42           C
ATOM     42  SD  MET     6       5.502  12.088 -21.855  1.00 90.42           S
ATOM     43  CE  MET     6       6.541  11.018 -22.890  1.00 90.42           C
ATOM     44  C   MET     6       3.793  16.435 -21.635  1.00 90.42           C
ATOM     45  O   MET     6       3.014  16.456 -20.684  1.00 90.42           O
ATOM     46  N   LYS     7       4.295  17.555 -22.182  1.00 61.99           N
ATOM     47  CA  LYS     7       3.963  18.837 -21.644  1.00 61.99           C
ATOM     48  CB  LYS     7       5.049  19.894 -21.893  1.00 61.99           C
ATOM     49  CG  LYS     7       4.717  21.266 -21.305  1.00 61.99           C
ATOM     50  CD  LYS     7       5.920  22.210 -21.255  1.00 61.99           C
ATOM     51  CE  LYS     7       5.601  23.584 -20.658  1.00 61.99           C
ATOM     52  NZ  LYS     7       4.716  24.337 -21.575  1.00 61.99           N
ATOM     53  C   LYS     7       2.709  19.290 -22.309  1.00 61.99           C
ATOM     54  O   LYS     7       2.476  18.994 -23.480  1.00 61.99           O
ATOM     55  N   ASP     8       1.848  20.009 -21.568  1.00 61.38           N
ATOM     56  CA  ASP     8       0.662  20.485 -22.204  1.00 61.38           C
ATOM     57  CB  ASP     8      -0.490  20.827 -21.241  1.00 61.38           C
ATOM     58  CG  ASP     8      -1.132  19.514 -20.807  1.00 61.38           C
ATOM     59  OD1 ASP     8      -0.795  18.464 -21.420  1.00 61.38           O
ATOM     60  OD2 ASP     8      -1.973  19.538 -19.872  1.00 61.38           O
ATOM     61  C   ASP     8       1.037  21.709 -22.964  1.00 61.38           C
ATOM     62  O   ASP     8       1.837  22.522 -22.510  1.00 61.38           O
ATOM     63  N   LYS     9       0.465  21.853 -24.168  1.00155.92           N
ATOM     64  CA  LYS     9       0.759  22.973 -25.007  1.00155.92           C
ATOM     65  CB  LYS     9       0.963  22.577 -26.472  1.00155.92           C
ATOM     66  CG  LYS     9      -0.253  21.849 -27.043  1.00155.92           C
ATOM     67  CD  LYS     9      -0.224  21.734 -28.561  1.00155.92           C
ATOM     68  CE  LYS     9       1.121  21.263 -29.108  1.00155.92           C
ATOM     69  NZ  LYS     9       1.384  19.876 -28.667  1.00155.92           N
ATOM     70  C   LYS     9      -0.438  23.860 -24.961  1.00155.92           C
ATOM     71  O   LYS     9      -1.126  23.935 -23.946  1.00155.92           O
ATOM     72  N   GLN    10      -0.700  24.574 -26.073  1.00162.24           N
ATOM     73  CA  GLN    10      -1.833  25.449 -26.128  1.00162.24           C
ATOM     74  CB  GLN    10      -2.029  26.109 -27.500  1.00162.24           C
ATOM     75  CG  GLN    10      -0.767  26.815 -27.997  1.00162.24           C
ATOM     76  CD  GLN    10      -0.230  27.676 -26.865  1.00162.24           C
ATOM     77  OE1 GLN    10      -0.805  28.706 -26.520  1.00162.24           O
ATOM     78  NE2 GLN    10       0.910  27.239 -26.265  1.00162.24           N
ATOM     79  C   GLN    10      -3.006  24.576 -25.870  1.00162.24           C
ATOM     80  O   GLN    10      -2.985  23.393 -26.209  1.00162.24           O
ATOM     81  N   ASP    11      -4.061  25.130 -25.243  1.00 81.48           N
ATOM     82  CA  ASP    11      -5.116  24.253 -24.844  1.00 81.48           C
ATOM     83  CB  ASP    11      -5.247  24.169 -23.315  1.00 81.48           C
ATOM     84  CG  ASP    11      -3.973  23.528 -22.780  1.00 81.48           C
ATOM     85  OD1 ASP    11      -3.703  22.355 -23.150  1.00 81.48           O
ATOM     86  OD2 ASP    11      -3.243  24.208 -22.011  1.00 81.48           O
ATOM     87  C   ASP    11      -6.444  24.691 -25.363  1.00 81.48           C
ATOM     88  O   ASP    11      -6.658  25.848 -25.724  1.00 81.48           O
ATOM     89  N   GLU    12      -7.364  23.708 -25.437  1.00 86.23           N
ATOM     90  CA  GLU    12      -8.743  23.920 -25.749  1.00 86.23           C
ATOM     91  CB  GLU    12      -9.452  22.660 -26.275  1.00 86.23           C
ATOM     92  CG  GLU    12      -8.942  22.192 -27.641  1.00 86.23           C
ATOM     93  CD  GLU    12      -7.545  21.618 -27.448  1.00 86.23           C
ATOM     94  OE1 GLU    12      -7.405  20.643 -26.664  1.00 86.23           O
ATOM     95  OE2 GLU    12      -6.599  22.155 -28.083  1.00 86.23           O
ATOM     96  C   GLU    12      -9.349  24.277 -24.429  1.00 86.23           C
ATOM     97  O   GLU    12      -8.721  24.091 -23.388  1.00 86.23           O
ATOM     98  N   GLU    13     -10.576  24.821 -24.426  1.00114.84           N
ATOM     99  CA  GLU    13     -11.139  25.254 -23.183  1.00114.84           C
ATOM    100  CB  GLU    13     -12.488  25.966 -23.351  1.00114.84           C
ATOM    101  CG  GLU    13     -12.996  26.533 -22.029  1.00114.84           C
ATOM    102  CD  GLU    13     -11.937  27.505 -21.538  1.00114.84           C
ATOM    103  OE1 GLU    13     -11.508  28.369 -22.347  1.00114.84           O
ATOM    104  OE2 GLU    13     -11.529  27.383 -20.351  1.00114.84           O
ATOM    105  C   GLU    13     -11.343  24.094 -22.259  1.00114.84           C
ATOM    106  O   GLU    13     -11.044  24.181 -21.069  1.00114.84           O
ATOM    107  N   GLN    14     -11.847  22.964 -22.786  1.00 41.76           N
ATOM    108  CA  GLN    14     -12.169  21.840 -21.955  1.00 41.76           C
ATOM    109  CB  GLN    14     -12.808  20.701 -22.762  1.00 41.76           C
ATOM    110  CG  GLN    14     -14.126  21.108 -23.422  1.00 41.76           C
ATOM    111  CD  GLN    14     -14.575  19.965 -24.316  1.00 41.76           C
ATOM    112  OE1 GLN    14     -14.748  18.836 -23.860  1.00 41.76           O
ATOM    113  NE2 GLN    14     -14.756  20.261 -25.631  1.00 41.76           N
ATOM    114  C   GLN    14     -10.934  21.299 -21.303  1.00 41.76           C
ATOM    115  O   GLN    14     -10.935  21.025 -20.103  1.00 41.76           O
ATOM    116  N   ARG    15      -9.833  21.139 -22.062  1.00171.71           N
ATOM    117  CA  ARG    15      -8.677  20.549 -21.450  1.00171.71           C
ATOM    118  CB  ARG    15      -7.539  20.125 -22.406  1.00171.71           C
ATOM    119  CG  ARG    15      -6.811  21.230 -23.163  1.00171.71           C
ATOM    120  CD  ARG    15      -5.711  20.669 -24.069  1.00171.71           C
ATOM    121  NE  ARG    15      -4.775  19.882 -23.212  1.00171.71           N
ATOM    122  CZ  ARG    15      -4.246  18.712 -23.678  1.00171.71           C
ATOM    123  NH1 ARG    15      -4.590  18.253 -24.917  1.00171.71           N
ATOM    124  NH2 ARG    15      -3.371  18.000 -22.910  1.00171.71           N
ATOM    125  C   ARG    15      -8.136  21.489 -20.422  1.00171.71           C
ATOM    126  O   ARG    15      -7.584  21.056 -19.413  1.00171.71           O
ATOM    127  N   THR    16      -8.284  22.807 -20.654  1.00 31.18           N
ATOM    128  CA  THR    16      -7.778  23.795 -19.745  1.00 31.18           C
ATOM    129  CB  THR    16      -8.081  25.199 -20.183  1.00 31.18           C
ATOM    130  OG1 THR    16      -7.527  25.445 -21.467  1.00 31.18           O
ATOM    131  CG2 THR    16      -7.486  26.177 -19.156  1.00 31.18           C
ATOM    132  C   THR    16      -8.444  23.603 -18.421  1.00 31.18           C
ATOM    133  O   THR    16      -7.806  23.718 -17.376  1.00 31.18           O
ATOM    134  N   ARG    17      -9.754  23.300 -18.435  1.00115.07           N
ATOM    135  CA  ARG    17     -10.507  23.135 -17.226  1.00115.07           C
ATOM    136  CB  ARG    17     -11.984  22.812 -17.521  1.00115.07           C
ATOM    137  CG  ARG    17     -12.868  22.712 -16.277  1.00115.07           C
ATOM    138  CD  ARG    17     -14.357  22.556 -16.597  1.00115.07           C
ATOM    139  NE  ARG    17     -14.583  21.159 -17.068  1.00115.07           N
ATOM    140  CZ  ARG    17     -15.802  20.790 -17.563  1.00115.07           C
ATOM    141  NH1 ARG    17     -16.816  21.700 -17.639  1.00115.07           N
ATOM    142  NH2 ARG    17     -16.009  19.510 -17.989  1.00115.07           N
ATOM    143  C   ARG    17      -9.919  21.998 -16.448  1.00115.07           C
ATOM    144  O   ARG    17      -9.741  22.092 -15.234  1.00115.07           O
ATOM    145  N   ARG    18      -9.581  20.893 -17.138  1.00127.89           N
ATOM    146  CA  ARG    18      -9.041  19.734 -16.485  1.00127.89           C
ATOM    147  CB  ARG    18      -8.824  18.557 -17.455  1.00127.89           C
ATOM    148  CG  ARG    18      -8.106  17.354 -16.836  1.00127.89           C
ATOM    149  CD  ARG    18      -6.660  17.203 -17.322  1.00127.89           C
ATOM    150  NE  ARG    18      -6.713  16.905 -18.784  1.00127.89           N
ATOM    151  CZ  ARG    18      -5.885  17.547 -19.662  1.00127.89           C
ATOM    152  NH1 ARG    18      -5.008  18.495 -19.223  1.00127.89           N
ATOM    153  NH2 ARG    18      -5.937  17.242 -20.991  1.00127.89           N
ATOM    154  C   ARG    18      -7.720  20.071 -15.864  1.00127.89           C
ATOM    155  O   ARG    18      -7.441  19.663 -14.737  1.00127.89           O
ATOM    156  N   MET    19      -6.875  20.839 -16.578  1.00 39.84           N
ATOM    157  CA  MET    19      -5.557  21.148 -16.101  1.00 39.84           C
ATOM    158  CB  MET    19      -4.781  22.042 -17.082  1.00 39.84           C
ATOM    159  CG  MET    19      -4.565  21.405 -18.455  1.00 39.84           C
ATOM    160  SD  MET    19      -3.822  22.518 -19.684  1.00 39.84           S
ATOM    161  CE  MET    19      -2.204  22.602 -18.864  1.00 39.84           C
ATOM    162  C   MET    19      -5.677  21.921 -14.832  1.00 39.84           C
ATOM    163  O   MET    19      -4.961  21.661 -13.866  1.00 39.84           O
ATOM    164  N   MET    20      -6.611  22.887 -14.808  1.00 27.17           N
ATOM    165  CA  MET    20      -6.786  23.750 -13.681  1.00 27.17           C
ATOM    166  CB  MET    20      -7.882  24.803 -13.913  1.00 27.17           C
ATOM    167  CG  MET    20      -8.050  25.786 -12.752  1.00 27.17           C
ATOM    168  SD  MET    20      -9.330  27.049 -13.017  1.00 27.17           S
ATOM    169  CE  MET    20      -8.364  28.034 -14.198  1.00 27.17           C
ATOM    170  C   MET    20      -7.193  22.936 -12.496  1.00 27.17           C
ATOM    171  O   MET    20      -6.699  23.159 -11.392  1.00 27.17           O
ATOM    172  N   ARG    21      -8.094  21.956 -12.696  1.00110.88           N
ATOM    173  CA  ARG    21      -8.566  21.172 -11.593  1.00110.88           C
ATOM    174  CB  ARG    21      -9.598  20.102 -11.995  1.00110.88           C
ATOM    175  CG  ARG    21     -10.944  20.665 -12.454  1.00110.88           C
ATOM    176  CD  ARG    21     -12.033  19.601 -12.618  1.00110.88           C
ATOM    177  NE  ARG    21     -11.681  18.757 -13.795  1.00110.88           N
ATOM    178  CZ  ARG    21     -10.888  17.656 -13.647  1.00110.88           C
ATOM    179  NH1 ARG    21     -10.396  17.327 -12.418  1.00110.88           N
ATOM    180  NH2 ARG    21     -10.596  16.876 -14.728  1.00110.88           N
ATOM    181  C   ARG    21      -7.410  20.443 -10.991  1.00110.88           C
ATOM    182  O   ARG    21      -7.274  20.390  -9.770  1.00110.88           O
ATOM    183  N   THR    22      -6.533  19.871 -11.836  1.00 26.59           N
ATOM    184  CA  THR    22      -5.441  19.089 -11.337  1.00 26.59           C
ATOM    185  CB  THR    22      -4.610  18.487 -12.430  1.00 26.59           C
ATOM    186  OG1 THR    22      -5.410  17.649 -13.251  1.00 26.59           O
ATOM    187  CG2 THR    22      -3.473  17.673 -11.789  1.00 26.59           C
ATOM    188  C   THR    22      -4.531  19.946 -10.515  1.00 26.59           C
ATOM    189  O   THR    22      -4.110  19.551  -9.429  1.00 26.59           O
ATOM    190  N   LYS    23      -4.214  21.156 -11.007  1.00135.17           N
ATOM    191  CA  LYS    23      -3.277  21.989 -10.314  1.00135.17           C
ATOM    192  CB  LYS    23      -3.009  23.321 -11.037  1.00135.17           C
ATOM    193  CG  LYS    23      -2.303  23.169 -12.387  1.00135.17           C
ATOM    194  CD  LYS    23      -0.929  22.506 -12.291  1.00135.17           C
ATOM    195  CE  LYS    23       0.037  23.232 -11.352  1.00135.17           C
ATOM    196  NZ  LYS    23       0.308  24.597 -11.854  1.00135.17           N
ATOM    197  C   LYS    23      -3.809  22.330  -8.960  1.00135.17           C
ATOM    198  O   LYS    23      -3.094  22.230  -7.965  1.00135.17           O
ATOM    199  N   MET    24      -5.093  22.724  -8.880  1.00 82.78           N
ATOM    200  CA  MET    24      -5.645  23.130  -7.621  1.00 82.78           C
ATOM    201  CB  MET    24      -7.065  23.713  -7.730  1.00 82.78           C
ATOM    202  CG  MET    24      -7.077  25.193  -8.125  1.00 82.78           C
ATOM    203  SD  MET    24      -6.483  25.576  -9.799  1.00 82.78           S
ATOM    204  CE  MET    24      -6.437  27.367  -9.497  1.00 82.78           C
ATOM    205  C   MET    24      -5.666  21.993  -6.651  1.00 82.78           C
ATOM    206  O   MET    24      -5.368  22.183  -5.473  1.00 82.78           O
ATOM    207  N   ARG    25      -6.004  20.775  -7.108  1.00 98.52           N
ATOM    208  CA  ARG    25      -6.094  19.683  -6.185  1.00 98.52           C
ATOM    209  CB  ARG    25      -6.567  18.372  -6.836  1.00 98.52           C
ATOM    210  CG  ARG    25      -7.977  18.466  -7.423  1.00 98.52           C
ATOM    211  CD  ARG    25      -8.559  17.116  -7.845  1.00 98.52           C
ATOM    212  NE  ARG    25      -7.581  16.477  -8.769  1.00 98.52           N
ATOM    213  CZ  ARG    25      -7.995  15.578  -9.710  1.00 98.52           C
ATOM    214  NH1 ARG    25      -9.321  15.285  -9.853  1.00 98.52           N
ATOM    215  NH2 ARG    25      -7.074  14.976 -10.516  1.00 98.52           N
ATOM    216  C   ARG    25      -4.749  19.439  -5.584  1.00 98.52           C
ATOM    217  O   ARG    25      -4.638  19.207  -4.383  1.00 98.52           O
ATOM    218  N   MET    26      -3.680  19.497  -6.397  1.00 67.01           N
ATOM    219  CA  MET    26      -2.377  19.220  -5.864  1.00 67.01           C
ATOM    220  CB  MET    26      -1.265  19.218  -6.922  1.00 67.01           C
ATOM    221  CG  MET    26      -1.368  18.053  -7.906  1.00 67.01           C
ATOM    222  SD  MET    26       0.013  17.943  -9.080  1.00 67.01           S
ATOM    223  CE  MET    26      -0.341  19.538  -9.870  1.00 67.01           C
ATOM    224  C   MET    26      -2.019  20.254  -4.845  1.00 67.01           C
ATOM    225  O   MET    26      -1.434  19.939  -3.810  1.00 67.01           O
ATOM    226  N   ARG    27      -2.367  21.525  -5.112  1.00 58.62           N
ATOM    227  CA  ARG    27      -2.008  22.604  -4.236  1.00 58.62           C
ATOM    228  CB  ARG    27      -2.517  23.961  -4.757  1.00 58.62           C
ATOM    229  CG  ARG    27      -2.063  24.305  -6.180  1.00 58.62           C
ATOM    230  CD  ARG    27      -2.589  25.656  -6.675  1.00 58.62           C
ATOM    231  NE  ARG    27      -2.107  25.868  -8.069  1.00 58.62           N
ATOM    232  CZ  ARG    27      -2.318  27.070  -8.681  1.00 58.62           C
ATOM    233  NH1 ARG    27      -2.903  28.092  -7.993  1.00 58.62           N
ATOM    234  NH2 ARG    27      -1.956  27.244  -9.987  1.00 58.62           N
ATOM    235  C   ARG    27      -2.647  22.387  -2.899  1.00 58.62           C
ATOM    236  O   ARG    27      -2.012  22.570  -1.861  1.00 58.62           O
ATOM    237  N   ARG    28      -3.928  21.980  -2.892  1.00 57.47           N
ATOM    238  CA  ARG    28      -4.646  21.795  -1.665  1.00 57.47           C
ATOM    239  CB  ARG    28      -6.110  21.379  -1.898  1.00 57.47           C
ATOM    240  CG  ARG    28      -6.954  22.457  -2.584  1.00 57.47           C
ATOM    241  CD  ARG    28      -8.401  22.037  -2.863  1.00 57.47           C
ATOM    242  NE  ARG    28      -9.170  22.161  -1.593  1.00 57.47           N
ATOM    243  CZ  ARG    28      -9.388  21.065  -0.808  1.00 57.47           C
ATOM    244  NH1 ARG    28      -8.922  19.843  -1.198  1.00 57.47           N
ATOM    245  NH2 ARG    28     -10.080  21.193   0.361  1.00 57.47           N
ATOM    246  C   ARG    28      -3.991  20.704  -0.882  1.00 57.47           C
ATOM    247  O   ARG    28      -3.850  20.795   0.336  1.00 57.47           O
ATOM    248  N   MET    29      -3.565  19.636  -1.578  1.00 49.53           N
ATOM    249  CA  MET    29      -2.971  18.505  -0.929  1.00 49.53           C
ATOM    250  CB  MET    29      -2.552  17.414  -1.933  1.00 49.53           C
ATOM    251  CG  MET    29      -1.861  16.197  -1.308  1.00 49.53           C
ATOM    252  SD  MET    29      -2.946  15.060  -0.397  1.00 49.53           S
ATOM    253  CE  MET    29      -3.193  16.209   0.982  1.00 49.53           C
ATOM    254  C   MET    29      -1.724  18.928  -0.224  1.00 49.53           C
ATOM    255  O   MET    29      -1.517  18.565   0.932  1.00 49.53           O
ATOM    256  N   ARG    30      -0.867  19.726  -0.887  1.00 58.13           N
ATOM    257  CA  ARG    30       0.396  20.062  -0.300  1.00 58.13           C
ATOM    258  CB  ARG    30       1.302  20.886  -1.230  1.00 58.13           C
ATOM    259  CG  ARG    30       0.705  22.234  -1.628  1.00 58.13           C
ATOM    260  CD  ARG    30       1.596  23.058  -2.558  1.00 58.13           C
ATOM    261  NE  ARG    30       0.825  24.279  -2.924  1.00 58.13           N
ATOM    262  CZ  ARG    30       1.372  25.214  -3.752  1.00 58.13           C
ATOM    263  NH1 ARG    30       2.650  25.057  -4.209  1.00 58.13           N
ATOM    264  NH2 ARG    30       0.636  26.301  -4.126  1.00 58.13           N
ATOM    265  C   ARG    30       0.190  20.855   0.948  1.00 58.13           C
ATOM    266  O   ARG    30       0.854  20.611   1.954  1.00 58.13           O
ATOM    267  N   ARG    31      -0.741  21.824   0.923  1.00 90.50           N
ATOM    268  CA  ARG    31      -0.911  22.673   2.067  1.00 90.50           C
ATOM    269  CB  ARG    31      -1.977  23.760   1.862  1.00 90.50           C
ATOM    270  CG  ARG    31      -3.368  23.173   1.628  1.00 90.50           C
ATOM    271  CD  ARG    31      -4.497  24.193   1.710  1.00 90.50           C
ATOM    272  NE  ARG    31      -5.777  23.431   1.696  1.00 90.50           N
ATOM    273  CZ  ARG    31      -6.286  22.957   2.870  1.00 90.50           C
ATOM    274  NH1 ARG    31      -5.635  23.207   4.043  1.00 90.50           N
ATOM    275  NH2 ARG    31      -7.449  22.242   2.872  1.00 90.50           N
ATOM    276  C   ARG    31      -1.362  21.862   3.241  1.00 90.50           C
ATOM    277  O   ARG    31      -0.852  22.025   4.348  1.00 90.50           O
ATOM    278  N   THR    32      -2.330  20.953   3.022  1.00113.09           N
ATOM    279  CA  THR    32      -2.906  20.197   4.096  1.00113.09           C
ATOM    280  CB  THR    32      -4.007  19.291   3.641  1.00113.09           C
ATOM    281  OG1 THR    32      -3.489  18.365   2.703  1.00113.09           O
ATOM    282  CG2 THR    32      -5.123  20.119   2.989  1.00113.09           C
ATOM    283  C   THR    32      -1.859  19.324   4.704  1.00113.09           C
ATOM    284  O   THR    32      -1.791  19.179   5.923  1.00113.09           O
ATOM    285  N   ARG    33      -1.010  18.717   3.860  1.00176.32           N
ATOM    286  CA  ARG    33      -0.022  17.780   4.306  1.00176.32           C
ATOM    287  CB  ARG    33       0.794  17.238   3.122  1.00176.32           C
ATOM    288  CG  ARG    33       1.367  15.842   3.344  1.00176.32           C
ATOM    289  CD  ARG    33       0.307  14.748   3.211  1.00176.32           C
ATOM    290  NE  ARG    33      -0.117  14.706   1.782  1.00176.32           N
ATOM    291  CZ  ARG    33       0.498  13.853   0.912  1.00176.32           C
ATOM    292  NH1 ARG    33       1.462  12.999   1.361  1.00176.32           N
ATOM    293  NH2 ARG    33       0.146  13.848  -0.406  1.00176.32           N
ATOM    294  C   ARG    33       0.927  18.487   5.220  1.00176.32           C
ATOM    295  O   ARG    33       1.301  17.969   6.271  1.00176.32           O
ATOM    296  N   ARG    34       1.332  19.709   4.834  1.00 76.06           N
ATOM    297  CA  ARG    34       2.285  20.464   5.591  1.00 76.06           C
ATOM    298  CB  ARG    34       2.656  21.779   4.894  1.00 76.06           C
ATOM    299  CG  ARG    34       3.254  21.504   3.518  1.00 76.06           C
ATOM    300  CD  ARG    34       4.550  20.698   3.597  1.00 76.06           C
ATOM    301  NE  ARG    34       4.753  20.065   2.266  1.00 76.06           N
ATOM    302  CZ  ARG    34       4.239  18.820   2.038  1.00 76.06           C
ATOM    303  NH1 ARG    34       3.567  18.166   3.030  1.00 76.06           N
ATOM    304  NH2 ARG    34       4.403  18.227   0.820  1.00 76.06           N
ATOM    305  C   ARG    34       1.722  20.792   6.932  1.00 76.06           C
ATOM    306  O   ARG    34       2.403  20.675   7.949  1.00 76.06           O
ATOM    307  N   LYS    35       0.443  21.200   6.970  1.00105.45           N
ATOM    308  CA  LYS    35      -0.145  21.611   8.209  1.00105.45           C
ATOM    309  CB  LYS    35      -1.590  22.108   8.044  1.00105.45           C
ATOM    310  CG  LYS    35      -1.682  23.384   7.205  1.00105.45           C
ATOM    311  CD  LYS    35      -0.923  24.571   7.805  1.00105.45           C
ATOM    312  CE  LYS    35      -0.812  25.772   6.862  1.00105.45           C
ATOM    313  NZ  LYS    35      -0.191  26.917   7.566  1.00105.45           N
ATOM    314  C   LYS    35      -0.159  20.448   9.141  1.00105.45           C
ATOM    315  O   LYS    35       0.117  20.592  10.331  1.00105.45           O
ATOM    316  N   MET    36      -0.479  19.254   8.619  1.00110.40           N
ATOM    317  CA  MET    36      -0.580  18.092   9.448  1.00110.40           C
ATOM    318  CB  MET    36      -1.066  16.861   8.665  1.00110.40           C
ATOM    319  CG  MET    36      -2.443  17.060   8.025  1.00110.40           C
ATOM    320  SD  MET    36      -3.781  17.440   9.194  1.00110.40           S
ATOM    321  CE  MET    36      -3.873  15.767   9.894  1.00110.40           C
ATOM    322  C   MET    36       0.759  17.758  10.034  1.00110.40           C
ATOM    323  O   MET    36       0.850  17.411  11.211  1.00110.40           O
ATOM    324  N   ARG    37       1.842  17.856   9.235  1.00181.27           N
ATOM    325  CA  ARG    37       3.111  17.405   9.736  1.00181.27           C
ATOM    326  CB  ARG    37       4.252  17.369   8.703  1.00181.27           C
ATOM    327  CG  ARG    37       4.669  18.721   8.129  1.00181.27           C
ATOM    328  CD  ARG    37       6.035  18.664   7.437  1.00181.27           C
ATOM    329  NE  ARG    37       7.059  18.394   8.489  1.00181.27           N
ATOM    330  CZ  ARG    37       7.375  17.112   8.845  1.00181.27           C
ATOM    331  NH1 ARG    37       6.758  16.056   8.238  1.00181.27           N
ATOM    332  NH2 ARG    37       8.310  16.886   9.812  1.00181.27           N
ATOM    333  C   ARG    37       3.604  18.233  10.879  1.00181.27           C
ATOM    334  O   ARG    37       4.052  17.685  11.884  1.00181.27           O
ATOM    335  N   ARG    38       3.553  19.575  10.796  1.00 82.90           N
ATOM    336  CA  ARG    38       4.152  20.224  11.923  1.00 82.90           C
ATOM    337  CB  ARG    38       5.486  20.926  11.616  1.00 82.90           C
ATOM    338  CG  ARG    38       6.206  21.399  12.882  1.00 82.90           C
ATOM    339  CD  ARG    38       6.714  20.247  13.755  1.00 82.90           C
ATOM    340  NE  ARG    38       7.361  20.837  14.962  1.00 82.90           N
ATOM    341  CZ  ARG    38       8.694  21.127  14.954  1.00 82.90           C
ATOM    342  NH1 ARG    38       9.437  20.881  13.836  1.00 82.90           N
ATOM    343  NH2 ARG    38       9.282  21.658  16.065  1.00 82.90           N
ATOM    344  C   ARG    38       3.229  21.248  12.483  1.00 82.90           C
ATOM    345  O   ARG    38       2.751  22.134  11.778  1.00 82.90           O
ATOM    346  N   LYS    39       2.949  21.129  13.796  1.00 64.10           N
ATOM    347  CA  LYS    39       2.122  22.085  14.464  1.00 64.10           C
ATOM    348  CB  LYS    39       1.828  21.692  15.921  1.00 64.10           C
ATOM    349  CG  LYS    39       0.897  22.675  16.628  1.00 64.10           C
ATOM    350  CD  LYS    39      -0.531  22.661  16.081  1.00 64.10           C
ATOM    351  CE  LYS    39      -1.456  23.657  16.781  1.00 64.10           C
ATOM    352  NZ  LYS    39      -2.823  23.568  16.218  1.00 64.10           N
ATOM    353  C   LYS    39       2.858  23.384  14.485  1.00 64.10           C
ATOM    354  O   LYS    39       2.306  24.430  14.146  1.00 64.10           O
ATOM    355  N   MET    40       4.148  23.341  14.877  1.00 51.50           N
ATOM    356  CA  MET    40       4.900  24.555  14.921  1.00 51.50           C
ATOM    357  CB  MET    40       6.345  24.355  15.411  1.00 51.50           C
ATOM    358  CG  MET    40       7.121  25.667  15.543  1.00 51.50           C
ATOM    359  SD  MET    40       6.580  26.729  16.917  1.00 51.50           S
ATOM    360  CE  MET    40       7.747  28.075  16.560  1.00 51.50           C
ATOM    361  C   MET    40       4.953  25.046  13.520  1.00 51.50           C
ATOM    362  O   MET    40       4.716  26.226  13.259  1.00 51.50           O
ATOM    363  N   SER    41       5.268  24.123  12.590  1.00180.38           N
ATOM    364  CA  SER    41       5.257  24.371  11.181  1.00180.38           C
ATOM    365  CB  SER    41       4.224  25.419  10.693  1.00180.38           C
ATOM    366  OG  SER    41       4.319  25.565   9.283  1.00180.38           O
ATOM    367  C   SER    41       6.662  24.547  10.645  1.00180.38           C
ATOM    368  O   SER    41       7.422  23.579  10.665  1.00180.38           O
ATOM    369  N   PRO    42       7.072  25.704  10.176  1.00107.81           N
ATOM    370  CA  PRO    42       8.311  25.823   9.447  1.00107.81           C
ATOM    371  CD  PRO    42       6.771  26.968  10.850  1.00107.81           C
ATOM    372  CB  PRO    42       8.441  27.306   9.134  1.00107.81           C
ATOM    373  CG  PRO    42       7.852  27.961  10.391  1.00107.81           C
ATOM    374  C   PRO    42       9.521  25.417  10.227  1.00107.81           C
ATOM    375  O   PRO    42      10.595  25.363   9.630  1.00107.81           O
ATOM    376  N   ALA    43       9.400  25.129  11.533  1.00 47.42           N
ATOM    377  CA  ALA    43      10.577  24.951  12.335  1.00 47.42           C
ATOM    378  CB  ALA    43      10.242  24.544  13.779  1.00 47.42           C
ATOM    379  C   ALA    43      11.483  23.899  11.771  1.00 47.42           C
ATOM    380  O   ALA    43      12.687  24.131  11.672  1.00 47.42           O
ATOM    381  N   ARG    44      10.980  22.718  11.365  1.00182.57           N
ATOM    382  CA  ARG    44      11.984  21.819  10.872  1.00182.57           C
ATOM    383  CB  ARG    44      12.706  21.090  12.015  1.00182.57           C
ATOM    384  CG  ARG    44      13.800  20.117  11.589  1.00182.57           C
ATOM    385  CD  ARG    44      14.466  19.447  12.790  1.00182.57           C
ATOM    386  NE  ARG    44      13.386  19.181  13.778  1.00182.57           N
ATOM    387  CZ  ARG    44      13.230  17.929  14.296  1.00182.57           C
ATOM    388  NH1 ARG    44      14.056  16.920  13.895  1.00182.57           N
ATOM    389  NH2 ARG    44      12.248  17.689  15.213  1.00182.57           N
ATOM    390  C   ARG    44      11.377  20.799   9.965  1.00182.57           C
ATOM    391  O   ARG    44      10.328  20.217  10.238  1.00182.57           O
ATOM    392  N   PRO    45      12.037  20.623   8.854  1.00160.00           N
ATOM    393  CA  PRO    45      11.639  19.597   7.925  1.00160.00           C
ATOM    394  CD  PRO    45      12.529  21.805   8.163  1.00160.00           C
ATOM    395  CB  PRO    45      12.154  20.033   6.557  1.00160.00           C
ATOM    396  CG  PRO    45      12.252  21.562   6.673  1.00160.00           C
ATOM    397  C   PRO    45      12.209  18.284   8.359  1.00160.00           C
ATOM    398  O   PRO    45      13.114  18.278   9.191  1.00160.00           O
ATOM    399  N   ARG    46      11.690  17.161   7.824  1.00141.81           N
ATOM    400  CA  ARG    46      12.222  15.872   8.163  1.00141.81           C
ATOM    401  CB  ARG    46      11.320  15.052   9.100  1.00141.81           C
ATOM    402  CG  ARG    46      11.149  15.705  10.474  1.00141.81           C
ATOM    403  CD  ARG    46      12.466  15.918  11.228  1.00141.81           C
ATOM    404  NE  ARG    46      12.955  14.590  11.692  1.00141.81           N
ATOM    405  CZ  ARG    46      14.290  14.299  11.651  1.00141.81           C
ATOM    406  NH1 ARG    46      15.178  15.197  11.140  1.00141.81           N
ATOM    407  NH2 ARG    46      14.740  13.098  12.120  1.00141.81           N
ATOM    408  C   ARG    46      12.357  15.109   6.885  1.00141.81           C
ATOM    409  O   ARG    46      11.812  15.513   5.858  1.00141.81           O
ATOM    410  N   THR    47      13.123  13.997   6.898  1.00119.31           N
ATOM    411  CA  THR    47      13.235  13.240   5.685  1.00119.31           C
ATOM    412  CB  THR    47      14.170  12.066   5.782  1.00119.31           C
ATOM    413  OG1 THR    47      13.743  11.171   6.798  1.00119.31           O
ATOM    414  CG2 THR    47      15.582  12.584   6.095  1.00119.31           C
ATOM    415  C   THR    47      11.866  12.750   5.385  1.00119.31           C
ATOM    416  O   THR    47      11.375  11.805   6.004  1.00119.31           O
ATOM    417  N   SER    48      11.216  13.408   4.412  1.00 86.94           N
ATOM    418  CA  SER    48       9.854  13.126   4.087  1.00 86.94           C
ATOM    419  CB  SER    48       8.959  12.884   5.317  1.00 86.94           C
ATOM    420  OG  SER    48       7.622  12.612   4.920  1.00 86.94           O
ATOM    421  C   SER    48       9.350  14.373   3.459  1.00 86.94           C
ATOM    422  O   SER    48       9.504  14.610   2.261  1.00 86.94           O
ATOM    423  N   CYS    49       8.722  15.206   4.302  1.00 97.12           N
ATOM    424  CA  CYS    49       8.152  16.451   3.893  1.00 97.12           C
ATOM    425  CB  CYS    49       7.403  17.180   5.020  1.00 97.12           C
ATOM    426  SG  CYS    49       5.828  16.363   5.408  1.00 97.12           S
ATOM    427  C   CYS    49       9.228  17.352   3.385  1.00 97.12           C
ATOM    428  O   CYS    49       8.981  18.172   2.502  1.00 97.12           O
ATOM    429  N   ARG    50      10.451  17.236   3.930  1.00137.06           N
ATOM    430  CA  ARG    50      11.518  18.094   3.503  1.00137.06           C
ATOM    431  CB  ARG    50      12.850  17.756   4.195  1.00137.06           C
ATOM    432  CG  ARG    50      14.058  18.381   3.497  1.00137.06           C
ATOM    433  CD  ARG    50      14.270  19.872   3.752  1.00137.06           C
ATOM    434  NE  ARG    50      15.493  19.991   4.592  1.00137.06           N
ATOM    435  CZ  ARG    50      16.713  19.844   3.997  1.00137.06           C
ATOM    436  NH1 ARG    50      16.783  19.496   2.679  1.00137.06           N
ATOM    437  NH2 ARG    50      17.859  20.021   4.717  1.00137.06           N
ATOM    438  C   ARG    50      11.752  17.927   2.034  1.00137.06           C
ATOM    439  O   ARG    50      11.857  18.910   1.302  1.00137.06           O
ATOM    440  N   GLU    51      11.836  16.674   1.552  1.00 65.93           N
ATOM    441  CA  GLU    51      12.121  16.492   0.160  1.00 65.93           C
ATOM    442  CB  GLU    51      12.413  15.038  -0.243  1.00 65.93           C
ATOM    443  CG  GLU    51      13.823  14.599   0.148  1.00 65.93           C
ATOM    444  CD  GLU    51      14.100  13.265  -0.523  1.00 65.93           C
ATOM    445  OE1 GLU    51      13.259  12.838  -1.357  1.00 65.93           O
ATOM    446  OE2 GLU    51      15.157  12.654  -0.212  1.00 65.93           O
ATOM    447  C   GLU    51      10.990  16.998  -0.665  1.00 65.93           C
ATOM    448  O   GLU    51      11.205  17.599  -1.717  1.00 65.93           O
ATOM    449  N   ALA    52       9.745  16.782  -0.214  1.00 26.77           N
ATOM    450  CA  ALA    52       8.647  17.212  -1.024  1.00 26.77           C
ATOM    451  CB  ALA    52       7.284  16.883  -0.391  1.00 26.77           C
ATOM    452  C   ALA    52       8.722  18.698  -1.188  1.00 26.77           C
ATOM    453  O   ALA    52       8.556  19.221  -2.288  1.00 26.77           O
ATOM    454  N   CYS    53       8.996  19.420  -0.086  1.00 42.26           N
ATOM    455  CA  CYS    53       9.003  20.851  -0.139  1.00 42.26           C
ATOM    456  CB  CYS    53       9.259  21.478   1.240  1.00 42.26           C
ATOM    457  SG  CYS    53       7.947  21.089   2.436  1.00 42.26           S
ATOM    458  C   CYS    53      10.073  21.349  -1.065  1.00 42.26           C
ATOM    459  O   CYS    53       9.790  22.132  -1.970  1.00 42.26           O
ATOM    460  N   LEU    54      11.332  20.900  -0.889  1.00113.32           N
ATOM    461  CA  LEU    54      12.351  21.450  -1.736  1.00113.32           C
ATOM    462  CB  LEU    54      12.865  22.797  -1.164  1.00113.32           C
ATOM    463  CG  LEU    54      13.731  23.708  -2.067  1.00113.32           C
ATOM    464  CD1 LEU    54      13.931  25.076  -1.401  1.00113.32           C
ATOM    465  CD2 LEU    54      15.083  23.097  -2.445  1.00113.32           C
ATOM    466  C   LEU    54      13.452  20.439  -1.827  1.00113.32           C
ATOM    467  O   LEU    54      13.630  19.615  -0.931  1.00113.32           O
ATOM    468  N   GLN    55      14.210  20.472  -2.940  1.00 40.71           N
ATOM    469  CA  GLN    55      15.295  19.565  -3.168  1.00 40.71           C
ATOM    470  CB  GLN    55      15.874  19.655  -4.591  1.00 40.71           C
ATOM    471  CG  GLN    55      14.863  19.276  -5.678  1.00 40.71           C
ATOM    472  CD  GLN    55      14.570  17.786  -5.561  1.00 40.71           C
ATOM    473  OE1 GLN    55      14.508  17.230  -4.465  1.00 40.71           O
ATOM    474  NE2 GLN    55      14.389  17.116  -6.730  1.00 40.71           N
ATOM    475  C   GLN    55      16.391  19.889  -2.202  1.00 40.71           C
ATOM    476  O   GLN    55      16.321  20.864  -1.456  1.00 40.71           O
ATOM    477  N   GLY    56      17.437  19.043  -2.172  1.00 23.13           N
ATOM    478  CA  GLY    56      18.503  19.225  -1.235  1.00 23.13           C
ATOM    479  C   GLY    56      19.191  20.511  -1.535  1.00 23.13           C
ATOM    480  O   GLY    56      19.295  20.932  -2.686  1.00 23.13           O
ATOM    481  N   TRP    57      19.672  21.170  -0.464  1.00 94.45           N
ATOM    482  CA  TRP    57      20.394  22.399  -0.567  1.00 94.45           C
ATOM    483  CB  TRP    57      19.491  23.643  -0.617  1.00 94.45           C
ATOM    484  CG  TRP    57      18.484  23.741   0.502  1.00 94.45           C
ATOM    485  CD2 TRP    57      17.458  24.740   0.561  1.00 94.45           C
ATOM    486  CD1 TRP    57      18.320  22.949   1.600  1.00 94.45           C
ATOM    487  NE1 TRP    57      17.254  23.399   2.343  1.00 94.45           N
ATOM    488  CE2 TRP    57      16.711  24.499   1.714  1.00 94.45           C
ATOM    489  CE3 TRP    57      17.158  25.770  -0.285  1.00 94.45           C
ATOM    490  CZ2 TRP    57      15.647  25.287   2.043  1.00 94.45           C
ATOM    491  CZ3 TRP    57      16.087  26.567   0.057  1.00 94.45           C
ATOM    492  CH2 TRP    57      15.348  26.331   1.195  1.00 94.45           C
ATOM    493  C   TRP    57      21.286  22.466   0.632  1.00 94.45           C
ATOM    494  O   TRP    57      21.332  21.534   1.433  1.00 94.45           O
ATOM    495  N   THR    58      22.040  23.571   0.777  1.00101.27           N
ATOM    496  CA  THR    58      22.954  23.672   1.875  1.00101.27           C
ATOM    497  CB  THR    58      23.895  24.839   1.783  1.00101.27           C
ATOM    498  OG1 THR    58      23.170  26.059   1.809  1.00101.27           O
ATOM    499  CG2 THR    58      24.695  24.727   0.474  1.00101.27           C
ATOM    500  C   THR    58      22.153  23.829   3.120  1.00101.27           C
ATOM    501  O   THR    58      20.946  24.067   3.070  1.00101.27           O
ATOM    502  N   GLU    59      22.813  23.668   4.282  1.00118.37           N
ATOM    503  CA  GLU    59      22.108  23.776   5.521  1.00118.37           C
ATOM    504  CB  GLU    59      22.878  23.241   6.738  1.00118.37           C
ATOM    505  CG  GLU    59      24.251  23.883   6.907  1.00118.37           C
ATOM    506  CD  GLU    59      25.154  23.223   5.879  1.00118.37           C
ATOM    507  OE1 GLU    59      25.224  21.966   5.875  1.00118.37           O
ATOM    508  OE2 GLU    59      25.776  23.966   5.074  1.00118.37           O
ATOM    509  C   GLU    59      21.793  25.207   5.782  1.00118.37           C
ATOM    510  O   GLU    59      22.614  26.095   5.559  1.00118.37           O
ATOM    511  N   ALA    60      20.561  25.451   6.264  1.00 18.52           N
ATOM    512  CA  ALA    60      20.129  26.775   6.582  1.00 18.52           C
ATOM    513  CB  ALA    60      19.097  27.328   5.587  1.00 18.52           C
ATOM    514  C   ALA    60      19.441  26.683   7.939  1.00 18.52           C
ATOM    515  O   ALA    60      18.655  25.716   8.136  1.00 18.52           O
ATOM    516  OXT ALA    60      19.683  27.576   8.791  1.00 18.52           O
TER     517      ALA    60
END
