# Supplementary material for: Structural and Dynamic Differences between Calreticulin Mutants Associated with Essential Thrombocythemia
Source: Biomolecules. 2023 Mar 10;13(3):509. doi: 10.3390/biom13030509 (PMC10046389; doi:10.3390/biom13030509)
Supplement: Supplementary file 1 [file biomolecules-13-00509-s001.zip › models/01_monomer/CALR_class_B.pdb]

EXPDTA    THEORETICAL MODEL, MODELLER 9.24 2020/05/16 19:07:48
REMARK   6 MODELLER OBJECTIVE FUNCTION:       207.1758
REMARK   6 MODELLER BEST TEMPLATE % SEQ ID: 100.000
REMARK   6 SEQUENCE: var10 cDNA: c.1154_1155insTTGTC PROTEIN: p.K385Nfs*47 TYPE: Type 2-like CLASS: Class B
REMARK   6 ALIGNMENT: C:\modeller\bin\test_modeller14\variant/var10/var10.pir
REMARK   6 SCRIPT: fonction_model.py
REMARK   6 DOPE score: -4662.51563
REMARK   6 GA341 score: 0.45246
REMARK   6 TEMPLATE: Type2_model 1: - 79: MODELS 1: - 79: AT 100.0%
REMARK   6 TEMPLATE INFO: variant Type 2 cDNA: c.1154_1155insTTGTC PROTEIN: p.K385Nfs*47 TYPE: Type 2-like CLASS: Class B
ATOM      1  N   ALA     1      17.875 135.727  -1.229  1.00  7.24           N
ATOM      2  CA  ALA     1      18.735 136.930  -1.206  1.00  7.24           C
ATOM      3  CB  ALA     1      18.530 137.715   0.100  1.00  7.24           C
ATOM      4  C   ALA     1      20.172 136.552  -1.309  1.00  7.24           C
ATOM      5  O   ALA     1      20.557 135.754  -2.163  1.00  7.24           O
ATOM      6  N   ALA     2      21.009 137.127  -0.427  1.00 13.71           N
ATOM      7  CA  ALA     2      22.410 136.836  -0.466  1.00 13.71           C
ATOM      8  CB  ALA     2      23.244 137.688   0.506  1.00 13.71           C
ATOM      9  C   ALA     2      22.579 135.409  -0.075  1.00 13.71           C
ATOM     10  O   ALA     2      21.793 134.866   0.699  1.00 13.71           O
ATOM     11  N   GLU     3      23.614 134.755  -0.632  1.00 58.86           N
ATOM     12  CA  GLU     3      23.850 133.381  -0.307  1.00 58.86           C
ATOM     13  CB  GLU     3      25.045 132.779  -1.063  1.00 58.86           C
ATOM     14  CG  GLU     3      25.293 131.312  -0.709  1.00 58.86           C
ATOM     15  CD  GLU     3      26.485 130.824  -1.516  1.00 58.86           C
ATOM     16  OE1 GLU     3      26.986 131.603  -2.370  1.00 58.86           O
ATOM     17  OE2 GLU     3      26.914 129.661  -1.287  1.00 58.86           O
ATOM     18  C   GLU     3      24.174 133.327   1.149  1.00 58.86           C
ATOM     19  O   GLU     3      23.710 132.446   1.870  1.00 58.86           O
ATOM     20  N   LYS     4      24.983 134.295   1.615  1.00 86.05           N
ATOM     21  CA  LYS     4      25.387 134.361   2.987  1.00 86.05           C
ATOM     22  CB  LYS     4      26.374 135.522   3.220  1.00 86.05           C
ATOM     23  CG  LYS     4      27.091 135.541   4.574  1.00 86.05           C
ATOM     24  CD  LYS     4      26.210 135.862   5.782  1.00 86.05           C
ATOM     25  CE  LYS     4      27.026 136.059   7.064  1.00 86.05           C
ATOM     26  NZ  LYS     4      26.183 136.650   8.127  1.00 86.05           N
ATOM     27  C   LYS     4      24.164 134.584   3.816  1.00 86.05           C
ATOM     28  O   LYS     4      23.976 133.953   4.856  1.00 86.05           O
ATOM     29  N   GLN     5      23.274 135.478   3.352  1.00 33.42           N
ATOM     30  CA  GLN     5      22.090 135.762   4.104  1.00 33.42           C
ATOM     31  CB  GLN     5      21.229 136.887   3.506  1.00 33.42           C
ATOM     32  CG  GLN     5      21.905 138.258   3.553  1.00 33.42           C
ATOM     33  CD  GLN     5      20.952 139.272   2.941  1.00 33.42           C
ATOM     34  OE1 GLN     5      21.346 140.387   2.603  1.00 33.42           O
ATOM     35  NE2 GLN     5      19.658 138.877   2.800  1.00 33.42           N
ATOM     36  C   GLN     5      21.252 134.529   4.154  1.00 33.42           C
ATOM     37  O   GLN     5      20.648 134.223   5.180  1.00 33.42           O
ATOM     38  N   MET     6      21.211 133.773   3.043  1.00 48.54           N
ATOM     39  CA  MET     6      20.385 132.603   2.992  1.00 48.54           C
ATOM     40  CB  MET     6      20.495 131.858   1.650  1.00 48.54           C
ATOM     41  CG  MET     6      19.620 130.606   1.574  1.00 48.54           C
ATOM     42  SD  MET     6      19.754 129.687   0.011  1.00 48.54           S
ATOM     43  CE  MET     6      18.790 130.875  -0.965  1.00 48.54           C
ATOM     44  C   MET     6      20.843 131.651   4.048  1.00 48.54           C
ATOM     45  O   MET     6      20.030 131.066   4.762  1.00 48.54           O
ATOM     46  N   LYS     7      22.170 131.485   4.188  1.00111.99           N
ATOM     47  CA  LYS     7      22.666 130.549   5.148  1.00111.99           C
ATOM     48  CB  LYS     7      24.195 130.362   5.110  1.00111.99           C
ATOM     49  CG  LYS     7      25.003 131.538   5.659  1.00111.99           C
ATOM     50  CD  LYS     7      26.486 131.216   5.857  1.00111.99           C
ATOM     51  CE  LYS     7      26.740 130.137   6.913  1.00111.99           C
ATOM     52  NZ  LYS     7      26.352 130.634   8.251  1.00111.99           N
ATOM     53  C   LYS     7      22.277 131.027   6.508  1.00111.99           C
ATOM     54  O   LYS     7      21.937 130.231   7.382  1.00111.99           O
ATOM     55  N   ASP     8      22.296 132.356   6.713  1.00 32.21           N
ATOM     56  CA  ASP     8      21.978 132.899   8.000  1.00 32.21           C
ATOM     57  CB  ASP     8      21.973 134.434   8.027  1.00 32.21           C
ATOM     58  CG  ASP     8      23.398 134.931   7.900  1.00 32.21           C
ATOM     59  OD1 ASP     8      24.333 134.099   8.050  1.00 32.21           O
ATOM     60  OD2 ASP     8      23.568 136.155   7.655  1.00 32.21           O
ATOM     61  C   ASP     8      20.589 132.480   8.350  1.00 32.21           C
ATOM     62  O   ASP     8      20.316 132.092   9.483  1.00 32.21           O
ATOM     63  N   LYS     9      19.675 132.531   7.367  1.00107.60           N
ATOM     64  CA  LYS     9      18.301 132.205   7.606  1.00107.60           C
ATOM     65  CB  LYS     9      17.458 132.335   6.324  1.00107.60           C
ATOM     66  CG  LYS     9      15.973 132.002   6.480  1.00107.60           C
ATOM     67  CD  LYS     9      15.193 132.974   7.368  1.00107.60           C
ATOM     68  CE  LYS     9      13.679 132.871   7.182  1.00107.60           C
ATOM     69  NZ  LYS     9      13.296 131.470   6.896  1.00107.60           N
ATOM     70  C   LYS     9      18.220 130.784   8.068  1.00107.60           C
ATOM     71  O   LYS     9      17.524 130.475   9.033  1.00107.60           O
ATOM     72  N   GLN    10      18.960 129.882   7.407  1.00 73.70           N
ATOM     73  CA  GLN    10      18.865 128.494   7.748  1.00 73.70           C
ATOM     74  CB  GLN    10      19.752 127.631   6.841  1.00 73.70           C
ATOM     75  CG  GLN    10      19.343 127.700   5.370  1.00 73.70           C
ATOM     76  CD  GLN    10      20.438 127.019   4.568  1.00 73.70           C
ATOM     77  OE1 GLN    10      20.324 126.838   3.356  1.00 73.70           O
ATOM     78  NE2 GLN    10      21.541 126.636   5.265  1.00 73.70           N
ATOM     79  C   GLN    10      19.333 128.292   9.153  1.00 73.70           C
ATOM     80  O   GLN    10      18.677 127.617   9.945  1.00 73.70           O
ATOM     81  N   ASP    11      20.475 128.903   9.510  1.00 27.93           N
ATOM     82  CA  ASP    11      21.029 128.693  10.814  1.00 27.93           C
ATOM     83  CB  ASP    11      22.360 129.436  11.013  1.00 27.93           C
ATOM     84  CG  ASP    11      23.401 128.807  10.099  1.00 27.93           C
ATOM     85  OD1 ASP    11      23.130 127.700   9.562  1.00 27.93           O
ATOM     86  OD2 ASP    11      24.484 129.427   9.925  1.00 27.93           O
ATOM     87  C   ASP    11      20.074 129.223  11.829  1.00 27.93           C
ATOM     88  O   ASP    11      19.792 128.569  12.832  1.00 27.93           O
ATOM     89  N   GLU    12      19.531 130.426  11.575  1.00 98.81           N
ATOM     90  CA  GLU    12      18.656 131.042  12.524  1.00 98.81           C
ATOM     91  CB  GLU    12      18.176 132.439  12.104  1.00 98.81           C
ATOM     92  CG  GLU    12      19.203 133.533  12.378  1.00 98.81           C
ATOM     93  CD  GLU    12      19.301 133.675  13.892  1.00 98.81           C
ATOM     94  OE1 GLU    12      19.572 132.643  14.563  1.00 98.81           O
ATOM     95  OE2 GLU    12      19.098 134.809  14.399  1.00 98.81           O
ATOM     96  C   GLU    12      17.440 130.205  12.698  1.00 98.81           C
ATOM     97  O   GLU    12      16.962 130.020  13.815  1.00 98.81           O
ATOM     98  N   GLU    13      16.909 129.661  11.592  1.00 71.17           N
ATOM     99  CA  GLU    13      15.688 128.921  11.686  1.00 71.17           C
ATOM    100  CB  GLU    13      15.208 128.396  10.324  1.00 71.17           C
ATOM    101  CG  GLU    13      14.780 129.503   9.360  1.00 71.17           C
ATOM    102  CD  GLU    13      13.478 130.100   9.876  1.00 71.17           C
ATOM    103  OE1 GLU    13      13.455 130.535  11.058  1.00 71.17           O
ATOM    104  OE2 GLU    13      12.489 130.126   9.097  1.00 71.17           O
ATOM    105  C   GLU    13      15.894 127.736  12.572  1.00 71.17           C
ATOM    106  O   GLU    13      15.078 127.466  13.452  1.00 71.17           O
ATOM    107  N   GLN    14      17.005 127.002  12.379  1.00 41.77           N
ATOM    108  CA  GLN    14      17.192 125.810  13.151  1.00 41.77           C
ATOM    109  CB  GLN    14      18.420 124.991  12.721  1.00 41.77           C
ATOM    110  CG  GLN    14      18.609 123.725  13.558  1.00 41.77           C
ATOM    111  CD  GLN    14      17.336 122.897  13.437  1.00 41.77           C
ATOM    112  OE1 GLN    14      16.789 122.428  14.434  1.00 41.77           O
ATOM    113  NE2 GLN    14      16.843 122.714  12.184  1.00 41.77           N
ATOM    114  C   GLN    14      17.364 126.143  14.598  1.00 41.77           C
ATOM    115  O   GLN    14      16.755 125.513  15.463  1.00 41.77           O
ATOM    116  N   ARG    15      18.184 127.163  14.903  1.00 98.71           N
ATOM    117  CA  ARG    15      18.465 127.489  16.273  1.00 98.71           C
ATOM    118  CB  ARG    15      19.475 128.644  16.398  1.00 98.71           C
ATOM    119  CG  ARG    15      19.813 129.031  17.841  1.00 98.71           C
ATOM    120  CD  ARG    15      18.831 130.032  18.450  1.00 98.71           C
ATOM    121  NE  ARG    15      18.861 131.264  17.613  1.00 98.71           N
ATOM    122  CZ  ARG    15      19.708 132.288  17.922  1.00 98.71           C
ATOM    123  NH1 ARG    15      20.527 132.195  19.010  1.00 98.71           N
ATOM    124  NH2 ARG    15      19.731 133.407  17.141  1.00 98.71           N
ATOM    125  C   ARG    15      17.203 127.914  16.944  1.00 98.71           C
ATOM    126  O   ARG    15      16.903 127.490  18.059  1.00 98.71           O
ATOM    127  N   LEU    16      16.415 128.751  16.253  1.00 49.73           N
ATOM    128  CA  LEU    16      15.229 129.296  16.836  1.00 49.73           C
ATOM    129  CB  LEU    16      14.504 130.273  15.889  1.00 49.73           C
ATOM    130  CG  LEU    16      15.359 131.495  15.494  1.00 49.73           C
ATOM    131  CD1 LEU    16      14.584 132.437  14.556  1.00 49.73           C
ATOM    132  CD2 LEU    16      15.922 132.212  16.732  1.00 49.73           C
ATOM    133  C   LEU    16      14.284 128.181  17.138  1.00 49.73           C
ATOM    134  O   LEU    16      13.660 128.161  18.195  1.00 49.73           O
ATOM    135  N   LYS    17      14.171 127.207  16.222  1.00 94.39           N
ATOM    136  CA  LYS    17      13.212 126.158  16.390  1.00 94.39           C
ATOM    137  CB  LYS    17      13.211 125.175  15.211  1.00 94.39           C
ATOM    138  CG  LYS    17      11.995 124.252  15.188  1.00 94.39           C
ATOM    139  CD  LYS    17      11.814 123.527  13.854  1.00 94.39           C
ATOM    140  CE  LYS    17      10.544 122.677  13.781  1.00 94.39           C
ATOM    141  NZ  LYS    17      10.606 121.583  14.774  1.00 94.39           N
ATOM    142  C   LYS    17      13.516 125.385  17.632  1.00 94.39           C
ATOM    143  O   LYS    17      12.628 125.130  18.444  1.00 94.39           O
ATOM    144  N   GLU    18      14.790 125.005  17.827  1.00 66.41           N
ATOM    145  CA  GLU    18      15.130 124.212  18.971  1.00 66.41           C
ATOM    146  CB  GLU    18      16.606 123.779  18.967  1.00 66.41           C
ATOM    147  CG  GLU    18      17.004 122.932  20.177  1.00 66.41           C
ATOM    148  CD  GLU    18      16.414 121.542  19.987  1.00 66.41           C
ATOM    149  OE1 GLU    18      15.539 121.387  19.094  1.00 66.41           O
ATOM    150  OE2 GLU    18      16.830 120.616  20.732  1.00 66.41           O
ATOM    151  C   GLU    18      14.905 125.017  20.210  1.00 66.41           C
ATOM    152  O   GLU    18      14.343 124.525  21.188  1.00 66.41           O
ATOM    153  N   GLU    19      15.315 126.297  20.181  1.00 67.45           N
ATOM    154  CA  GLU    19      15.225 127.126  21.347  1.00 67.45           C
ATOM    155  CB  GLU    19      15.713 128.560  21.073  1.00 67.45           C
ATOM    156  CG  GLU    19      17.190 128.655  20.688  1.00 67.45           C
ATOM    157  CD  GLU    19      18.022 128.667  21.961  1.00 67.45           C
ATOM    158  OE1 GLU    19      17.737 127.839  22.866  1.00 67.45           O
ATOM    159  OE2 GLU    19      18.953 129.513  22.047  1.00 67.45           O
ATOM    160  C   GLU    19      13.786 127.230  21.725  1.00 67.45           C
ATOM    161  O   GLU    19      13.421 127.101  22.892  1.00 67.45           O
ATOM    162  N   GLU    20      12.932 127.460  20.718  1.00 81.55           N
ATOM    163  CA  GLU    20      11.528 127.644  20.916  1.00 81.55           C
ATOM    164  CB  GLU    20      10.818 128.032  19.610  1.00 81.55           C
ATOM    165  CG  GLU    20       9.313 128.248  19.757  1.00 81.55           C
ATOM    166  CD  GLU    20       8.780 128.647  18.387  1.00 81.55           C
ATOM    167  OE1 GLU    20       9.611 129.041  17.525  1.00 81.55           O
ATOM    168  OE2 GLU    20       7.540 128.564  18.181  1.00 81.55           O
ATOM    169  C   GLU    20      10.904 126.383  21.423  1.00 81.55           C
ATOM    170  O   GLU    20      10.052 126.429  22.308  1.00 81.55           O
ATOM    171  N   GLU    21      11.329 125.219  20.897  1.00 39.09           N
ATOM    172  CA  GLU    21      10.689 123.989  21.267  1.00 39.09           C
ATOM    173  CB  GLU    21      11.379 122.754  20.663  1.00 39.09           C
ATOM    174  CG  GLU    21      11.290 122.643  19.141  1.00 39.09           C
ATOM    175  CD  GLU    21      12.023 121.372  18.733  1.00 39.09           C
ATOM    176  OE1 GLU    21      12.616 120.720  19.635  1.00 39.09           O
ATOM    177  OE2 GLU    21      12.001 121.034  17.519  1.00 39.09           O
ATOM    178  C   GLU    21      10.802 123.825  22.743  1.00 39.09           C
ATOM    179  O   GLU    21       9.812 123.575  23.429  1.00 39.09           O
ATOM    180  N   ASP    22      12.021 123.995  23.276  1.00 42.65           N
ATOM    181  CA  ASP    22      12.193 123.780  24.678  1.00 42.65           C
ATOM    182  CB  ASP    22      13.664 123.836  25.141  1.00 42.65           C
ATOM    183  CG  ASP    22      14.228 125.229  24.905  1.00 42.65           C
ATOM    184  OD1 ASP    22      13.921 126.142  25.717  1.00 42.65           O
ATOM    185  OD2 ASP    22      14.992 125.393  23.916  1.00 42.65           O
ATOM    186  C   ASP    22      11.415 124.806  25.430  1.00 42.65           C
ATOM    187  O   ASP    22      10.787 124.499  26.441  1.00 42.65           O
ATOM    188  N   LYS    23      11.418 126.060  24.943  1.00165.92           N
ATOM    189  CA  LYS    23      10.770 127.104  25.680  1.00165.92           C
ATOM    190  CB  LYS    23      10.967 128.494  25.059  1.00165.92           C
ATOM    191  CG  LYS    23      12.423 128.958  25.104  1.00165.92           C
ATOM    192  CD  LYS    23      13.018 128.974  26.515  1.00165.92           C
ATOM    193  CE  LYS    23      12.488 130.100  27.404  1.00165.92           C
ATOM    194  NZ  LYS    23      11.150 129.744  27.924  1.00165.92           N
ATOM    195  C   LYS    23       9.300 126.853  25.785  1.00165.92           C
ATOM    196  O   LYS    23       8.740 126.940  26.876  1.00165.92           O
ATOM    197  N   LYS    24       8.621 126.518  24.671  1.00 92.43           N
ATOM    198  CA  LYS    24       7.205 126.345  24.809  1.00 92.43           C
ATOM    199  CB  LYS    24       6.384 127.190  23.829  1.00 92.43           C
ATOM    200  CG  LYS    24       6.663 128.688  23.918  1.00 92.43           C
ATOM    201  CD  LYS    24       6.091 129.458  22.731  1.00 92.43           C
ATOM    202  CE  LYS    24       6.706 130.843  22.559  1.00 92.43           C
ATOM    203  NZ  LYS    24       8.087 130.702  22.048  1.00 92.43           N
ATOM    204  C   LYS    24       6.873 124.932  24.484  1.00 92.43           C
ATOM    205  O   LYS    24       6.557 124.601  23.342  1.00 92.43           O
ATOM    206  N   ARG    25       6.937 124.055  25.498  1.00122.72           N
ATOM    207  CA  ARG    25       6.563 122.696  25.280  1.00122.72           C
ATOM    208  CB  ARG    25       6.790 121.795  26.507  1.00122.72           C
ATOM    209  CG  ARG    25       8.254 121.457  26.778  1.00122.72           C
ATOM    210  CD  ARG    25       8.449 120.560  28.002  1.00122.72           C
ATOM    211  NE  ARG    25       7.578 119.361  27.826  1.00122.72           N
ATOM    212  CZ  ARG    25       6.318 119.346  28.352  1.00122.72           C
ATOM    213  NH1 ARG    25       5.850 120.428  29.040  1.00122.72           N
ATOM    214  NH2 ARG    25       5.526 118.245  28.198  1.00122.72           N
ATOM    215  C   ARG    25       5.091 122.669  25.016  1.00122.72           C
ATOM    216  O   ARG    25       4.612 121.963  24.129  1.00122.72           O
ATOM    217  N   LYS    26       4.341 123.483  25.783  1.00 93.98           N
ATOM    218  CA  LYS    26       2.905 123.477  25.763  1.00 93.98           C
ATOM    219  CB  LYS    26       2.275 124.431  26.794  1.00 93.98           C
ATOM    220  CG  LYS    26       2.378 125.908  26.411  1.00 93.98           C
ATOM    221  CD  LYS    26       1.444 126.810  27.222  1.00 93.98           C
ATOM    222  CE  LYS    26       1.322 128.229  26.664  1.00 93.98           C
ATOM    223  NZ  LYS    26       0.439 128.223  25.476  1.00 93.98           N
ATOM    224  C   LYS    26       2.373 123.879  24.424  1.00 93.98           C
ATOM    225  O   LYS    26       1.399 123.293  23.952  1.00 93.98           O
ATOM    226  N   GLU    27       3.009 124.869  23.768  1.00 54.16           N
ATOM    227  CA  GLU    27       2.508 125.397  22.528  1.00 54.16           C
ATOM    228  CB  GLU    27       3.436 126.431  21.861  1.00 54.16           C
ATOM    229  CG  GLU    27       4.828 125.893  21.523  1.00 54.16           C
ATOM    230  CD  GLU    27       5.608 126.999  20.826  1.00 54.16           C
ATOM    231  OE1 GLU    27       4.957 127.954  20.324  1.00 54.16           O
ATOM    232  OE2 GLU    27       6.864 126.905  20.783  1.00 54.16           O
ATOM    233  C   GLU    27       2.317 124.271  21.570  1.00 54.16           C
ATOM    234  O   GLU    27       2.875 123.193  21.747  1.00 54.16           O
ATOM    235  N   GLU    28       1.490 124.504  20.535  1.00 47.59           N
ATOM    236  CA  GLU    28       1.108 123.481  19.608  1.00 47.59           C
ATOM    237  CB  GLU    28       0.231 124.004  18.457  1.00 47.59           C
ATOM    238  CG  GLU    28      -1.193 124.391  18.854  1.00 47.59           C
ATOM    239  CD  GLU    28      -1.836 125.027  17.629  1.00 47.59           C
ATOM    240  OE1 GLU    28      -1.370 126.128  17.231  1.00 47.59           O
ATOM    241  OE2 GLU    28      -2.791 124.422  17.072  1.00 47.59           O
ATOM    242  C   GLU    28       2.317 122.903  18.954  1.00 47.59           C
ATOM    243  O   GLU    28       2.393 121.694  18.749  1.00 47.59           O
ATOM    244  N   GLU    29       3.302 123.735  18.592  1.00119.54           N
ATOM    245  CA  GLU    29       4.399 123.168  17.869  1.00119.54           C
ATOM    246  CB  GLU    29       5.425 124.232  17.443  1.00119.54           C
ATOM    247  CG  GLU    29       6.533 123.688  16.543  1.00119.54           C
ATOM    248  CD  GLU    29       5.914 123.341  15.197  1.00119.54           C
ATOM    249  OE1 GLU    29       5.091 124.153  14.695  1.00119.54           O
ATOM    250  OE2 GLU    29       6.249 122.254  14.655  1.00119.54           O
ATOM    251  C   GLU    29       5.109 122.151  18.710  1.00119.54           C
ATOM    252  O   GLU    29       5.319 121.020  18.278  1.00119.54           O
ATOM    253  N   GLU    30       5.494 122.512  19.947  1.00 72.02           N
ATOM    254  CA  GLU    30       6.210 121.568  20.758  1.00 72.02           C
ATOM    255  CB  GLU    30       6.808 122.183  22.034  1.00 72.02           C
ATOM    256  CG  GLU    30       7.600 121.167  22.858  1.00 72.02           C
ATOM    257  CD  GLU    30       8.809 120.746  22.033  1.00 72.02           C
ATOM    258  OE1 GLU    30       9.029 121.356  20.953  1.00 72.02           O
ATOM    259  OE2 GLU    30       9.527 119.808  22.472  1.00 72.02           O
ATOM    260  C   GLU    30       5.283 120.479  21.177  1.00 72.02           C
ATOM    261  O   GLU    30       5.640 119.301  21.190  1.00 72.02           O
ATOM    262  N   ALA    31       4.043 120.870  21.508  1.00 27.61           N
ATOM    263  CA  ALA    31       3.055 119.975  22.022  1.00 27.61           C
ATOM    264  CB  ALA    31       1.721 120.674  22.330  1.00 27.61           C
ATOM    265  C   ALA    31       2.786 118.919  21.007  1.00 27.61           C
ATOM    266  O   ALA    31       2.645 117.749  21.353  1.00 27.61           O
ATOM    267  N   GLU    32       2.728 119.294  19.718  1.00 32.27           N
ATOM    268  CA  GLU    32       2.408 118.318  18.722  1.00 32.27           C
ATOM    269  CB  GLU    32       2.390 118.868  17.284  1.00 32.27           C
ATOM    270  CG  GLU    32       3.756 119.336  16.783  1.00 32.27           C
ATOM    271  CD  GLU    32       3.626 119.701  15.311  1.00 32.27           C
ATOM    272  OE1 GLU    32       3.413 118.772  14.487  1.00 32.27           O
ATOM    273  OE2 GLU    32       3.742 120.913  14.986  1.00 32.27           O
ATOM    274  C   GLU    32       3.455 117.257  18.770  1.00 32.27           C
ATOM    275  O   GLU    32       3.146 116.070  18.691  1.00 32.27           O
ATOM    276  N   ASP    33       4.731 117.658  18.915  1.00 34.14           N
ATOM    277  CA  ASP    33       5.783 116.686  18.949  1.00 34.14           C
ATOM    278  CB  ASP    33       7.176 117.325  19.078  1.00 34.14           C
ATOM    279  CG  ASP    33       8.234 116.236  18.941  1.00 34.14           C
ATOM    280  OD1 ASP    33       7.855 115.039  18.832  1.00 34.14           O
ATOM    281  OD2 ASP    33       9.443 116.594  18.943  1.00 34.14           O
ATOM    282  C   ASP    33       5.568 115.823  20.150  1.00 34.14           C
ATOM    283  O   ASP    33       5.687 114.600  20.079  1.00 34.14           O
ATOM    284  N   ASN    34       5.211 116.449  21.286  1.00 43.10           N
ATOM    285  CA  ASN    34       5.045 115.727  22.512  1.00 43.10           C
ATOM    286  CB  ASN    34       4.678 116.643  23.695  1.00 43.10           C
ATOM    287  CG  ASN    34       4.685 115.822  24.978  1.00 43.10           C
ATOM    288  OD1 ASN    34       4.007 114.802  25.087  1.00 43.10           O
ATOM    289  ND2 ASN    34       5.480 116.278  25.983  1.00 43.10           N
ATOM    290  C   ASN    34       3.939 114.733  22.345  1.00 43.10           C
ATOM    291  O   ASN    34       4.066 113.580  22.755  1.00 43.10           O
ATOM    292  N   CYS    35       2.825 115.158  21.721  1.00 72.25           N
ATOM    293  CA  CYS    35       1.686 114.307  21.525  1.00 72.25           C
ATOM    294  CB  CYS    35       0.560 115.011  20.752  1.00 72.25           C
ATOM    295  SG  CYS    35       0.041 116.558  21.541  1.00 72.25           S
ATOM    296  C   CYS    35       2.124 113.182  20.657  1.00 72.25           C
ATOM    297  O   CYS    35       1.757 112.028  20.874  1.00 72.25           O
ATOM    298  N   ARG    36       2.942 113.511  19.645  1.00112.26           N
ATOM    299  CA  ARG    36       3.388 112.535  18.701  1.00112.26           C
ATOM    300  CB  ARG    36       4.353 113.125  17.658  1.00112.26           C
ATOM    301  CG  ARG    36       3.731 114.200  16.763  1.00112.26           C
ATOM    302  CD  ARG    36       3.406 113.719  15.348  1.00112.26           C
ATOM    303  NE  ARG    36       2.816 114.872  14.613  1.00112.26           N
ATOM    304  CZ  ARG    36       3.241 115.160  13.349  1.00112.26           C
ATOM    305  NH1 ARG    36       4.196 114.385  12.755  1.00112.26           N
ATOM    306  NH2 ARG    36       2.718 116.229  12.679  1.00112.26           N
ATOM    307  C   ARG    36       4.153 111.493  19.445  1.00112.26           C
ATOM    308  O   ARG    36       3.972 110.297  19.222  1.00112.26           O
ATOM    309  N   ARG    37       5.020 111.931  20.374  1.00113.50           N
ATOM    310  CA  ARG    37       5.862 111.017  21.086  1.00113.50           C
ATOM    311  CB  ARG    37       6.776 111.727  22.097  1.00113.50           C
ATOM    312  CG  ARG    37       7.682 110.767  22.870  1.00113.50           C
ATOM    313  CD  ARG    37       8.463 111.427  24.009  1.00113.50           C
ATOM    314  NE  ARG    37       7.506 111.662  25.129  1.00113.50           N
ATOM    315  CZ  ARG    37       7.211 110.652  25.998  1.00113.50           C
ATOM    316  NH1 ARG    37       7.767 109.416  25.826  1.00113.50           N
ATOM    317  NH2 ARG    37       6.349 110.875  27.031  1.00113.50           N
ATOM    318  C   ARG    37       5.017 110.060  21.871  1.00113.50           C
ATOM    319  O   ARG    37       5.255 108.853  21.848  1.00113.50           O
ATOM    320  N   MET    38       3.994 110.578  22.572  1.00 31.88           N
ATOM    321  CA  MET    38       3.185 109.759  23.426  1.00 31.88           C
ATOM    322  CB  MET    38       2.126 110.567  24.196  1.00 31.88           C
ATOM    323  CG  MET    38       2.718 111.548  25.209  1.00 31.88           C
ATOM    324  SD  MET    38       1.484 112.538  26.104  1.00 31.88           S
ATOM    325  CE  MET    38       1.043 113.563  24.670  1.00 31.88           C
ATOM    326  C   MET    38       2.456 108.738  22.616  1.00 31.88           C
ATOM    327  O   MET    38       2.367 107.577  23.009  1.00 31.88           O
ATOM    328  N   MET    39       1.919 109.142  21.454  1.00 24.65           N
ATOM    329  CA  MET    39       1.131 108.234  20.675  1.00 24.65           C
ATOM    330  CB  MET    39       0.542 108.898  19.417  1.00 24.65           C
ATOM    331  CG  MET    39      -0.481 109.992  19.735  1.00 24.65           C
ATOM    332  SD  MET    39      -1.190 110.813  18.276  1.00 24.65           S
ATOM    333  CE  MET    39      -2.090 109.350  17.686  1.00 24.65           C
ATOM    334  C   MET    39       1.979 107.086  20.235  1.00 24.65           C
ATOM    335  O   MET    39       1.562 105.932  20.317  1.00 24.65           O
ATOM    336  N   ARG    40       3.209 107.372  19.772  1.00 82.22           N
ATOM    337  CA  ARG    40       4.054 106.333  19.262  1.00 82.22           C
ATOM    338  CB  ARG    40       5.354 106.877  18.641  1.00 82.22           C
ATOM    339  CG  ARG    40       5.112 107.593  17.309  1.00 82.22           C
ATOM    340  CD  ARG    40       6.380 108.106  16.620  1.00 82.22           C
ATOM    341  NE  ARG    40       6.844 109.325  17.340  1.00 82.22           N
ATOM    342  CZ  ARG    40       7.712 109.222  18.388  1.00 82.22           C
ATOM    343  NH1 ARG    40       8.157 107.995  18.790  1.00 82.22           N
ATOM    344  NH2 ARG    40       8.142 110.349  19.026  1.00 82.22           N
ATOM    345  C   ARG    40       4.406 105.365  20.347  1.00 82.22           C
ATOM    346  O   ARG    40       4.362 104.153  20.144  1.00 82.22           O
ATOM    347  N   THR    41       4.745 105.874  21.544  1.00 90.55           N
ATOM    348  CA  THR    41       5.171 105.005  22.602  1.00 90.55           C
ATOM    349  CB  THR    41       5.626 105.752  23.825  1.00 90.55           C
ATOM    350  OG1 THR    41       6.208 104.853  24.757  1.00 90.55           O
ATOM    351  CG2 THR    41       4.428 106.481  24.458  1.00 90.55           C
ATOM    352  C   THR    41       4.048 104.095  22.990  1.00 90.55           C
ATOM    353  O   THR    41       4.257 102.905  23.225  1.00 90.55           O
ATOM    354  N   LYS    42       2.817 104.633  23.055  1.00 62.13           N
ATOM    355  CA  LYS    42       1.680 103.870  23.480  1.00 62.13           C
ATOM    356  CB  LYS    42       0.415 104.730  23.627  1.00 62.13           C
ATOM    357  CG  LYS    42       0.569 105.770  24.740  1.00 62.13           C
ATOM    358  CD  LYS    42      -0.505 106.858  24.750  1.00 62.13           C
ATOM    359  CE  LYS    42      -0.273 107.921  25.826  1.00 62.13           C
ATOM    360  NZ  LYS    42      -0.270 107.294  27.168  1.00 62.13           N
ATOM    361  C   LYS    42       1.421 102.765  22.504  1.00 62.13           C
ATOM    362  O   LYS    42       1.041 101.664  22.897  1.00 62.13           O
ATOM    363  N   MET    43       1.625 103.024  21.199  1.00 22.15           N
ATOM    364  CA  MET    43       1.374 102.016  20.209  1.00 22.15           C
ATOM    365  CB  MET    43       1.644 102.504  18.776  1.00 22.15           C
ATOM    366  CG  MET    43       1.227 101.496  17.703  1.00 22.15           C
ATOM    367  SD  MET    43      -0.571 101.319  17.508  1.00 22.15           S
ATOM    368  CE  MET    43      -0.804 102.987  16.828  1.00 22.15           C
ATOM    369  C   MET    43       2.302 100.875  20.470  1.00 22.15           C
ATOM    370  O   MET    43       1.914  99.712  20.377  1.00 22.15           O
ATOM    371  N   ARG    44       3.561 101.190  20.825  1.00138.39           N
ATOM    372  CA  ARG    44       4.538 100.174  21.078  1.00138.39           C
ATOM    373  CB  ARG    44       5.922 100.746  21.440  1.00138.39           C
ATOM    374  CG  ARG    44       6.979  99.671  21.714  1.00138.39           C
ATOM    375  CD  ARG    44       7.405  98.882  20.474  1.00138.39           C
ATOM    376  NE  ARG    44       8.567  99.588  19.862  1.00138.39           N
ATOM    377  CZ  ARG    44       9.835  99.302  20.280  1.00138.39           C
ATOM    378  NH1 ARG    44      10.037  98.376  21.263  1.00138.39           N
ATOM    379  NH2 ARG    44      10.901  99.942  19.717  1.00138.39           N
ATOM    380  C   ARG    44       4.070  99.352  22.239  1.00138.39           C
ATOM    381  O   ARG    44       4.239  98.135  22.254  1.00138.39           O
ATOM    382  N   MET    45       3.456 100.006  23.243  1.00 91.80           N
ATOM    383  CA  MET    45       3.013  99.333  24.432  1.00 91.80           C
ATOM    384  CB  MET    45       2.309 100.286  25.415  1.00 91.80           C
ATOM    385  CG  MET    45       3.179 101.443  25.911  1.00 91.80           C
ATOM    386  SD  MET    45       4.550 100.966  27.002  1.00 91.80           S
ATOM    387  CE  MET    45       5.055 102.682  27.314  1.00 91.80           C
ATOM    388  C   MET    45       1.990  98.307  24.055  1.00 91.80           C
ATOM    389  O   MET    45       2.012  97.186  24.560  1.00 91.80           O
ATOM    390  N   ARG    46       1.064  98.667  23.147  1.00 99.23           N
ATOM    391  CA  ARG    46       0.003  97.776  22.775  1.00 99.23           C
ATOM    392  CB  ARG    46      -0.971  98.389  21.755  1.00 99.23           C
ATOM    393  CG  ARG    46      -2.102  97.436  21.361  1.00 99.23           C
ATOM    394  CD  ARG    46      -3.065  98.019  20.326  1.00 99.23           C
ATOM    395  NE  ARG    46      -4.137  97.008  20.096  1.00 99.23           N
ATOM    396  CZ  ARG    46      -5.221  96.975  20.924  1.00 99.23           C
ATOM    397  NH1 ARG    46      -5.303  97.854  21.965  1.00 99.23           N
ATOM    398  NH2 ARG    46      -6.216  96.064  20.717  1.00 99.23           N
ATOM    399  C   ARG    46       0.594  96.565  22.137  1.00 99.23           C
ATOM    400  O   ARG    46       0.161  95.442  22.390  1.00 99.23           O
ATOM    401  N   ARG    47       1.618  96.768  21.291  1.00 75.03           N
ATOM    402  CA  ARG    47       2.220  95.675  20.589  1.00 75.03           C
ATOM    403  CB  ARG    47       3.361  96.121  19.658  1.00 75.03           C
ATOM    404  CG  ARG    47       3.880  95.002  18.752  1.00 75.03           C
ATOM    405  CD  ARG    47       2.873  94.574  17.683  1.00 75.03           C
ATOM    406  NE  ARG    47       3.507  93.501  16.869  1.00 75.03           N
ATOM    407  CZ  ARG    47       2.948  93.137  15.677  1.00 75.03           C
ATOM    408  NH1 ARG    47       1.810  93.754  15.244  1.00 75.03           N
ATOM    409  NH2 ARG    47       3.530  92.165  14.915  1.00 75.03           N
ATOM    410  C   ARG    47       2.803  94.746  21.603  1.00 75.03           C
ATOM    411  O   ARG    47       2.721  93.527  21.460  1.00 75.03           O
ATOM    412  N   MET    48       3.394  95.312  22.670  1.00160.06           N
ATOM    413  CA  MET    48       4.034  94.529  23.687  1.00160.06           C
ATOM    414  CB  MET    48       4.610  95.391  24.822  1.00160.06           C
ATOM    415  CG  MET    48       5.805  96.247  24.408  1.00160.06           C
ATOM    416  SD  MET    48       7.320  95.296  24.090  1.00160.06           S
ATOM    417  CE  MET    48       7.631  94.931  25.841  1.00160.06           C
ATOM    418  C   MET    48       3.025  93.633  24.326  1.00160.06           C
ATOM    419  O   MET    48       3.299  92.458  24.562  1.00160.06           O
ATOM    420  N   ARG    49       1.823  94.158  24.623  1.00 96.84           N
ATOM    421  CA  ARG    49       0.860  93.347  25.308  1.00 96.84           C
ATOM    422  CB  ARG    49      -0.436  94.078  25.695  1.00 96.84           C
ATOM    423  CG  ARG    49      -1.406  93.167  26.456  1.00 96.84           C
ATOM    424  CD  ARG    49      -2.672  93.863  26.960  1.00 96.84           C
ATOM    425  NE  ARG    49      -3.627  93.948  25.822  1.00 96.84           N
ATOM    426  CZ  ARG    49      -4.920  94.324  26.048  1.00 96.84           C
ATOM    427  NH1 ARG    49      -5.342  94.590  27.319  1.00 96.84           N
ATOM    428  NH2 ARG    49      -5.792  94.431  25.004  1.00 96.84           N
ATOM    429  C   ARG    49       0.472  92.192  24.442  1.00 96.84           C
ATOM    430  O   ARG    49       0.326  91.071  24.927  1.00 96.84           O
ATOM    431  N   ARG    50       0.304  92.431  23.130  1.00 87.27           N
ATOM    432  CA  ARG    50      -0.135  91.386  22.249  1.00 87.27           C
ATOM    433  CB  ARG    50      -0.221  91.831  20.779  1.00 87.27           C
ATOM    434  CG  ARG    50      -1.256  92.916  20.480  1.00 87.27           C
ATOM    435  CD  ARG    50      -2.654  92.371  20.183  1.00 87.27           C
ATOM    436  NE  ARG    50      -3.403  93.447  19.472  1.00 87.27           N
ATOM    437  CZ  ARG    50      -4.767  93.427  19.426  1.00 87.27           C
ATOM    438  NH1 ARG    50      -5.463  92.488  20.131  1.00 87.27           N
ATOM    439  NH2 ARG    50      -5.436  94.346  18.671  1.00 87.27           N
ATOM    440  C   ARG    50       0.873  90.284  22.268  1.00 87.27           C
ATOM    441  O   ARG    50       0.524  89.109  22.377  1.00 87.27           O
ATOM    442  N   THR    51       2.164  90.649  22.182  1.00 31.44           N
ATOM    443  CA  THR    51       3.216  89.680  22.103  1.00 31.44           C
ATOM    444  CB  THR    51       4.574  90.301  21.933  1.00 31.44           C
ATOM    445  OG1 THR    51       4.899  91.103  23.059  1.00 31.44           O
ATOM    446  CG2 THR    51       4.562  91.159  20.655  1.00 31.44           C
ATOM    447  C   THR    51       3.227  88.878  23.363  1.00 31.44           C
ATOM    448  O   THR    51       3.430  87.666  23.335  1.00 31.44           O
ATOM    449  N   ARG    52       2.990  89.545  24.503  1.00171.00           N
ATOM    450  CA  ARG    52       3.017  88.930  25.798  1.00171.00           C
ATOM    451  CB  ARG    52       2.638  89.957  26.875  1.00171.00           C
ATOM    452  CG  ARG    52       2.325  89.358  28.240  1.00171.00           C
ATOM    453  CD  ARG    52       1.835  90.398  29.252  1.00171.00           C
ATOM    454  NE  ARG    52       0.492  90.865  28.802  1.00171.00           N
ATOM    455  CZ  ARG    52      -0.321  91.542  29.666  1.00171.00           C
ATOM    456  NH1 ARG    52       0.102  91.804  30.936  1.00171.00           N
ATOM    457  NH2 ARG    52      -1.558  91.953  29.262  1.00171.00           N
ATOM    458  C   ARG    52       2.006  87.831  25.862  1.00171.00           C
ATOM    459  O   ARG    52       2.307  86.727  26.313  1.00171.00           O
ATOM    460  N   ARG    53       0.775  88.100  25.397  1.00 95.09           N
ATOM    461  CA  ARG    53      -0.270  87.125  25.504  1.00 95.09           C
ATOM    462  CB  ARG    53      -1.626  87.665  25.026  1.00 95.09           C
ATOM    463  CG  ARG    53      -2.058  88.905  25.812  1.00 95.09           C
ATOM    464  CD  ARG    53      -3.435  89.451  25.432  1.00 95.09           C
ATOM    465  NE  ARG    53      -4.397  88.984  26.469  1.00 95.09           N
ATOM    466  CZ  ARG    53      -5.251  89.879  27.047  1.00 95.09           C
ATOM    467  NH1 ARG    53      -5.215  91.192  26.675  1.00 95.09           N
ATOM    468  NH2 ARG    53      -6.136  89.463  27.999  1.00 95.09           N
ATOM    469  C   ARG    53       0.083  85.937  24.672  1.00 95.09           C
ATOM    470  O   ARG    53      -0.100  84.792  25.086  1.00 95.09           O
ATOM    471  N   LYS    54       0.625  86.191  23.472  1.00120.26           N
ATOM    472  CA  LYS    54       0.943  85.136  22.559  1.00120.26           C
ATOM    473  CB  LYS    54       1.495  85.681  21.232  1.00120.26           C
ATOM    474  CG  LYS    54       1.413  84.694  20.070  1.00120.26           C
ATOM    475  CD  LYS    54       1.637  85.356  18.709  1.00120.26           C
ATOM    476  CE  LYS    54       0.975  86.732  18.578  1.00120.26           C
ATOM    477  NZ  LYS    54      -0.483  86.632  18.813  1.00120.26           N
ATOM    478  C   LYS    54       1.986  84.263  23.184  1.00120.26           C
ATOM    479  O   LYS    54       1.935  83.039  23.073  1.00120.26           O
ATOM    480  N   MET    55       2.959  84.884  23.877  1.00149.92           N
ATOM    481  CA  MET    55       4.053  84.170  24.471  1.00149.92           C
ATOM    482  CB  MET    55       5.046  85.102  25.184  1.00149.92           C
ATOM    483  CG  MET    55       5.755  86.074  24.243  1.00149.92           C
ATOM    484  SD  MET    55       6.868  85.280  23.048  1.00149.92           S
ATOM    485  CE  MET    55       7.379  86.834  22.261  1.00149.92           C
ATOM    486  C   MET    55       3.532  83.232  25.507  1.00149.92           C
ATOM    487  O   MET    55       3.978  82.089  25.593  1.00149.92           O
ATOM    488  N   ARG    56       2.567  83.685  26.327  1.00 79.49           N
ATOM    489  CA  ARG    56       2.089  82.832  27.371  1.00 79.49           C
ATOM    490  CB  ARG    56       1.031  83.491  28.271  1.00 79.49           C
ATOM    491  CG  ARG    56       0.542  82.558  29.381  1.00 79.49           C
ATOM    492  CD  ARG    56      -0.504  83.185  30.303  1.00 79.49           C
ATOM    493  NE  ARG    56       0.138  84.344  30.984  1.00 79.49           N
ATOM    494  CZ  ARG    56      -0.390  84.824  32.147  1.00 79.49           C
ATOM    495  NH1 ARG    56      -1.483  84.220  32.697  1.00 79.49           N
ATOM    496  NH2 ARG    56       0.176  85.903  32.762  1.00 79.49           N
ATOM    497  C   ARG    56       1.463  81.631  26.751  1.00 79.49           C
ATOM    498  O   ARG    56       1.701  80.501  27.175  1.00 79.49           O
ATOM    499  N   ARG    57       0.651  81.850  25.703  1.00111.81           N
ATOM    500  CA  ARG    57      -0.009  80.755  25.064  1.00111.81           C
ATOM    501  CB  ARG    57      -0.956  81.203  23.937  1.00111.81           C
ATOM    502  CG  ARG    57      -1.775  80.057  23.338  1.00111.81           C
ATOM    503  CD  ARG    57      -2.863  80.515  22.363  1.00111.81           C
ATOM    504  NE  ARG    57      -2.252  80.637  21.009  1.00111.81           N
ATOM    505  CZ  ARG    57      -2.917  81.307  20.022  1.00111.81           C
ATOM    506  NH1 ARG    57      -4.113  81.908  20.292  1.00111.81           N
ATOM    507  NH2 ARG    57      -2.387  81.377  18.766  1.00111.81           N
ATOM    508  C   ARG    57       1.042  79.883  24.469  1.00111.81           C
ATOM    509  O   ARG    57       0.970  78.663  24.560  1.00111.81           O
ATOM    510  N   LYS    58       2.093  80.498  23.907  1.00 97.82           N
ATOM    511  CA  LYS    58       3.113  79.783  23.202  1.00 97.82           C
ATOM    512  CB  LYS    58       4.260  80.703  22.747  1.00 97.82           C
ATOM    513  CG  LYS    58       5.285  80.022  21.839  1.00 97.82           C
ATOM    514  CD  LYS    58       6.306  80.993  21.241  1.00 97.82           C
ATOM    515  CE  LYS    58       5.676  82.203  20.548  1.00 97.82           C
ATOM    516  NZ  LYS    58       4.958  81.776  19.327  1.00 97.82           N
ATOM    517  C   LYS    58       3.714  78.762  24.110  1.00 97.82           C
ATOM    518  O   LYS    58       4.057  77.667  23.672  1.00 97.82           O
ATOM    519  N   MET    59       3.848  79.086  25.407  1.00 46.82           N
ATOM    520  CA  MET    59       4.505  78.191  26.311  1.00 46.82           C
ATOM    521  CB  MET    59       4.480  78.712  27.759  1.00 46.82           C
ATOM    522  CG  MET    59       5.180  80.060  27.943  1.00 46.82           C
ATOM    523  SD  MET    59       4.938  80.813  29.581  1.00 46.82           S
ATOM    524  CE  MET    59       5.969  79.605  30.463  1.00 46.82           C
ATOM    525  C   MET    59       3.775  76.888  26.325  1.00 46.82           C
ATOM    526  O   MET    59       4.390  75.827  26.220  1.00 46.82           O
ATOM    527  N   SER    60       2.432  76.924  26.422  1.00 92.12           N
ATOM    528  CA  SER    60       1.750  75.672  26.548  1.00 92.12           C
ATOM    529  CB  SER    60       0.245  75.808  26.858  1.00 92.12           C
ATOM    530  OG  SER    60      -0.341  74.520  26.959  1.00 92.12           O
ATOM    531  C   SER    60       1.991  74.842  25.318  1.00 92.12           C
ATOM    532  O   SER    60       2.472  73.719  25.451  1.00 92.12           O
ATOM    533  N   PRO    61       1.726  75.311  24.126  1.00 75.61           N
ATOM    534  CA  PRO    61       2.064  74.494  22.999  1.00 75.61           C
ATOM    535  CD  PRO    61       0.467  75.998  23.869  1.00 75.61           C
ATOM    536  CB  PRO    61       1.313  75.070  21.804  1.00 75.61           C
ATOM    537  CG  PRO    61       0.036  75.630  22.441  1.00 75.61           C
ATOM    538  C   PRO    61       3.530  74.362  22.784  1.00 75.61           C
ATOM    539  O   PRO    61       3.895  73.641  21.864  1.00 75.61           O
ATOM    540  N   ALA    62       4.376  75.074  23.551  1.00 31.25           N
ATOM    541  CA  ALA    62       5.803  75.005  23.382  1.00 31.25           C
ATOM    542  CB  ALA    62       6.556  75.985  24.299  1.00 31.25           C
ATOM    543  C   ALA    62       6.294  73.631  23.706  1.00 31.25           C
ATOM    544  O   ALA    62       7.164  73.101  23.015  1.00 31.25           O
ATOM    545  N   ARG    63       5.777  73.020  24.789  1.00 75.30           N
ATOM    546  CA  ARG    63       6.230  71.694  25.094  1.00 75.30           C
ATOM    547  CB  ARG    63       5.740  71.156  26.456  1.00 75.30           C
ATOM    548  CG  ARG    63       6.402  71.860  27.643  1.00 75.30           C
ATOM    549  CD  ARG    63       5.968  71.330  29.012  1.00 75.30           C
ATOM    550  NE  ARG    63       4.580  71.804  29.271  1.00 75.30           N
ATOM    551  CZ  ARG    63       4.375  72.999  29.900  1.00 75.30           C
ATOM    552  NH1 ARG    63       5.441  73.770  30.266  1.00 75.30           N
ATOM    553  NH2 ARG    63       3.105  73.423  30.164  1.00 75.30           N
ATOM    554  C   ARG    63       5.768  70.814  23.978  1.00 75.30           C
ATOM    555  O   ARG    63       6.499  69.948  23.499  1.00 75.30           O
ATOM    556  N   PRO    64       4.562  71.041  23.536  1.00 83.36           N
ATOM    557  CA  PRO    64       4.095  70.346  22.374  1.00 83.36           C
ATOM    558  CD  PRO    64       3.473  71.275  24.471  1.00 83.36           C
ATOM    559  CB  PRO    64       2.576  70.475  22.374  1.00 83.36           C
ATOM    560  CG  PRO    64       2.231  70.608  23.863  1.00 83.36           C
ATOM    561  C   PRO    64       4.748  71.030  21.225  1.00 83.36           C
ATOM    562  O   PRO    64       5.609  71.872  21.454  1.00 83.36           O
ATOM    563  N   ARG    65       4.414  70.647  19.988  1.00173.66           N
ATOM    564  CA  ARG    65       4.939  71.291  18.819  1.00173.66           C
ATOM    565  CB  ARG    65       4.954  72.823  18.949  1.00173.66           C
ATOM    566  CG  ARG    65       3.577  73.478  18.851  1.00173.66           C
ATOM    567  CD  ARG    65       3.378  74.248  17.544  1.00173.66           C
ATOM    568  NE  ARG    65       4.366  75.364  17.541  1.00173.66           N
ATOM    569  CZ  ARG    65       5.002  75.719  16.386  1.00173.66           C
ATOM    570  NH1 ARG    65       4.735  75.051  15.226  1.00173.66           N
ATOM    571  NH2 ARG    65       5.906  76.742  16.390  1.00173.66           N
ATOM    572  C   ARG    65       6.357  70.862  18.608  1.00173.66           C
ATOM    573  O   ARG    65       6.685  70.298  17.567  1.00173.66           O
ATOM    574  N   THR    66       7.240  71.092  19.598  1.00109.97           N
ATOM    575  CA  THR    66       8.587  70.642  19.458  1.00109.97           C
ATOM    576  CB  THR    66       9.529  71.199  20.490  1.00109.97           C
ATOM    577  OG1 THR    66      10.853  70.762  20.220  1.00109.97           O
ATOM    578  CG2 THR    66       9.090  70.754  21.897  1.00109.97           C
ATOM    579  C   THR    66       8.564  69.157  19.575  1.00109.97           C
ATOM    580  O   THR    66       9.209  68.447  18.805  1.00109.97           O
ATOM    581  N   SER    67       7.780  68.651  20.546  1.00 26.77           N
ATOM    582  CA  SER    67       7.717  67.239  20.767  1.00 26.77           C
ATOM    583  CB  SER    67       6.806  66.864  21.949  1.00 26.77           C
ATOM    584  OG  SER    67       6.782  65.454  22.117  1.00 26.77           O
ATOM    585  C   SER    67       7.138  66.617  19.542  1.00 26.77           C
ATOM    586  O   SER    67       7.656  65.632  19.020  1.00 26.77           O
ATOM    587  N   CYS    68       6.045  67.216  19.040  1.00 28.21           N
ATOM    588  CA  CYS    68       5.350  66.702  17.898  1.00 28.21           C
ATOM    589  CB  CYS    68       4.081  67.504  17.568  1.00 28.21           C
ATOM    590  SG  CYS    68       2.830  67.398  18.879  1.00 28.21           S
ATOM    591  C   CYS    68       6.251  66.795  16.713  1.00 28.21           C
ATOM    592  O   CYS    68       6.256  65.917  15.852  1.00 28.21           O
ATOM    593  N   ARG    69       7.054  67.870  16.658  1.00 92.47           N
ATOM    594  CA  ARG    69       7.893  68.143  15.530  1.00 92.47           C
ATOM    595  CB  ARG    69       8.766  69.387  15.756  1.00 92.47           C
ATOM    596  CG  ARG    69       9.687  69.726  14.584  1.00 92.47           C
ATOM    597  CD  ARG    69      10.868  70.603  15.001  1.00 92.47           C
ATOM    598  NE  ARG    69      11.779  69.738  15.805  1.00 92.47           N
ATOM    599  CZ  ARG    69      12.564  70.278  16.782  1.00 92.47           C
ATOM    600  NH1 ARG    69      12.517  71.617  17.040  1.00 92.47           N
ATOM    601  NH2 ARG    69      13.396  69.473  17.505  1.00 92.47           N
ATOM    602  C   ARG    69       8.838  67.012  15.306  1.00 92.47           C
ATOM    603  O   ARG    69       8.983  66.533  14.183  1.00 92.47           O
ATOM    604  N   GLU    70       9.495  66.533  16.376  1.00 30.21           N
ATOM    605  CA  GLU    70      10.487  65.522  16.180  1.00 30.21           C
ATOM    606  CB  GLU    70      11.216  65.123  17.474  1.00 30.21           C
ATOM    607  CG  GLU    70      12.123  66.226  18.024  1.00 30.21           C
ATOM    608  CD  GLU    70      12.778  65.700  19.294  1.00 30.21           C
ATOM    609  OE1 GLU    70      12.068  65.039  20.098  1.00 30.21           O
ATOM    610  OE2 GLU    70      14.001  65.944  19.472  1.00 30.21           O
ATOM    611  C   GLU    70       9.844  64.291  15.634  1.00 30.21           C
ATOM    612  O   GLU    70      10.363  63.675  14.704  1.00 30.21           O
ATOM    613  N   ALA    71       8.682  63.908  16.187  1.00 24.34           N
ATOM    614  CA  ALA    71       8.052  62.688  15.776  1.00 24.34           C
ATOM    615  CB  ALA    71       6.773  62.386  16.576  1.00 24.34           C
ATOM    616  C   ALA    71       7.666  62.763  14.333  1.00 24.34           C
ATOM    617  O   ALA    71       7.872  61.811  13.583  1.00 24.34           O
ATOM    618  N   CYS    72       7.110  63.908  13.899  1.00 31.47           N
ATOM    619  CA  CYS    72       6.602  64.004  12.561  1.00 31.47           C
ATOM    620  CB  CYS    72       5.941  65.363  12.272  1.00 31.47           C
ATOM    621  SG  CYS    72       4.438  65.632  13.258  1.00 31.47           S
ATOM    622  C   CYS    72       7.685  63.817  11.546  1.00 31.47           C
ATOM    623  O   CYS    72       7.541  63.013  10.627  1.00 31.47           O
ATOM    624  N   LEU    73       8.812  64.538  11.683  1.00 76.65           N
ATOM    625  CA  LEU    73       9.822  64.457  10.666  1.00 76.65           C
ATOM    626  CB  LEU    73      10.976  65.456  10.869  1.00 76.65           C
ATOM    627  CG  LEU    73      10.577  66.925  10.627  1.00 76.65           C
ATOM    628  CD1 LEU    73       9.522  67.403  11.636  1.00 76.65           C
ATOM    629  CD2 LEU    73      11.813  67.836  10.573  1.00 76.65           C
ATOM    630  C   LEU    73      10.404  63.080  10.605  1.00 76.65           C
ATOM    631  O   LEU    73      10.590  62.528   9.522  1.00 76.65           O
ATOM    632  N   GLN    74      10.682  62.474  11.772  1.00112.46           N
ATOM    633  CA  GLN    74      11.342  61.202  11.797  1.00112.46           C
ATOM    634  CB  GLN    74      11.593  60.695  13.227  1.00112.46           C
ATOM    635  CG  GLN    74      12.508  61.600  14.055  1.00112.46           C
ATOM    636  CD  GLN    74      13.909  61.538  13.465  1.00112.46           C
ATOM    637  OE1 GLN    74      14.135  61.949  12.328  1.00112.46           O
ATOM    638  NE2 GLN    74      14.880  61.015  14.261  1.00112.46           N
ATOM    639  C   GLN    74      10.488  60.186  11.117  1.00112.46           C
ATOM    640  O   GLN    74      10.979  59.403  10.306  1.00112.46           O
ATOM    641  N   GLY    75       9.173  60.179  11.398  1.00 27.06           N
ATOM    642  CA  GLY    75       8.399  59.146  10.783  1.00 27.06           C
ATOM    643  C   GLY    75       7.592  59.739   9.682  1.00 27.06           C
ATOM    644  O   GLY    75       6.568  60.379   9.917  1.00 27.06           O
ATOM    645  N   TRP    76       8.042  59.524   8.431  1.00 44.28           N
ATOM    646  CA  TRP    76       7.289  60.009   7.318  1.00 44.28           C
ATOM    647  CB  TRP    76       8.001  59.800   5.972  1.00 44.28           C
ATOM    648  CG  TRP    76       7.340  60.511   4.816  1.00 44.28           C
ATOM    649  CD2 TRP    76       6.184  60.030   4.111  1.00 44.28           C
ATOM    650  CD1 TRP    76       7.674  61.703   4.241  1.00 44.28           C
ATOM    651  NE1 TRP    76       6.804  61.993   3.219  1.00 44.28           N
ATOM    652  CE2 TRP    76       5.880  60.974   3.127  1.00 44.28           C
ATOM    653  CE3 TRP    76       5.438  58.898   4.270  1.00 44.28           C
ATOM    654  CZ2 TRP    76       4.820  60.797   2.284  1.00 44.28           C
ATOM    655  CZ3 TRP    76       4.370  58.725   3.416  1.00 44.28           C
ATOM    656  CH2 TRP    76       4.067  59.655   2.443  1.00 44.28           C
ATOM    657  C   TRP    76       6.033  59.205   7.316  1.00 44.28           C
ATOM    658  O   TRP    76       4.932  59.730   7.158  1.00 44.28           O
ATOM    659  N   THR    77       6.194  57.885   7.521  1.00 23.00           N
ATOM    660  CA  THR    77       5.095  56.970   7.553  1.00 23.00           C
ATOM    661  CB  THR    77       5.532  55.545   7.726  1.00 23.00           C
ATOM    662  OG1 THR    77       6.163  55.369   8.986  1.00 23.00           O
ATOM    663  CG2 THR    77       6.511  55.195   6.593  1.00 23.00           C
ATOM    664  C   THR    77       4.252  57.328   8.728  1.00 23.00           C
ATOM    665  O   THR    77       3.024  57.315   8.658  1.00 23.00           O
ATOM    666  N   GLU    78       4.907  57.679   9.847  1.00 64.59           N
ATOM    667  CA  GLU    78       4.171  58.025  11.023  1.00 64.59           C
ATOM    668  CB  GLU    78       5.085  58.473  12.172  1.00 64.59           C
ATOM    669  CG  GLU    78       4.329  58.847  13.446  1.00 64.59           C
ATOM    670  CD  GLU    78       5.364  59.273  14.475  1.00 64.59           C
ATOM    671  OE1 GLU    78       6.574  59.267  14.125  1.00 64.59           O
ATOM    672  OE2 GLU    78       4.961  59.616  15.618  1.00 64.59           O
ATOM    673  C   GLU    78       3.320  59.186  10.653  1.00 64.59           C
ATOM    674  O   GLU    78       2.142  59.246  11.001  1.00 64.59           O
ATOM    675  N   ALA    79       3.910  60.140   9.913  1.00  7.84           N
ATOM    676  CA  ALA    79       3.173  61.289   9.490  1.00  7.84           C
ATOM    677  CB  ALA    79       4.069  62.390   8.901  1.00  7.84           C
ATOM    678  C   ALA    79       2.223  60.825   8.393  1.00  7.84           C
ATOM    679  O   ALA    79       2.311  61.371   7.261  1.00  7.84           O
ATOM    680  OXT ALA    79       1.395  59.917   8.672  1.00  7.84           O
TER     681      ALA    79
END
