# Supplementary material for: Structural and Dynamic Differences between Calreticulin Mutants Associated with Essential Thrombocythemia
Source: Biomolecules. 2023 Mar 10;13(3):509. doi: 10.3390/biom13030509 (PMC10046389; doi:10.3390/biom13030509)
Supplement: Supplementary file 1 [file biomolecules-13-00509-s001.zip › models/01_monomer/CALR_class_C.pdb]

EXPDTA    THEORETICAL MODEL, MODELLER 9.24 2020/06/06 18:58:43
REMARK   6 MODELLER OBJECTIVE FUNCTION:      2226.4280
REMARK   6 MODELLER BEST TEMPLATE % SEQ ID: 100.000
REMARK   6 SEQUENCE: var5 cDNA: c.1139_1140insTC PROTEIN: p.E380Dfs*51 TYPE: Type other CLASS: Class C (C1)
REMARK   6 ALIGNMENT: C:\modeller\bin\test_modeller14\variant/var5/var5.pir
REMARK   6 SCRIPT: fonction_model.py
REMARK   6 DOPE score: -3158.61523
REMARK   6 GA341 score: 0.98216
REMARK   6 TEMPLATE: var15 1: - 60: MODELS 1: - 78: AT 98.3%
REMARK   6 TEMPLATE: var20 1: - 60: MODELS 1: - 78: AT 100.0%
ATOM      1  N   ALA     1     -11.173  12.895 -14.938  1.00  6.13           N
ATOM      2  CA  ALA     1     -11.025  11.968 -13.794  1.00  6.13           C
ATOM      3  CB  ALA     1     -12.408  11.553 -13.266  1.00  6.13           C
ATOM      4  C   ALA     1     -10.276  10.750 -14.219  1.00  6.13           C
ATOM      5  O   ALA     1      -9.148  10.839 -14.700  1.00  6.13           O
ATOM      6  N   ALA     2     -10.890   9.568 -14.033  1.00 23.60           N
ATOM      7  CA  ALA     2     -10.245   8.346 -14.408  1.00 23.60           C
ATOM      8  CB  ALA     2     -11.050   7.091 -14.029  1.00 23.60           C
ATOM      9  C   ALA     2     -10.047   8.339 -15.893  1.00 23.60           C
ATOM     10  O   ALA     2      -9.000   7.913 -16.377  1.00 23.60           O
ATOM     11  N   GLU     3     -11.044   8.825 -16.660  1.00 30.98           N
ATOM     12  CA  GLU     3     -10.924   8.790 -18.091  1.00 30.98           C
ATOM     13  CB  GLU     3     -12.146   9.356 -18.824  1.00 30.98           C
ATOM     14  CG  GLU     3     -13.377   8.460 -18.714  1.00 30.98           C
ATOM     15  CD  GLU     3     -14.454   9.061 -19.600  1.00 30.98           C
ATOM     16  OE1 GLU     3     -14.676  10.298 -19.515  1.00 30.98           O
ATOM     17  OE2 GLU     3     -15.064   8.286 -20.386  1.00 30.98           O
ATOM     18  C   GLU     3      -9.749   9.614 -18.489  1.00 30.98           C
ATOM     19  O   GLU     3      -8.945   9.202 -19.323  1.00 30.98           O
ATOM     20  N   LYS     4      -9.611  10.809 -17.892  1.00124.86           N
ATOM     21  CA  LYS     4      -8.461  11.603 -18.193  1.00124.86           C
ATOM     22  CB  LYS     4      -8.431  12.957 -17.464  1.00124.86           C
ATOM     23  CG  LYS     4      -9.299  14.029 -18.122  1.00124.86           C
ATOM     24  CD  LYS     4      -8.861  14.342 -19.555  1.00124.86           C
ATOM     25  CE  LYS     4      -7.396  14.773 -19.669  1.00124.86           C
ATOM     26  NZ  LYS     4      -7.008  14.866 -21.094  1.00124.86           N
ATOM     27  C   LYS     4      -7.301  10.811 -17.714  1.00124.86           C
ATOM     28  O   LYS     4      -6.223  10.829 -18.307  1.00124.86           O
ATOM     29  N   GLN     5      -7.522  10.068 -16.618  1.00 62.52           N
ATOM     30  CA  GLN     5      -6.490   9.301 -15.997  1.00 62.52           C
ATOM     31  CB  GLN     5      -5.665   8.479 -17.002  1.00 62.52           C
ATOM     32  CG  GLN     5      -6.475   7.421 -17.752  1.00 62.52           C
ATOM     33  CD  GLN     5      -5.555   6.795 -18.791  1.00 62.52           C
ATOM     34  OE1 GLN     5      -5.527   5.579 -18.968  1.00 62.52           O
ATOM     35  NE2 GLN     5      -4.786   7.657 -19.510  1.00 62.52           N
ATOM     36  C   GLN     5      -5.561  10.275 -15.360  1.00 62.52           C
ATOM     37  O   GLN     5      -4.508   9.902 -14.847  1.00 62.52           O
ATOM     38  N   MET     6      -5.947  11.565 -15.356  1.00 88.38           N
ATOM     39  CA  MET     6      -5.125  12.524 -14.691  1.00 88.38           C
ATOM     40  CB  MET     6      -5.651  13.963 -14.816  1.00 88.38           C
ATOM     41  CG  MET     6      -5.522  14.534 -16.230  1.00 88.38           C
ATOM     42  SD  MET     6      -3.820  14.942 -16.724  1.00 88.38           S
ATOM     43  CE  MET     6      -4.251  15.406 -18.425  1.00 88.38           C
ATOM     44  C   MET     6      -5.173  12.143 -13.257  1.00 88.38           C
ATOM     45  O   MET     6      -4.153  12.093 -12.574  1.00 88.38           O
ATOM     46  N   LYS     7      -6.389  11.839 -12.769  1.00 48.15           N
ATOM     47  CA  LYS     7      -6.509  11.432 -11.407  1.00 48.15           C
ATOM     48  CB  LYS     7      -7.903  11.652 -10.800  1.00 48.15           C
ATOM     49  CG  LYS     7      -7.975  11.195  -9.342  1.00 48.15           C
ATOM     50  CD  LYS     7      -9.295  11.526  -8.647  1.00 48.15           C
ATOM     51  CE  LYS     7      -9.341  11.058  -7.192  1.00 48.15           C
ATOM     52  NZ  LYS     7     -10.683  11.305  -6.626  1.00 48.15           N
ATOM     53  C   LYS     7      -6.251   9.968 -11.361  1.00 48.15           C
ATOM     54  O   LYS     7      -6.670   9.228 -12.248  1.00 48.15           O
ATOM     55  N   ASP     8      -5.526   9.502 -10.328  1.00 70.10           N
ATOM     56  CA  ASP     8      -5.337   8.089 -10.249  1.00 70.10           C
ATOM     57  CB  ASP     8      -4.157   7.651  -9.363  1.00 70.10           C
ATOM     58  CG  ASP     8      -2.876   7.925 -10.140  1.00 70.10           C
ATOM     59  OD1 ASP     8      -2.983   8.427 -11.290  1.00 70.10           O
ATOM     60  OD2 ASP     8      -1.776   7.630  -9.604  1.00 70.10           O
ATOM     61  C   ASP     8      -6.599   7.539  -9.681  1.00 70.10           C
ATOM     62  O   ASP     8      -7.287   8.217  -8.920  1.00 70.10           O
ATOM     63  N   LYS     9      -6.946   6.297 -10.069  1.00126.92           N
ATOM     64  CA  LYS     9      -8.127   5.668  -9.560  1.00126.92           C
ATOM     65  CB  LYS     9      -8.594   4.437 -10.354  1.00126.92           C
ATOM     66  CG  LYS     9      -7.629   3.258 -10.232  1.00126.92           C
ATOM     67  CD  LYS     9      -8.234   1.912 -10.630  1.00126.92           C
ATOM     68  CE  LYS     9      -8.573   1.810 -12.114  1.00126.92           C
ATOM     69  NZ  LYS     9      -9.117   0.467 -12.408  1.00126.92           N
ATOM     70  C   LYS     9      -7.763   5.191  -8.199  1.00126.92           C
ATOM     71  O   LYS     9      -6.623   5.356  -7.768  1.00126.92           O
ATOM     72  N   GLN    10      -8.728   4.614  -7.462  1.00109.82           N
ATOM     73  CA  GLN    10      -8.363   4.177  -6.151  1.00109.82           C
ATOM     74  CB  GLN    10      -9.531   3.611  -5.325  1.00109.82           C
ATOM     75  CG  GLN    10     -10.142   2.326  -5.878  1.00109.82           C
ATOM     76  CD  GLN    10     -11.263   1.951  -4.924  1.00109.82           C
ATOM     77  OE1 GLN    10     -11.790   2.806  -4.213  1.00109.82           O
ATOM     78  NE2 GLN    10     -11.645   0.647  -4.902  1.00109.82           N
ATOM     79  C   GLN    10      -7.304   3.136  -6.312  1.00109.82           C
ATOM     80  O   GLN    10      -7.302   2.384  -7.284  1.00109.82           O
ATOM     81  N   ASP    11      -6.330   3.123  -5.380  1.00 81.53           N
ATOM     82  CA  ASP    11      -5.234   2.201  -5.442  1.00 81.53           C
ATOM     83  CB  ASP    11      -3.893   2.884  -5.769  1.00 81.53           C
ATOM     84  CG  ASP    11      -3.972   3.522  -7.149  1.00 81.53           C
ATOM     85  OD1 ASP    11      -4.466   2.847  -8.090  1.00 81.53           O
ATOM     86  OD2 ASP    11      -3.550   4.702  -7.277  1.00 81.53           O
ATOM     87  C   ASP    11      -5.059   1.658  -4.058  1.00 81.53           C
ATOM     88  O   ASP    11      -5.498   2.274  -3.089  1.00 81.53           O
ATOM     89  N   GLU    12      -4.441   0.466  -3.922  1.00101.64           N
ATOM     90  CA  GLU    12      -4.153   0.008  -2.594  1.00101.64           C
ATOM     91  CB  GLU    12      -3.566  -1.411  -2.545  1.00101.64           C
ATOM     92  CG  GLU    12      -4.529  -2.484  -3.059  1.00101.64           C
ATOM     93  CD  GLU    12      -4.589  -2.368  -4.578  1.00101.64           C
ATOM     94  OE1 GLU    12      -3.536  -2.597  -5.233  1.00101.64           O
ATOM     95  OE2 GLU    12      -5.688  -2.049  -5.104  1.00101.64           O
ATOM     96  C   GLU    12      -3.099   0.952  -2.123  1.00101.64           C
ATOM     97  O   GLU    12      -2.139   1.208  -2.848  1.00101.64           O
ATOM     98  N   GLU    13      -3.252   1.533  -0.918  1.00 93.23           N
ATOM     99  CA  GLU    13      -2.283   2.538  -0.608  1.00 93.23           C
ATOM    100  CB  GLU    13      -2.598   3.240   0.718  1.00 93.23           C
ATOM    101  CG  GLU    13      -3.925   3.996   0.676  1.00 93.23           C
ATOM    102  CD  GLU    13      -4.244   4.452   2.087  1.00 93.23           C
ATOM    103  OE1 GLU    13      -3.290   4.849   2.808  1.00 93.23           O
ATOM    104  OE2 GLU    13      -5.447   4.414   2.461  1.00 93.23           O
ATOM    105  C   GLU    13      -0.907   1.966  -0.483  1.00 93.23           C
ATOM    106  O   GLU    13      -0.114   1.968  -1.420  1.00 93.23           O
ATOM    107  N   GLN    14      -0.588   1.380   0.678  1.00164.62           N
ATOM    108  CA  GLN    14       0.743   0.870   0.753  1.00164.62           C
ATOM    109  CB  GLN    14       1.224   0.570   2.186  1.00164.62           C
ATOM    110  CG  GLN    14       0.464  -0.549   2.903  1.00164.62           C
ATOM    111  CD  GLN    14       1.209  -0.853   4.200  1.00164.62           C
ATOM    112  OE1 GLN    14       0.707  -1.555   5.078  1.00164.62           O
ATOM    113  NE2 GLN    14       2.452  -0.316   4.323  1.00164.62           N
ATOM    114  C   GLN    14       0.769  -0.406   0.004  1.00164.62           C
ATOM    115  O   GLN    14       1.649  -0.647  -0.826  1.00164.62           O
ATOM    116  N   ARG    15      -0.321  -1.167   0.230  1.00265.53           N
ATOM    117  CA  ARG    15      -0.504  -2.544  -0.109  1.00265.53           C
ATOM    118  CB  ARG    15      -1.972  -3.001  -0.206  1.00265.53           C
ATOM    119  CG  ARG    15      -2.408  -3.967   0.901  1.00265.53           C
ATOM    120  CD  ARG    15      -2.493  -5.412   0.388  1.00265.53           C
ATOM    121  NE  ARG    15      -2.789  -6.324   1.530  1.00265.53           N
ATOM    122  CZ  ARG    15      -1.769  -6.970   2.171  1.00265.53           C
ATOM    123  NH1 ARG    15      -0.475  -6.728   1.814  1.00265.53           N
ATOM    124  NH2 ARG    15      -2.044  -7.870   3.159  1.00265.53           N
ATOM    125  C   ARG    15       0.169  -2.970  -1.351  1.00265.53           C
ATOM    126  O   ARG    15       0.122  -2.322  -2.396  1.00265.53           O
ATOM    127  N   LEU    16       0.856  -4.114  -1.186  1.00262.74           N
ATOM    128  CA  LEU    16       1.506  -4.853  -2.212  1.00262.74           C
ATOM    129  CB  LEU    16       3.022  -4.969  -2.002  1.00262.74           C
ATOM    130  CG  LEU    16       3.733  -3.606  -1.897  1.00262.74           C
ATOM    131  CD1 LEU    16       3.552  -2.795  -3.187  1.00262.74           C
ATOM    132  CD2 LEU    16       3.310  -2.833  -0.636  1.00262.74           C
ATOM    133  C   LEU    16       0.942  -6.226  -2.035  1.00262.74           C
ATOM    134  O   LEU    16       0.972  -6.770  -0.930  1.00262.74           O
ATOM    135  N   LYS    17       0.396  -6.830  -3.104  1.00216.95           N
ATOM    136  CA  LYS    17      -0.183  -8.128  -2.924  1.00216.95           C
ATOM    137  CB  LYS    17      -1.565  -8.311  -3.574  1.00216.95           C
ATOM    138  CG  LYS    17      -2.663  -7.395  -3.036  1.00216.95           C
ATOM    139  CD  LYS    17      -3.994  -7.601  -3.761  1.00216.95           C
ATOM    140  CE  LYS    17      -3.870  -7.603  -5.286  1.00216.95           C
ATOM    141  NZ  LYS    17      -5.083  -8.204  -5.883  1.00216.95           N
ATOM    142  C   LYS    17       0.707  -9.107  -3.603  1.00216.95           C
ATOM    143  O   LYS    17       1.518  -8.738  -4.450  1.00216.95           O
ATOM    144  N   GLU    18       0.590 -10.395  -3.226  1.00236.52           N
ATOM    145  CA  GLU    18       1.380 -11.369  -3.909  1.00236.52           C
ATOM    146  CB  GLU    18       1.430 -12.736  -3.203  1.00236.52           C
ATOM    147  CG  GLU    18       2.077 -12.704  -1.817  1.00236.52           C
ATOM    148  CD  GLU    18       3.564 -12.435  -1.989  1.00236.52           C
ATOM    149  OE1 GLU    18       4.013 -12.307  -3.160  1.00236.52           O
ATOM    150  OE2 GLU    18       4.270 -12.354  -0.950  1.00236.52           O
ATOM    151  C   GLU    18       0.660 -11.584  -5.191  1.00236.52           C
ATOM    152  O   GLU    18      -0.379 -12.241  -5.229  1.00236.52           O
ATOM    153  N   GLU    19       1.193 -11.028  -6.291  1.00225.49           N
ATOM    154  CA  GLU    19       0.474 -11.193  -7.513  1.00225.49           C
ATOM    155  CB  GLU    19       0.973 -10.282  -8.651  1.00225.49           C
ATOM    156  CG  GLU    19       0.744  -8.787  -8.399  1.00225.49           C
ATOM    157  CD  GLU    19      -0.741  -8.490  -8.566  1.00225.49           C
ATOM    158  OE1 GLU    19      -1.516  -8.825  -7.630  1.00225.49           O
ATOM    159  OE2 GLU    19      -1.121  -7.930  -9.628  1.00225.49           O
ATOM    160  C   GLU    19       0.681 -12.606  -7.930  1.00225.49           C
ATOM    161  O   GLU    19       1.790 -13.011  -8.270  1.00225.49           O
ATOM    162  N   GLU    20      -0.397 -13.409  -7.892  1.00262.52           N
ATOM    163  CA  GLU    20      -0.237 -14.771  -8.291  1.00262.52           C
ATOM    164  CB  GLU    20      -0.236 -15.768  -7.120  1.00262.52           C
ATOM    165  CG  GLU    20       0.167 -17.181  -7.546  1.00262.52           C
ATOM    166  CD  GLU    20       0.133 -18.086  -6.322  1.00262.52           C
ATOM    167  OE1 GLU    20      -0.572 -17.731  -5.340  1.00262.52           O
ATOM    168  OE2 GLU    20       0.806 -19.150  -6.356  1.00262.52           O
ATOM    169  C   GLU    20      -1.380 -15.135  -9.174  1.00262.52           C
ATOM    170  O   GLU    20      -2.522 -14.748  -8.935  1.00262.52           O
ATOM    171  N   GLU    21      -1.079 -15.883 -10.250  1.00302.94           N
ATOM    172  CA  GLU    21      -2.095 -16.352 -11.139  1.00302.94           C
ATOM    173  CB  GLU    21      -2.368 -15.413 -12.326  1.00302.94           C
ATOM    174  CG  GLU    21      -3.560 -15.840 -13.185  1.00302.94           C
ATOM    175  CD  GLU    21      -4.834 -15.566 -12.397  1.00302.94           C
ATOM    176  OE1 GLU    21      -4.847 -15.856 -11.171  1.00302.94           O
ATOM    177  OE2 GLU    21      -5.818 -15.079 -13.017  1.00302.94           O
ATOM    178  C   GLU    21      -1.566 -17.631 -11.685  1.00302.94           C
ATOM    179  O   GLU    21      -0.381 -17.923 -11.533  1.00302.94           O
ATOM    180  N   ASP    22      -2.430 -18.453 -12.309  1.00108.24           N
ATOM    181  CA  ASP    22      -1.892 -19.662 -12.852  1.00108.24           C
ATOM    182  CB  ASP    22      -2.943 -20.557 -13.529  1.00108.24           C
ATOM    183  CG  ASP    22      -2.326 -21.936 -13.724  1.00108.24           C
ATOM    184  OD1 ASP    22      -1.113 -22.096 -13.420  1.00108.24           O
ATOM    185  OD2 ASP    22      -3.062 -22.851 -14.180  1.00108.24           O
ATOM    186  C   ASP    22      -0.908 -19.229 -13.886  1.00108.24           C
ATOM    187  O   ASP    22       0.212 -19.735 -13.947  1.00108.24           O
ATOM    188  N   LYS    23      -1.299 -18.245 -14.717  1.00209.75           N
ATOM    189  CA  LYS    23      -0.399 -17.725 -15.703  1.00209.75           C
ATOM    190  CB  LYS    23      -0.890 -17.857 -17.158  1.00209.75           C
ATOM    191  CG  LYS    23      -0.843 -19.289 -17.702  1.00209.75           C
ATOM    192  CD  LYS    23      -1.574 -19.451 -19.037  1.00209.75           C
ATOM    193  CE  LYS    23      -1.442 -20.845 -19.655  1.00209.75           C
ATOM    194  NZ  LYS    23      -2.187 -20.909 -20.933  1.00209.75           N
ATOM    195  C   LYS    23      -0.216 -16.273 -15.400  1.00209.75           C
ATOM    196  O   LYS    23      -1.035 -15.663 -14.713  1.00209.75           O
ATOM    197  N   LYS    24       0.883 -15.680 -15.899  1.00271.47           N
ATOM    198  CA  LYS    24       1.151 -14.308 -15.589  1.00271.47           C
ATOM    199  CB  LYS    24       2.561 -13.837 -15.977  1.00271.47           C
ATOM    200  CG  LYS    24       2.850 -12.409 -15.511  1.00271.47           C
ATOM    201  CD  LYS    24       4.335 -12.042 -15.511  1.00271.47           C
ATOM    202  CE  LYS    24       4.900 -11.792 -16.909  1.00271.47           C
ATOM    203  NZ  LYS    24       4.842 -13.039 -17.704  1.00271.47           N
ATOM    204  C   LYS    24       0.157 -13.461 -16.306  1.00271.47           C
ATOM    205  O   LYS    24      -0.466 -13.896 -17.272  1.00271.47           O
ATOM    206  N   ARG    25      -0.030 -12.220 -15.817  1.00257.52           N
ATOM    207  CA  ARG    25      -0.992 -11.344 -16.408  1.00257.52           C
ATOM    208  CB  ARG    25      -2.209 -11.074 -15.510  1.00257.52           C
ATOM    209  CG  ARG    25      -3.044 -12.336 -15.280  1.00257.52           C
ATOM    210  CD  ARG    25      -3.403 -13.067 -16.577  1.00257.52           C
ATOM    211  NE  ARG    25      -4.086 -14.339 -16.213  1.00257.52           N
ATOM    212  CZ  ARG    25      -5.437 -14.357 -16.027  1.00257.52           C
ATOM    213  NH1 ARG    25      -6.159 -13.210 -16.184  1.00257.52           N
ATOM    214  NH2 ARG    25      -6.066 -15.519 -15.687  1.00257.52           N
ATOM    215  C   ARG    25      -0.328 -10.044 -16.735  1.00257.52           C
ATOM    216  O   ARG    25       0.896  -9.959 -16.833  1.00257.52           O
ATOM    217  N   LYS    26      -1.153  -8.997 -16.928  1.00140.30           N
ATOM    218  CA  LYS    26      -0.718  -7.706 -17.378  1.00140.30           C
ATOM    219  CB  LYS    26      -1.864  -6.681 -17.439  1.00140.30           C
ATOM    220  CG  LYS    26      -2.742  -6.770 -18.687  1.00140.30           C
ATOM    221  CD  LYS    26      -2.022  -6.335 -19.965  1.00140.30           C
ATOM    222  CE  LYS    26      -2.951  -6.200 -21.175  1.00140.30           C
ATOM    223  NZ  LYS    26      -2.202  -5.666 -22.335  1.00140.30           N
ATOM    224  C   LYS    26       0.307  -7.114 -16.471  1.00140.30           C
ATOM    225  O   LYS    26       1.339  -6.652 -16.953  1.00140.30           O
ATOM    226  N   GLU    27       0.098  -7.111 -15.142  1.00185.76           N
ATOM    227  CA  GLU    27       1.082  -6.413 -14.366  1.00185.76           C
ATOM    228  CB  GLU    27       0.659  -6.106 -12.917  1.00185.76           C
ATOM    229  CG  GLU    27      -0.324  -4.939 -12.779  1.00185.76           C
ATOM    230  CD  GLU    27      -1.715  -5.414 -13.177  1.00185.76           C
ATOM    231  OE1 GLU    27      -2.192  -6.421 -12.588  1.00185.76           O
ATOM    232  OE2 GLU    27      -2.319  -4.771 -14.076  1.00185.76           O
ATOM    233  C   GLU    27       2.332  -7.220 -14.305  1.00185.76           C
ATOM    234  O   GLU    27       2.478  -8.111 -13.470  1.00185.76           O
ATOM    235  N   GLU    28       3.278  -6.912 -15.213  1.00 77.28           N
ATOM    236  CA  GLU    28       4.548  -7.568 -15.201  1.00 77.28           C
ATOM    237  CB  GLU    28       5.444  -7.151 -16.380  1.00 77.28           C
ATOM    238  CG  GLU    28       4.938  -7.620 -17.746  1.00 77.28           C
ATOM    239  CD  GLU    28       5.935  -7.125 -18.782  1.00 77.28           C
ATOM    240  OE1 GLU    28       6.628  -6.114 -18.490  1.00 77.28           O
ATOM    241  OE2 GLU    28       6.026  -7.750 -19.872  1.00 77.28           O
ATOM    242  C   GLU    28       5.234  -7.126 -13.953  1.00 77.28           C
ATOM    243  O   GLU    28       5.831  -7.923 -13.232  1.00 77.28           O
ATOM    244  N   ASP    29       5.135  -5.815 -13.668  1.00148.87           N
ATOM    245  CA  ASP    29       5.769  -5.239 -12.523  1.00148.87           C
ATOM    246  CB  ASP    29       6.095  -3.748 -12.706  1.00148.87           C
ATOM    247  CG  ASP    29       7.180  -3.639 -13.771  1.00148.87           C
ATOM    248  OD1 ASP    29       7.825  -4.683 -14.054  1.00148.87           O
ATOM    249  OD2 ASP    29       7.372  -2.521 -14.322  1.00148.87           O
ATOM    250  C   ASP    29       4.838  -5.365 -11.365  1.00148.87           C
ATOM    251  O   ASP    29       3.767  -5.960 -11.468  1.00148.87           O
ATOM    252  N   ARG    30       5.261  -4.815 -10.211  1.00250.36           N
ATOM    253  CA  ARG    30       4.449  -4.844  -9.034  1.00250.36           C
ATOM    254  CB  ARG    30       5.183  -4.381  -7.764  1.00250.36           C
ATOM    255  CG  ARG    30       6.355  -5.273  -7.352  1.00250.36           C
ATOM    256  CD  ARG    30       5.934  -6.608  -6.736  1.00250.36           C
ATOM    257  NE  ARG    30       7.132  -7.192  -6.071  1.00250.36           N
ATOM    258  CZ  ARG    30       7.404  -6.850  -4.778  1.00250.36           C
ATOM    259  NH1 ARG    30       6.581  -5.979  -4.126  1.00250.36           N
ATOM    260  NH2 ARG    30       8.480  -7.387  -4.131  1.00250.36           N
ATOM    261  C   ARG    30       3.334  -3.881  -9.256  1.00250.36           C
ATOM    262  O   ARG    30       3.482  -2.898  -9.982  1.00250.36           O
ATOM    263  N   ARG    31       2.168  -4.159  -8.647  1.00133.48           N
ATOM    264  CA  ARG    31       1.054  -3.279  -8.806  1.00133.48           C
ATOM    265  CB  ARG    31      -0.210  -3.811  -8.110  1.00133.48           C
ATOM    266  CG  ARG    31      -1.477  -3.010  -8.416  1.00133.48           C
ATOM    267  CD  ARG    31      -2.728  -3.563  -7.727  1.00133.48           C
ATOM    268  NE  ARG    31      -3.866  -2.676  -8.099  1.00133.48           N
ATOM    269  CZ  ARG    31      -5.102  -3.201  -8.344  1.00133.48           C
ATOM    270  NH1 ARG    31      -5.312  -4.545  -8.232  1.00133.48           N
ATOM    271  NH2 ARG    31      -6.133  -2.383  -8.706  1.00133.48           N
ATOM    272  C   ARG    31       1.420  -1.962  -8.200  1.00133.48           C
ATOM    273  O   ARG    31       1.226  -0.933  -8.846  1.00133.48           O
ATOM    274  N   GLN    32       2.026  -2.017  -6.986  1.00223.23           N
ATOM    275  CA  GLN    32       2.470  -0.968  -6.093  1.00223.23           C
ATOM    276  CB  GLN    32       3.990  -1.079  -5.883  1.00223.23           C
ATOM    277  CG  GLN    32       4.635  -0.040  -4.971  1.00223.23           C
ATOM    278  CD  GLN    32       6.135  -0.308  -5.076  1.00223.23           C
ATOM    279  OE1 GLN    32       6.964   0.406  -4.514  1.00223.23           O
ATOM    280  NE2 GLN    32       6.501  -1.367  -5.847  1.00223.23           N
ATOM    281  C   GLN    32       2.184   0.388  -6.655  1.00223.23           C
ATOM    282  O   GLN    32       3.098   1.168  -6.916  1.00223.23           O
ATOM    283  N   ARG    33       0.888   0.699  -6.856  1.00204.50           N
ATOM    284  CA  ARG    33       0.522   1.956  -7.430  1.00204.50           C
ATOM    285  CB  ARG    33      -0.940   1.978  -7.897  1.00204.50           C
ATOM    286  CG  ARG    33      -1.279   3.250  -8.666  1.00204.50           C
ATOM    287  CD  ARG    33      -0.387   3.424  -9.893  1.00204.50           C
ATOM    288  NE  ARG    33      -0.821   4.658 -10.596  1.00204.50           N
ATOM    289  CZ  ARG    33      -1.756   4.566 -11.586  1.00204.50           C
ATOM    290  NH1 ARG    33      -2.281   3.350 -11.915  1.00204.50           N
ATOM    291  NH2 ARG    33      -2.154   5.689 -12.249  1.00204.50           N
ATOM    292  C   ARG    33       0.691   3.083  -6.467  1.00204.50           C
ATOM    293  O   ARG    33       1.353   4.079  -6.758  1.00204.50           O
ATOM    294  N   THR    34       0.102   2.929  -5.266  1.00 52.09           N
ATOM    295  CA  THR    34       0.076   4.021  -4.342  1.00 52.09           C
ATOM    296  CB  THR    34      -0.894   3.864  -3.206  1.00 52.09           C
ATOM    297  OG1 THR    34      -2.218   3.702  -3.692  1.00 52.09           O
ATOM    298  CG2 THR    34      -0.814   5.123  -2.327  1.00 52.09           C
ATOM    299  C   THR    34       1.436   4.292  -3.788  1.00 52.09           C
ATOM    300  O   THR    34       1.785   5.451  -3.573  1.00 52.09           O
ATOM    301  N   ARG    35       2.246   3.243  -3.540  1.00 68.19           N
ATOM    302  CA  ARG    35       3.529   3.499  -2.947  1.00 68.19           C
ATOM    303  CB  ARG    35       4.389   2.240  -2.721  1.00 68.19           C
ATOM    304  CG  ARG    35       5.810   2.572  -2.251  1.00 68.19           C
ATOM    305  CD  ARG    35       6.686   1.352  -1.972  1.00 68.19           C
ATOM    306  NE  ARG    35       8.076   1.835  -1.750  1.00 68.19           N
ATOM    307  CZ  ARG    35       9.115   0.952  -1.795  1.00 68.19           C
ATOM    308  NH1 ARG    35       8.876  -0.366  -2.055  1.00 68.19           N
ATOM    309  NH2 ARG    35      10.391   1.386  -1.581  1.00 68.19           N
ATOM    310  C   ARG    35       4.289   4.381  -3.870  1.00 68.19           C
ATOM    311  O   ARG    35       4.908   5.355  -3.445  1.00 68.19           O
ATOM    312  N   ARG    36       4.240   4.076  -5.174  1.00172.64           N
ATOM    313  CA  ARG    36       4.973   4.869  -6.109  1.00172.64           C
ATOM    314  CB  ARG    36       4.851   4.351  -7.548  1.00172.64           C
ATOM    315  CG  ARG    36       5.478   5.293  -8.575  1.00172.64           C
ATOM    316  CD  ARG    36       4.465   6.245  -9.221  1.00172.64           C
ATOM    317  NE  ARG    36       3.616   5.453 -10.160  1.00172.64           N
ATOM    318  CZ  ARG    36       2.526   6.022 -10.756  1.00172.64           C
ATOM    319  NH1 ARG    36       2.182   7.313 -10.474  1.00172.64           N
ATOM    320  NH2 ARG    36       1.775   5.296 -11.634  1.00172.64           N
ATOM    321  C   ARG    36       4.438   6.261  -6.104  1.00172.64           C
ATOM    322  O   ARG    36       5.194   7.231  -6.098  1.00172.64           O
ATOM    323  N   MET    37       3.102   6.389  -6.086  1.00105.20           N
ATOM    324  CA  MET    37       2.509   7.684  -6.195  1.00105.20           C
ATOM    325  CB  MET    37       0.972   7.596  -6.251  1.00105.20           C
ATOM    326  CG  MET    37       0.255   8.936  -6.416  1.00105.20           C
ATOM    327  SD  MET    37      -1.467   8.806  -7.000  1.00105.20           S
ATOM    328  CE  MET    37      -2.093   7.774  -5.644  1.00105.20           C
ATOM    329  C   MET    37       2.919   8.528  -5.033  1.00105.20           C
ATOM    330  O   MET    37       3.304   9.684  -5.207  1.00105.20           O
ATOM    331  N   MET    38       2.874   7.966  -3.813  1.00 69.82           N
ATOM    332  CA  MET    38       3.212   8.757  -2.668  1.00 69.82           C
ATOM    333  CB  MET    38       3.056   8.023  -1.328  1.00 69.82           C
ATOM    334  CG  MET    38       3.451   8.910  -0.141  1.00 69.82           C
ATOM    335  SD  MET    38       3.569   8.058   1.461  1.00 69.82           S
ATOM    336  CE  MET    38       1.774   7.967   1.710  1.00 69.82           C
ATOM    337  C   MET    38       4.640   9.156  -2.724  1.00 69.82           C
ATOM    338  O   MET    38       4.980  10.301  -2.436  1.00 69.82           O
ATOM    339  N   ARG    39       5.521   8.222  -3.111  1.00156.54           N
ATOM    340  CA  ARG    39       6.917   8.513  -3.031  1.00156.54           C
ATOM    341  CB  ARG    39       7.784   7.348  -3.528  1.00156.54           C
ATOM    342  CG  ARG    39       7.726   6.131  -2.608  1.00156.54           C
ATOM    343  CD  ARG    39       8.043   6.488  -1.156  1.00156.54           C
ATOM    344  NE  ARG    39       9.347   7.204  -1.171  1.00156.54           N
ATOM    345  CZ  ARG    39      10.506   6.486  -1.181  1.00156.54           C
ATOM    346  NH1 ARG    39      10.463   5.124  -1.119  1.00156.54           N
ATOM    347  NH2 ARG    39      11.705   7.130  -1.270  1.00156.54           N
ATOM    348  C   ARG    39       7.243   9.688  -3.878  1.00156.54           C
ATOM    349  O   ARG    39       7.889  10.631  -3.423  1.00156.54           O
ATOM    350  N   THR    40       6.777   9.684  -5.133  1.00 59.76           N
ATOM    351  CA  THR    40       7.193  10.749  -5.989  1.00 59.76           C
ATOM    352  CB  THR    40       6.686  10.611  -7.395  1.00 59.76           C
ATOM    353  OG1 THR    40       7.146   9.393  -7.962  1.00 59.76           O
ATOM    354  CG2 THR    40       7.193  11.804  -8.226  1.00 59.76           C
ATOM    355  C   THR    40       6.701  12.059  -5.481  1.00 59.76           C
ATOM    356  O   THR    40       7.470  13.003  -5.306  1.00 59.76           O
ATOM    357  N   LYS    41       5.397  12.126  -5.186  1.00176.98           N
ATOM    358  CA  LYS    41       4.776  13.374  -4.880  1.00176.98           C
ATOM    359  CB  LYS    41       3.253  13.190  -4.738  1.00176.98           C
ATOM    360  CG  LYS    41       2.425  14.473  -4.810  1.00176.98           C
ATOM    361  CD  LYS    41       2.519  15.362  -3.573  1.00176.98           C
ATOM    362  CE  LYS    41       1.421  15.057  -2.550  1.00176.98           C
ATOM    363  NZ  LYS    41       0.088  15.260  -3.162  1.00176.98           N
ATOM    364  C   LYS    41       5.341  13.982  -3.637  1.00176.98           C
ATOM    365  O   LYS    41       5.701  15.158  -3.625  1.00176.98           O
ATOM    366  N   MET    42       5.465  13.184  -2.566  1.00169.94           N
ATOM    367  CA  MET    42       5.873  13.731  -1.307  1.00169.94           C
ATOM    368  CB  MET    42       5.812  12.693  -0.178  1.00169.94           C
ATOM    369  CG  MET    42       5.666  13.315   1.211  1.00169.94           C
ATOM    370  SD  MET    42       4.004  13.977   1.545  1.00169.94           S
ATOM    371  CE  MET    42       4.171  15.410   0.445  1.00169.94           C
ATOM    372  C   MET    42       7.275  14.239  -1.384  1.00169.94           C
ATOM    373  O   MET    42       7.580  15.324  -0.893  1.00169.94           O
ATOM    374  N   ARG    43       8.164  13.471  -2.031  1.00156.97           N
ATOM    375  CA  ARG    43       9.554  13.808  -2.058  1.00156.97           C
ATOM    376  CB  ARG    43      10.366  12.759  -2.836  1.00156.97           C
ATOM    377  CG  ARG    43      11.876  12.989  -2.835  1.00156.97           C
ATOM    378  CD  ARG    43      12.622  12.064  -3.800  1.00156.97           C
ATOM    379  NE  ARG    43      12.336  10.661  -3.391  1.00156.97           N
ATOM    380  CZ  ARG    43      12.473   9.651  -4.297  1.00156.97           C
ATOM    381  NH1 ARG    43      12.865   9.930  -5.575  1.00156.97           N
ATOM    382  NH2 ARG    43      12.220   8.362  -3.926  1.00156.97           N
ATOM    383  C   ARG    43       9.732  15.123  -2.738  1.00156.97           C
ATOM    384  O   ARG    43      10.439  16.000  -2.243  1.00156.97           O
ATOM    385  N   MET    44       9.067  15.298  -3.890  1.00 79.82           N
ATOM    386  CA  MET    44       9.251  16.500  -4.637  1.00 79.82           C
ATOM    387  CB  MET    44       8.528  16.475  -5.993  1.00 79.82           C
ATOM    388  CG  MET    44       9.081  15.392  -6.921  1.00 79.82           C
ATOM    389  SD  MET    44       8.285  15.308  -8.548  1.00 79.82           S
ATOM    390  CE  MET    44       9.156  16.761  -9.201  1.00 79.82           C
ATOM    391  C   MET    44       8.745  17.654  -3.841  1.00 79.82           C
ATOM    392  O   MET    44       9.396  18.695  -3.770  1.00 79.82           O
ATOM    393  N   ARG    45       7.583  17.487  -3.184  1.00 95.66           N
ATOM    394  CA  ARG    45       7.020  18.589  -2.462  1.00 95.66           C
ATOM    395  CB  ARG    45       5.737  18.257  -1.685  1.00 95.66           C
ATOM    396  CG  ARG    45       4.420  18.433  -2.437  1.00 95.66           C
ATOM    397  CD  ARG    45       3.238  18.345  -1.469  1.00 95.66           C
ATOM    398  NE  ARG    45       2.007  18.817  -2.158  1.00 95.66           N
ATOM    399  CZ  ARG    45       0.913  19.135  -1.405  1.00 95.66           C
ATOM    400  NH1 ARG    45       0.968  19.023  -0.045  1.00 95.66           N
ATOM    401  NH2 ARG    45      -0.235  19.559  -2.008  1.00 95.66           N
ATOM    402  C   ARG    45       7.968  19.049  -1.410  1.00 95.66           C
ATOM    403  O   ARG    45       8.213  20.245  -1.272  1.00 95.66           O
ATOM    404  N   ARG    46       8.543  18.112  -0.641  1.00147.10           N
ATOM    405  CA  ARG    46       9.348  18.528   0.467  1.00147.10           C
ATOM    406  CB  ARG    46       9.803  17.355   1.357  1.00147.10           C
ATOM    407  CG  ARG    46      10.703  16.326   0.675  1.00147.10           C
ATOM    408  CD  ARG    46      12.176  16.728   0.671  1.00147.10           C
ATOM    409  NE  ARG    46      12.713  16.381   2.017  1.00147.10           N
ATOM    410  CZ  ARG    46      12.694  17.301   3.024  1.00147.10           C
ATOM    411  NH1 ARG    46      12.248  18.568   2.783  1.00147.10           N
ATOM    412  NH2 ARG    46      13.133  16.956   4.269  1.00147.10           N
ATOM    413  C   ARG    46      10.544  19.284  -0.012  1.00147.10           C
ATOM    414  O   ARG    46      10.915  20.303   0.570  1.00147.10           O
ATOM    415  N   MET    47      11.173  18.821  -1.103  1.00 50.44           N
ATOM    416  CA  MET    47      12.373  19.461  -1.551  1.00 50.44           C
ATOM    417  CB  MET    47      12.998  18.769  -2.773  1.00 50.44           C
ATOM    418  CG  MET    47      14.434  19.218  -3.045  1.00 50.44           C
ATOM    419  SD  MET    47      15.642  18.600  -1.834  1.00 50.44           S
ATOM    420  CE  MET    47      15.124  19.719  -0.501  1.00 50.44           C
ATOM    421  C   MET    47      12.066  20.867  -1.954  1.00 50.44           C
ATOM    422  O   MET    47      12.795  21.799  -1.617  1.00 50.44           O
ATOM    423  N   ARG    48      10.944  21.049  -2.668  1.00188.78           N
ATOM    424  CA  ARG    48      10.558  22.320  -3.204  1.00188.78           C
ATOM    425  CB  ARG    48       9.210  22.219  -3.925  1.00188.78           C
ATOM    426  CG  ARG    48       9.230  21.278  -5.126  1.00188.78           C
ATOM    427  CD  ARG    48       7.841  20.762  -5.503  1.00188.78           C
ATOM    428  NE  ARG    48       6.835  21.719  -4.961  1.00188.78           N
ATOM    429  CZ  ARG    48       5.517  21.366  -4.939  1.00188.78           C
ATOM    430  NH1 ARG    48       5.133  20.149  -5.422  1.00188.78           N
ATOM    431  NH2 ARG    48       4.580  22.223  -4.437  1.00188.78           N
ATOM    432  C   ARG    48      10.359  23.274  -2.077  1.00188.78           C
ATOM    433  O   ARG    48      10.804  24.420  -2.125  1.00188.78           O
ATOM    434  N   ARG    49       9.687  22.798  -1.019  1.00150.48           N
ATOM    435  CA  ARG    49       9.350  23.611   0.108  1.00150.48           C
ATOM    436  CB  ARG    49       8.607  22.800   1.178  1.00150.48           C
ATOM    437  CG  ARG    49       8.360  23.566   2.474  1.00150.48           C
ATOM    438  CD  ARG    49       7.814  22.691   3.604  1.00150.48           C
ATOM    439  NE  ARG    49       8.928  21.833   4.102  1.00150.48           N
ATOM    440  CZ  ARG    49       9.119  20.576   3.605  1.00150.48           C
ATOM    441  NH1 ARG    49       8.301  20.091   2.626  1.00150.48           N
ATOM    442  NH2 ARG    49      10.125  19.799   4.100  1.00150.48           N
ATOM    443  C   ARG    49      10.596  24.118   0.749  1.00150.48           C
ATOM    444  O   ARG    49      10.702  25.301   1.065  1.00150.48           O
ATOM    445  N   THR    50      11.584  23.230   0.940  1.00 39.22           N
ATOM    446  CA  THR    50      12.775  23.615   1.632  1.00 39.22           C
ATOM    447  CB  THR    50      13.750  22.485   1.763  1.00 39.22           C
ATOM    448  OG1 THR    50      13.139  21.391   2.427  1.00 39.22           O
ATOM    449  CG2 THR    50      14.968  22.973   2.566  1.00 39.22           C
ATOM    450  C   THR    50      13.464  24.681   0.851  1.00 39.22           C
ATOM    451  O   THR    50      13.883  25.697   1.401  1.00 39.22           O
ATOM    452  N   ARG    51      13.569  24.485  -0.474  1.00151.51           N
ATOM    453  CA  ARG    51      14.309  25.408  -1.278  1.00151.51           C
ATOM    454  CB  ARG    51      14.327  25.027  -2.770  1.00151.51           C
ATOM    455  CG  ARG    51      15.044  23.711  -3.078  1.00151.51           C
ATOM    456  CD  ARG    51      16.558  23.778  -2.879  1.00151.51           C
ATOM    457  NE  ARG    51      16.842  23.285  -1.503  1.00151.51           N
ATOM    458  CZ  ARG    51      17.106  21.962  -1.304  1.00151.51           C
ATOM    459  NH1 ARG    51      17.159  21.117  -2.374  1.00151.51           N
ATOM    460  NH2 ARG    51      17.336  21.494  -0.042  1.00151.51           N
ATOM    461  C   ARG    51      13.677  26.759  -1.185  1.00151.51           C
ATOM    462  O   ARG    51      14.365  27.766  -1.027  1.00151.51           O
ATOM    463  N   ARG    52      12.338  26.812  -1.260  1.00 89.25           N
ATOM    464  CA  ARG    52      11.640  28.064  -1.272  1.00 89.25           C
ATOM    465  CB  ARG    52      10.123  27.879  -1.435  1.00 89.25           C
ATOM    466  CG  ARG    52       9.786  27.196  -2.756  1.00 89.25           C
ATOM    467  CD  ARG    52      10.278  27.992  -3.961  1.00 89.25           C
ATOM    468  NE  ARG    52      10.266  27.074  -5.130  1.00 89.25           N
ATOM    469  CZ  ARG    52      11.361  26.295  -5.372  1.00 89.25           C
ATOM    470  NH1 ARG    52      12.425  26.337  -4.520  1.00 89.25           N
ATOM    471  NH2 ARG    52      11.398  25.480  -6.464  1.00 89.25           N
ATOM    472  C   ARG    52      11.866  28.798   0.007  1.00 89.25           C
ATOM    473  O   ARG    52      12.117  30.002   0.000  1.00 89.25           O
ATOM    474  N   LYS    53      11.797  28.086   1.145  1.00 63.89           N
ATOM    475  CA  LYS    53      11.910  28.757   2.406  1.00 63.89           C
ATOM    476  CB  LYS    53      11.789  27.818   3.615  1.00 63.89           C
ATOM    477  CG  LYS    53      10.381  27.278   3.849  1.00 63.89           C
ATOM    478  CD  LYS    53      10.348  26.132   4.857  1.00 63.89           C
ATOM    479  CE  LYS    53       8.935  25.695   5.238  1.00 63.89           C
ATOM    480  NZ  LYS    53       9.002  24.556   6.180  1.00 63.89           N
ATOM    481  C   LYS    53      13.251  29.393   2.509  1.00 63.89           C
ATOM    482  O   LYS    53      13.372  30.542   2.929  1.00 63.89           O
ATOM    483  N   MET    54      14.306  28.666   2.114  1.00 37.77           N
ATOM    484  CA  MET    54      15.611  29.220   2.286  1.00 37.77           C
ATOM    485  CB  MET    54      16.751  28.251   1.930  1.00 37.77           C
ATOM    486  CG  MET    54      16.886  27.097   2.925  1.00 37.77           C
ATOM    487  SD  MET    54      18.447  26.176   2.791  1.00 37.77           S
ATOM    488  CE  MET    54      18.045  25.389   1.205  1.00 37.77           C
ATOM    489  C   MET    54      15.764  30.443   1.442  1.00 37.77           C
ATOM    490  O   MET    54      16.365  31.424   1.878  1.00 37.77           O
ATOM    491  N   ARG    55      15.219  30.427   0.212  1.00177.70           N
ATOM    492  CA  ARG    55      15.457  31.531  -0.671  1.00177.70           C
ATOM    493  CB  ARG    55      14.817  31.370  -2.057  1.00177.70           C
ATOM    494  CG  ARG    55      15.445  30.263  -2.894  1.00177.70           C
ATOM    495  CD  ARG    55      15.321  30.531  -4.392  1.00177.70           C
ATOM    496  NE  ARG    55      16.355  31.550  -4.741  1.00177.70           N
ATOM    497  CZ  ARG    55      16.090  32.888  -4.665  1.00177.70           C
ATOM    498  NH1 ARG    55      14.854  33.339  -4.299  1.00177.70           N
ATOM    499  NH2 ARG    55      17.076  33.786  -4.952  1.00177.70           N
ATOM    500  C   ARG    55      14.926  32.818  -0.127  1.00177.70           C
ATOM    501  O   ARG    55      15.655  33.808  -0.077  1.00177.70           O
ATOM    502  N   ARG    56      13.653  32.862   0.309  1.00186.69           N
ATOM    503  CA  ARG    56      13.155  34.143   0.728  1.00186.69           C
ATOM    504  CB  ARG    56      11.952  34.676  -0.064  1.00186.69           C
ATOM    505  CG  ARG    56      12.329  35.427  -1.329  1.00186.69           C
ATOM    506  CD  ARG    56      13.203  36.653  -1.061  1.00186.69           C
ATOM    507  NE  ARG    56      12.366  37.683  -0.387  1.00186.69           N
ATOM    508  CZ  ARG    56      11.587  38.510  -1.143  1.00186.69           C
ATOM    509  NH1 ARG    56      11.495  38.306  -2.488  1.00186.69           N
ATOM    510  NH2 ARG    56      10.905  39.539  -0.565  1.00186.69           N
ATOM    511  C   ARG    56      12.662  34.103   2.125  1.00186.69           C
ATOM    512  O   ARG    56      11.816  33.287   2.487  1.00186.69           O
ATOM    513  N   LYS    57      13.200  35.015   2.952  1.00122.80           N
ATOM    514  CA  LYS    57      12.693  35.161   4.277  1.00122.80           C
ATOM    515  CB  LYS    57      13.513  36.157   5.113  1.00122.80           C
ATOM    516  CG  LYS    57      13.739  37.502   4.417  1.00122.80           C
ATOM    517  CD  LYS    57      14.238  38.592   5.367  1.00122.80           C
ATOM    518  CE  LYS    57      15.611  38.303   5.984  1.00122.80           C
ATOM    519  NZ  LYS    57      15.524  37.181   6.948  1.00122.80           N
ATOM    520  C   LYS    57      11.306  35.699   4.144  1.00122.80           C
ATOM    521  O   LYS    57      10.367  35.185   4.749  1.00122.80           O
ATOM    522  N   MET    58      11.147  36.755   3.318  1.00129.57           N
ATOM    523  CA  MET    58       9.849  37.331   3.125  1.00129.57           C
ATOM    524  CB  MET    58       9.870  38.525   2.155  1.00129.57           C
ATOM    525  CG  MET    58       8.494  39.146   1.899  1.00129.57           C
ATOM    526  SD  MET    58       7.751  39.986   3.326  1.00129.57           S
ATOM    527  CE  MET    58       7.157  38.442   4.074  1.00129.57           C
ATOM    528  C   MET    58       9.006  36.271   2.507  1.00129.57           C
ATOM    529  O   MET    58       7.889  36.016   2.955  1.00129.57           O
ATOM    530  N   SER    59       9.551  35.630   1.453  1.00180.67           N
ATOM    531  CA  SER    59       8.933  34.524   0.782  1.00180.67           C
ATOM    532  CB  SER    59       8.084  33.599   1.687  1.00180.67           C
ATOM    533  OG  SER    59       7.524  32.543   0.918  1.00180.67           O
ATOM    534  C   SER    59       8.281  34.961  -0.518  1.00180.67           C
ATOM    535  O   SER    59       9.001  35.376  -1.423  1.00180.67           O
ATOM    536  N   PRO    60       6.973  34.909  -0.684  1.00109.41           N
ATOM    537  CA  PRO    60       6.366  35.100  -1.981  1.00109.41           C
ATOM    538  CD  PRO    60       6.043  35.329   0.363  1.00109.41           C
ATOM    539  CB  PRO    60       4.867  35.019  -1.730  1.00109.41           C
ATOM    540  CG  PRO    60       4.731  35.688  -0.352  1.00109.41           C
ATOM    541  C   PRO    60       6.658  36.431  -2.604  1.00109.41           C
ATOM    542  O   PRO    60       6.304  36.613  -3.768  1.00109.41           O
ATOM    543  N   ALA    61       7.285  37.374  -1.882  1.00 43.89           N
ATOM    544  CA  ALA    61       7.372  38.711  -2.396  1.00 43.89           C
ATOM    545  CB  ALA    61       8.173  39.643  -1.472  1.00 43.89           C
ATOM    546  C   ALA    61       8.024  38.751  -3.747  1.00 43.89           C
ATOM    547  O   ALA    61       7.484  39.380  -4.656  1.00 43.89           O
ATOM    548  N   ARG    62       9.178  38.088  -3.959  1.00150.62           N
ATOM    549  CA  ARG    62       9.724  38.223  -5.282  1.00150.62           C
ATOM    550  CB  ARG    62      10.782  39.328  -5.422  1.00150.62           C
ATOM    551  CG  ARG    62      10.276  40.755  -5.237  1.00150.62           C
ATOM    552  CD  ARG    62      11.402  41.777  -5.396  1.00150.62           C
ATOM    553  NE  ARG    62      12.438  41.440  -4.378  1.00150.62           N
ATOM    554  CZ  ARG    62      13.745  41.314  -4.749  1.00150.62           C
ATOM    555  NH1 ARG    62      14.100  41.478  -6.056  1.00150.62           N
ATOM    556  NH2 ARG    62      14.699  41.024  -3.816  1.00150.62           N
ATOM    557  C   ARG    62      10.443  36.978  -5.674  1.00150.62           C
ATOM    558  O   ARG    62      11.171  36.366  -4.892  1.00150.62           O
ATOM    559  N   PRO    63      10.210  36.597  -6.895  1.00 98.03           N
ATOM    560  CA  PRO    63      10.945  35.516  -7.487  1.00 98.03           C
ATOM    561  CD  PRO    63       8.868  36.708  -7.443  1.00 98.03           C
ATOM    562  CB  PRO    63      10.030  34.913  -8.555  1.00 98.03           C
ATOM    563  CG  PRO    63       8.945  35.979  -8.790  1.00 98.03           C
ATOM    564  C   PRO    63      12.212  36.092  -8.045  1.00 98.03           C
ATOM    565  O   PRO    63      12.301  37.312  -8.180  1.00 98.03           O
ATOM    566  N   ARG    64      13.209  35.243  -8.361  1.00241.94           N
ATOM    567  CA  ARG    64      14.427  35.723  -8.949  1.00241.94           C
ATOM    568  CB  ARG    64      15.628  35.710  -7.988  1.00241.94           C
ATOM    569  CG  ARG    64      15.478  36.649  -6.792  1.00241.94           C
ATOM    570  CD  ARG    64      15.295  38.117  -7.184  1.00241.94           C
ATOM    571  NE  ARG    64      16.530  38.557  -7.888  1.00241.94           N
ATOM    572  CZ  ARG    64      16.487  39.622  -8.742  1.00241.94           C
ATOM    573  NH1 ARG    64      15.321  40.305  -8.931  1.00241.94           N
ATOM    574  NH2 ARG    64      17.609  39.998  -9.421  1.00241.94           N
ATOM    575  C   ARG    64      14.760  34.769 -10.043  1.00241.94           C
ATOM    576  O   ARG    64      14.209  33.671 -10.091  1.00241.94           O
ATOM    577  N   THR    65      15.646  35.169 -10.979  1.00128.98           N
ATOM    578  CA  THR    65      16.015  34.215 -11.980  1.00128.98           C
ATOM    579  CB  THR    65      16.896  34.763 -13.073  1.00128.98           C
ATOM    580  OG1 THR    65      17.193  33.739 -14.011  1.00128.98           O
ATOM    581  CG2 THR    65      18.176  35.383 -12.486  1.00128.98           C
ATOM    582  C   THR    65      16.707  33.113 -11.252  1.00128.98           C
ATOM    583  O   THR    65      17.856  33.232 -10.837  1.00128.98           O
ATOM    584  N   SER    66      15.976  32.000 -11.061  1.00 62.88           N
ATOM    585  CA  SER    66      16.467  30.892 -10.305  1.00 62.88           C
ATOM    586  CB  SER    66      17.206  31.292  -9.017  1.00 62.88           C
ATOM    587  OG  SER    66      17.661  30.133  -8.334  1.00 62.88           O
ATOM    588  C   SER    66      15.245  30.154  -9.883  1.00 62.88           C
ATOM    589  O   SER    66      14.688  29.348 -10.622  1.00 62.88           O
ATOM    590  N   CYS    67      14.806  30.445  -8.645  1.00 85.67           N
ATOM    591  CA  CYS    67      13.665  29.821  -8.050  1.00 85.67           C
ATOM    592  CB  CYS    67      13.399  30.292  -6.610  1.00 85.67           C
ATOM    593  SG  CYS    67      13.012  32.064  -6.495  1.00 85.67           S
ATOM    594  C   CYS    67      12.451  30.144  -8.859  1.00 85.67           C
ATOM    595  O   CYS    67      11.535  29.332  -8.958  1.00 85.67           O
ATOM    596  N   ARG    68      12.400  31.343  -9.463  1.00101.50           N
ATOM    597  CA  ARG    68      11.214  31.701 -10.182  1.00101.50           C
ATOM    598  CB  ARG    68      11.272  33.104 -10.802  1.00101.50           C
ATOM    599  CG  ARG    68       9.932  33.510 -11.416  1.00101.50           C
ATOM    600  CD  ARG    68       9.914  34.922 -11.995  1.00101.50           C
ATOM    601  NE  ARG    68      10.314  34.824 -13.424  1.00101.50           N
ATOM    602  CZ  ARG    68       9.757  35.672 -14.335  1.00101.50           C
ATOM    603  NH1 ARG    68       8.845  36.602 -13.929  1.00101.50           N
ATOM    604  NH2 ARG    68      10.109  35.585 -15.651  1.00101.50           N
ATOM    605  C   ARG    68      10.995  30.717 -11.287  1.00101.50           C
ATOM    606  O   ARG    68       9.872  30.271 -11.518  1.00101.50           O
ATOM    607  N   GLU    69      12.073  30.336 -11.992  1.00 39.51           N
ATOM    608  CA  GLU    69      11.940  29.426 -13.092  1.00 39.51           C
ATOM    609  CB  GLU    69      13.282  29.155 -13.786  1.00 39.51           C
ATOM    610  CG  GLU    69      13.852  30.390 -14.482  1.00 39.51           C
ATOM    611  CD  GLU    69      15.284  30.079 -14.888  1.00 39.51           C
ATOM    612  OE1 GLU    69      15.727  28.920 -14.667  1.00 39.51           O
ATOM    613  OE2 GLU    69      15.956  31.000 -15.425  1.00 39.51           O
ATOM    614  C   GLU    69      11.429  28.121 -12.577  1.00 39.51           C
ATOM    615  O   GLU    69      10.559  27.503 -13.189  1.00 39.51           O
ATOM    616  N   ALA    70      11.952  27.666 -11.424  1.00 34.23           N
ATOM    617  CA  ALA    70      11.536  26.395 -10.914  1.00 34.23           C
ATOM    618  CB  ALA    70      12.250  26.014  -9.607  1.00 34.23           C
ATOM    619  C   ALA    70      10.074  26.452 -10.614  1.00 34.23           C
ATOM    620  O   ALA    70       9.329  25.528 -10.938  1.00 34.23           O
ATOM    621  N   CYS    71       9.622  27.555  -9.992  1.00 41.20           N
ATOM    622  CA  CYS    71       8.249  27.644  -9.596  1.00 41.20           C
ATOM    623  CB  CYS    71       7.931  28.958  -8.865  1.00 41.20           C
ATOM    624  SG  CYS    71       8.812  29.101  -7.282  1.00 41.20           S
ATOM    625  C   CYS    71       7.352  27.583 -10.790  1.00 41.20           C
ATOM    626  O   CYS    71       6.453  26.746 -10.848  1.00 41.20           O
ATOM    627  N   LEU    72       7.578  28.453 -11.794  1.00110.31           N
ATOM    628  CA  LEU    72       6.652  28.448 -12.886  1.00110.31           C
ATOM    629  CB  LEU    72       5.465  29.405 -12.599  1.00110.31           C
ATOM    630  CG  LEU    72       4.204  29.301 -13.493  1.00110.31           C
ATOM    631  CD1 LEU    72       3.076  30.186 -12.936  1.00110.31           C
ATOM    632  CD2 LEU    72       4.469  29.636 -14.965  1.00110.31           C
ATOM    633  C   LEU    72       7.412  28.874 -14.106  1.00110.31           C
ATOM    634  O   LEU    72       8.397  29.605 -14.008  1.00110.31           O
ATOM    635  N   GLN    73       6.978  28.406 -15.292  1.00 81.11           N
ATOM    636  CA  GLN    73       7.618  28.724 -16.537  1.00 81.11           C
ATOM    637  CB  GLN    73       7.049  27.938 -17.731  1.00 81.11           C
ATOM    638  CG  GLN    73       7.073  26.417 -17.548  1.00 81.11           C
ATOM    639  CD  GLN    73       8.516  25.950 -17.429  1.00 81.11           C
ATOM    640  OE1 GLN    73       9.409  26.724 -17.089  1.00 81.11           O
ATOM    641  NE2 GLN    73       8.755  24.642 -17.714  1.00 81.11           N
ATOM    642  C   GLN    73       7.383  30.176 -16.820  1.00 81.11           C
ATOM    643  O   GLN    73       6.651  30.849 -16.098  1.00 81.11           O
ATOM    644  N   GLY    74       8.023  30.703 -17.884  1.00 21.65           N
ATOM    645  CA  GLY    74       7.886  32.094 -18.203  1.00 21.65           C
ATOM    646  C   GLY    74       6.449  32.363 -18.496  1.00 21.65           C
ATOM    647  O   GLY    74       5.745  31.536 -19.074  1.00 21.65           O
ATOM    648  N   TRP    75       5.988  33.562 -18.096  1.00 84.80           N
ATOM    649  CA  TRP    75       4.620  33.946 -18.264  1.00 84.80           C
ATOM    650  CB  TRP    75       3.752  33.566 -17.053  1.00 84.80           C
ATOM    651  CG  TRP    75       4.307  34.076 -15.745  1.00 84.80           C
ATOM    652  CD2 TRP    75       3.728  33.810 -14.456  1.00 84.80           C
ATOM    653  CD1 TRP    75       5.417  34.835 -15.521  1.00 84.80           C
ATOM    654  NE1 TRP    75       5.570  35.059 -14.174  1.00 84.80           N
ATOM    655  CE2 TRP    75       4.536  34.434 -13.509  1.00 84.80           C
ATOM    656  CE3 TRP    75       2.618  33.102 -14.095  1.00 84.80           C
ATOM    657  CZ2 TRP    75       4.246  34.362 -12.175  1.00 84.80           C
ATOM    658  CZ3 TRP    75       2.326  33.034 -12.750  1.00 84.80           C
ATOM    659  CH2 TRP    75       3.125  33.652 -11.810  1.00 84.80           C
ATOM    660  C   TRP    75       4.590  35.432 -18.420  1.00 84.80           C
ATOM    661  O   TRP    75       5.626  36.067 -18.613  1.00 84.80           O
ATOM    662  N   THR    76       3.378  36.020 -18.363  1.00 26.08           N
ATOM    663  CA  THR    76       3.235  37.438 -18.510  1.00 26.08           C
ATOM    664  CB  THR    76       1.806  37.892 -18.546  1.00 26.08           C
ATOM    665  OG1 THR    76       1.182  37.613 -17.302  1.00 26.08           O
ATOM    666  CG2 THR    76       1.076  37.147 -19.678  1.00 26.08           C
ATOM    667  C   THR    76       3.857  38.056 -17.307  1.00 26.08           C
ATOM    668  O   THR    76       4.004  37.410 -16.271  1.00 26.08           O
ATOM    669  N   GLU    77       4.271  39.332 -17.420  1.00106.95           N
ATOM    670  CA  GLU    77       4.904  39.932 -16.287  1.00106.95           C
ATOM    671  CB  GLU    77       5.665  41.233 -16.600  1.00106.95           C
ATOM    672  CG  GLU    77       4.776  42.415 -16.985  1.00106.95           C
ATOM    673  CD  GLU    77       4.366  43.124 -15.700  1.00106.95           C
ATOM    674  OE1 GLU    77       4.833  42.697 -14.610  1.00106.95           O
ATOM    675  OE2 GLU    77       3.584  44.108 -15.791  1.00106.95           O
ATOM    676  C   GLU    77       3.848  40.228 -15.279  1.00106.95           C
ATOM    677  O   GLU    77       2.742  40.650 -15.616  1.00106.95           O
ATOM    678  N   ALA    78       4.167  39.991 -13.994  1.00 13.72           N
ATOM    679  CA  ALA    78       3.223  40.267 -12.958  1.00 13.72           C
ATOM    680  CB  ALA    78       3.019  39.089 -11.991  1.00 13.72           C
ATOM    681  C   ALA    78       3.812  41.417 -12.151  1.00 13.72           C
ATOM    682  O   ALA    78       4.865  41.193 -11.495  1.00 13.72           O
ATOM    683  OXT ALA    78       3.222  42.529 -12.176  1.00 13.72           O
TER     684      ALA    78
END
