# Supplementary material for: Structural and Dynamic Differences between Calreticulin Mutants Associated with Essential Thrombocythemia
Source: Biomolecules. 2023 Mar 10;13(3):509. doi: 10.3390/biom13030509 (PMC10046389; doi:10.3390/biom13030509)
Supplement: Supplementary file 1 [file biomolecules-13-00509-s001.zip › models/01_monomer/CALR_class_D.pdb]

EXPDTA    THEORETICAL MODEL, MODELLER 9.24 2020/05/16 19:30:56
REMARK   6 MODELLER BEST TEMPLATE % SEQ ID: 100.000
REMARK   6 SEQUENCE: var16 cDNA: c.1165G>T PROTEIN: p.E389* TYPE: Type 2-like CLASS: Class D
REMARK   6 ALIGNMENT: C:\modeller\bin\test_modeller14\variant/var16/var16.pir
REMARK   6 SCRIPT: fonction_model.py
REMARK   6 DOPE score: -2693.95068
REMARK   6 GA341 score: 0.93974
REMARK   6 TEMPLATE: CALR_model 352:G - 386:G MODELS 1: - 35: AT 100.0%
REMARK   6 TEMPLATE INFO: WT CALR PDB: 6ENY_G
ATOM      1  N   ALA     1     145.976  68.875 103.427  1.00 10.84           N
ATOM      2  CA  ALA     1     147.095  67.994 103.027  1.00 10.84           C
ATOM      3  CB  ALA     1     146.968  66.620 103.708  1.00 10.84           C
ATOM      4  C   ALA     1     147.108  67.793 101.546  1.00 10.84           C
ATOM      5  O   ALA     1     146.165  68.165 100.849  1.00 10.84           O
ATOM      6  N   ALA     2     148.209  67.214 101.030  1.00 14.48           N
ATOM      7  CA  ALA     2     148.333  66.968  99.623  1.00 14.48           C
ATOM      8  CB  ALA     2     149.696  66.370  99.233  1.00 14.48           C
ATOM      9  C   ALA     2     147.282  65.980  99.242  1.00 14.48           C
ATOM     10  O   ALA     2     146.650  66.098  98.192  1.00 14.48           O
ATOM     11  N   GLU     3     147.062  64.978 100.111  1.00 61.41           N
ATOM     12  CA  GLU     3     146.094  63.967  99.826  1.00 61.41           C
ATOM     13  CB  GLU     3     146.021  62.891 100.923  1.00 61.41           C
ATOM     14  CG  GLU     3     145.646  63.430 102.304  1.00 61.41           C
ATOM     15  CD  GLU     3     145.646  62.256 103.271  1.00 61.41           C
ATOM     16  OE1 GLU     3     146.032  61.137 102.839  1.00 61.41           O
ATOM     17  OE2 GLU     3     145.264  62.462 104.453  1.00 61.41           O
ATOM     18  C   GLU     3     144.769  64.646  99.727  1.00 61.41           C
ATOM     19  O   GLU     3     143.945  64.298  98.883  1.00 61.41           O
ATOM     20  N   LYS     4     144.532  65.648 100.593  1.00 86.25           N
ATOM     21  CA  LYS     4     143.289  66.359 100.558  1.00 86.25           C
ATOM     22  CB  LYS     4     143.171  67.459 101.629  1.00 86.25           C
ATOM     23  CG  LYS     4     141.866  68.256 101.523  1.00 86.25           C
ATOM     24  CD  LYS     4     141.581  69.165 102.721  1.00 86.25           C
ATOM     25  CE  LYS     4     140.484  70.204 102.461  1.00 86.25           C
ATOM     26  NZ  LYS     4     139.162  69.548 102.356  1.00 86.25           N
ATOM     27  C   LYS     4     143.159  67.049  99.238  1.00 86.25           C
ATOM     28  O   LYS     4     142.090  67.044  98.635  1.00 86.25           O
ATOM     29  N   GLN     5     144.256  67.661  98.751  1.00 33.49           N
ATOM     30  CA  GLN     5     144.183  68.415  97.533  1.00 33.49           C
ATOM     31  CB  GLN     5     145.520  69.090  97.174  1.00 33.49           C
ATOM     32  CG  GLN     5     145.485  69.868  95.857  1.00 33.49           C
ATOM     33  CD  GLN     5     146.856  70.490  95.643  1.00 33.49           C
ATOM     34  OE1 GLN     5     147.372  70.527  94.524  1.00 33.49           O
ATOM     35  NE2 GLN     5     147.461  71.014  96.742  1.00 33.49           N
ATOM     36  C   GLN     5     143.817  67.519  96.394  1.00 33.49           C
ATOM     37  O   GLN     5     142.938  67.846  95.596  1.00 33.49           O
ATOM     38  N   MET     6     144.472  66.349  96.297  1.00 87.78           N
ATOM     39  CA  MET     6     144.223  65.458  95.205  1.00 87.78           C
ATOM     40  CB  MET     6     145.160  64.239  95.226  1.00 87.78           C
ATOM     41  CG  MET     6     146.638  64.620  95.111  1.00 87.78           C
ATOM     42  SD  MET     6     147.099  65.436  93.552  1.00 87.78           S
ATOM     43  CE  MET     6     148.855  65.607  93.986  1.00 87.78           C
ATOM     44  C   MET     6     142.814  64.968  95.299  1.00 87.78           C
ATOM     45  O   MET     6     142.109  64.874  94.293  1.00 87.78           O
ATOM     46  N   LYS     7     142.360  64.665  96.529  1.00114.01           N
ATOM     47  CA  LYS     7     141.046  64.124  96.715  1.00114.01           C
ATOM     48  CB  LYS     7     140.731  63.772  98.180  1.00114.01           C
ATOM     49  CG  LYS     7     139.471  62.915  98.344  1.00114.01           C
ATOM     50  CD  LYS     7     139.617  61.507  97.756  1.00114.01           C
ATOM     51  CE  LYS     7     138.378  60.621  97.920  1.00114.01           C
ATOM     52  NZ  LYS     7     138.237  60.190  99.329  1.00114.01           N
ATOM     53  C   LYS     7     140.032  65.125  96.259  1.00114.01           C
ATOM     54  O   LYS     7     139.044  64.764  95.624  1.00114.01           O
ATOM     55  N   ASP     8     140.247  66.414  96.578  1.00 27.54           N
ATOM     56  CA  ASP     8     139.306  67.432  96.203  1.00 27.54           C
ATOM     57  CB  ASP     8     139.665  68.819  96.768  1.00 27.54           C
ATOM     58  CG  ASP     8     139.416  68.810  98.271  1.00 27.54           C
ATOM     59  OD1 ASP     8     138.351  68.285  98.693  1.00 27.54           O
ATOM     60  OD2 ASP     8     140.293  69.324  99.017  1.00 27.54           O
ATOM     61  C   ASP     8     139.265  67.554  94.713  1.00 27.54           C
ATOM     62  O   ASP     8     138.193  67.688  94.124  1.00 27.54           O
ATOM     63  N   LYS     9     140.440  67.494  94.059  1.00 76.82           N
ATOM     64  CA  LYS     9     140.498  67.683  92.639  1.00 76.82           C
ATOM     65  CB  LYS     9     141.929  67.558  92.092  1.00 76.82           C
ATOM     66  CG  LYS     9     142.906  68.566  92.699  1.00 76.82           C
ATOM     67  CD  LYS     9     142.540  70.028  92.436  1.00 76.82           C
ATOM     68  CE  LYS     9     143.530  71.020  93.051  1.00 76.82           C
ATOM     69  NZ  LYS     9     143.148  72.405  92.697  1.00 76.82           N
ATOM     70  C   LYS     9     139.690  66.614  91.978  1.00 76.82           C
ATOM     71  O   LYS     9     138.885  66.888  91.089  1.00 76.82           O
ATOM     72  N   GLN    10     139.884  65.359  92.418  1.00 78.25           N
ATOM     73  CA  GLN    10     139.212  64.231  91.843  1.00 78.25           C
ATOM     74  CB  GLN    10     139.675  62.914  92.484  1.00 78.25           C
ATOM     75  CG  GLN    10     141.174  62.652  92.332  1.00 78.25           C
ATOM     76  CD  GLN    10     141.536  61.512  93.272  1.00 78.25           C
ATOM     77  OE1 GLN    10     141.102  61.483  94.423  1.00 78.25           O
ATOM     78  NE2 GLN    10     142.349  60.542  92.773  1.00 78.25           N
ATOM     79  C   GLN    10     137.747  64.347  92.115  1.00 78.25           C
ATOM     80  O   GLN    10     136.916  64.090  91.245  1.00 78.25           O
ATOM     81  N   ASP    11     137.397  64.761  93.344  1.00 27.19           N
ATOM     82  CA  ASP    11     136.022  64.807  93.744  1.00 27.19           C
ATOM     83  CB  ASP    11     135.833  65.220  95.216  1.00 27.19           C
ATOM     84  CG  ASP    11     136.232  64.040  96.093  1.00 27.19           C
ATOM     85  OD1 ASP    11     136.383  62.915  95.546  1.00 27.19           O
ATOM     86  OD2 ASP    11     136.389  64.251  97.325  1.00 27.19           O
ATOM     87  C   ASP    11     135.273  65.785  92.900  1.00 27.19           C
ATOM     88  O   ASP    11     134.128  65.535  92.529  1.00 27.19           O
ATOM     89  N   GLU    12     135.896  66.929  92.569  1.00 72.83           N
ATOM     90  CA  GLU    12     135.208  67.944  91.827  1.00 72.83           C
ATOM     91  CB  GLU    12     136.106  69.167  91.588  1.00 72.83           C
ATOM     92  CG  GLU    12     135.444  70.301  90.807  1.00 72.83           C
ATOM     93  CD  GLU    12     136.486  71.396  90.638  1.00 72.83           C
ATOM     94  OE1 GLU    12     137.244  71.642  91.616  1.00 72.83           O
ATOM     95  OE2 GLU    12     136.550  71.995  89.532  1.00 72.83           O
ATOM     96  C   GLU    12     134.805  67.422  90.484  1.00 72.83           C
ATOM     97  O   GLU    12     133.645  67.535  90.089  1.00 72.83           O
ATOM     98  N   GLU    13     135.753  66.806  89.759  1.00 67.01           N
ATOM     99  CA  GLU    13     135.469  66.365  88.425  1.00 67.01           C
ATOM    100  CB  GLU    13     136.725  65.868  87.677  1.00 67.01           C
ATOM    101  CG  GLU    13     136.547  65.756  86.159  1.00 67.01           C
ATOM    102  CD  GLU    13     137.922  65.552  85.529  1.00 67.01           C
ATOM    103  OE1 GLU    13     138.702  64.727  86.075  1.00 67.01           O
ATOM    104  OE2 GLU    13     138.209  66.213  84.495  1.00 67.01           O
ATOM    105  C   GLU    13     134.451  65.272  88.474  1.00 67.01           C
ATOM    106  O   GLU    13     133.543  65.219  87.647  1.00 67.01           O
ATOM    107  N   GLN    14     134.566  64.371  89.466  1.00 26.32           N
ATOM    108  CA  GLN    14     133.661  63.264  89.543  1.00 26.32           C
ATOM    109  CB  GLN    14     134.025  62.265  90.658  1.00 26.32           C
ATOM    110  CG  GLN    14     133.063  61.075  90.730  1.00 26.32           C
ATOM    111  CD  GLN    14     133.535  60.129  91.827  1.00 26.32           C
ATOM    112  OE1 GLN    14     134.115  60.548  92.826  1.00 26.32           O
ATOM    113  NE2 GLN    14     133.281  58.808  91.627  1.00 26.32           N
ATOM    114  C   GLN    14     132.268  63.760  89.794  1.00 26.32           C
ATOM    115  O   GLN    14     131.313  63.272  89.191  1.00 26.32           O
ATOM    116  N   ARG    15     132.110  64.756  90.686  1.00118.02           N
ATOM    117  CA  ARG    15     130.796  65.227  91.013  1.00118.02           C
ATOM    118  CB  ARG    15     130.779  66.236  92.178  1.00118.02           C
ATOM    119  CG  ARG    15     129.365  66.570  92.664  1.00118.02           C
ATOM    120  CD  ARG    15     129.326  67.220  94.050  1.00118.02           C
ATOM    121  NE  ARG    15     129.848  68.609  93.923  1.00118.02           N
ATOM    122  CZ  ARG    15     129.936  69.399  95.032  1.00118.02           C
ATOM    123  NH1 ARG    15     129.558  68.902  96.248  1.00118.02           N
ATOM    124  NH2 ARG    15     130.396  70.679  94.930  1.00118.02           N
ATOM    125  C   ARG    15     130.189  65.859  89.804  1.00118.02           C
ATOM    126  O   ARG    15     128.999  65.697  89.540  1.00118.02           O
ATOM    127  N   LEU    16     131.003  66.591  89.024  1.00 74.68           N
ATOM    128  CA  LEU    16     130.488  67.266  87.871  1.00 74.68           C
ATOM    129  CB  LEU    16     131.579  68.085  87.148  1.00 74.68           C
ATOM    130  CG  LEU    16     131.122  69.023  86.003  1.00 74.68           C
ATOM    131  CD1 LEU    16     132.329  69.761  85.403  1.00 74.68           C
ATOM    132  CD2 LEU    16     130.300  68.315  84.916  1.00 74.68           C
ATOM    133  C   LEU    16     129.969  66.215  86.938  1.00 74.68           C
ATOM    134  O   LEU    16     128.890  66.367  86.370  1.00 74.68           O
ATOM    135  N   LYS    17     130.719  65.110  86.772  1.00104.57           N
ATOM    136  CA  LYS    17     130.324  64.072  85.862  1.00104.57           C
ATOM    137  CB  LYS    17     131.355  62.933  85.781  1.00104.57           C
ATOM    138  CG  LYS    17     130.965  61.821  84.805  1.00104.57           C
ATOM    139  CD  LYS    17     132.108  60.862  84.463  1.00104.57           C
ATOM    140  CE  LYS    17     133.031  61.378  83.357  1.00104.57           C
ATOM    141  NZ  LYS    17     133.820  62.531  83.849  1.00104.57           N
ATOM    142  C   LYS    17     129.023  63.487  86.320  1.00104.57           C
ATOM    143  O   LYS    17     128.139  63.219  85.507  1.00104.57           O
ATOM    144  N   GLU    18     128.868  63.283  87.641  1.00 97.76           N
ATOM    145  CA  GLU    18     127.670  62.693  88.169  1.00 97.76           C
ATOM    146  CB  GLU    18     127.713  62.534  89.698  1.00 97.76           C
ATOM    147  CG  GLU    18     126.387  62.059  90.302  1.00 97.76           C
ATOM    148  CD  GLU    18     126.183  60.600  89.925  1.00 97.76           C
ATOM    149  OE1 GLU    18     127.197  59.854  89.867  1.00 97.76           O
ATOM    150  OE2 GLU    18     125.009  60.212  89.688  1.00 97.76           O
ATOM    151  C   GLU    18     126.510  63.580  87.859  1.00 97.76           C
ATOM    152  O   GLU    18     125.445  63.108  87.466  1.00 97.76           O
ATOM    153  N   GLU    19     126.693  64.902  88.021  1.00 93.78           N
ATOM    154  CA  GLU    19     125.611  65.810  87.789  1.00 93.78           C
ATOM    155  CB  GLU    19     125.953  67.267  88.142  1.00 93.78           C
ATOM    156  CG  GLU    19     124.727  68.179  88.142  1.00 93.78           C
ATOM    157  CD  GLU    19     123.841  67.739  89.299  1.00 93.78           C
ATOM    158  OE1 GLU    19     124.400  67.384  90.370  1.00 93.78           O
ATOM    159  OE2 GLU    19     122.592  67.742  89.124  1.00 93.78           O
ATOM    160  C   GLU    19     125.233  65.754  86.344  1.00 93.78           C
ATOM    161  O   GLU    19     124.051  65.794  86.006  1.00 93.78           O
ATOM    162  N   GLU    20     126.231  65.648  85.447  1.00 61.42           N
ATOM    163  CA  GLU    20     125.947  65.617  84.042  1.00 61.42           C
ATOM    164  CB  GLU    20     127.208  65.570  83.162  1.00 61.42           C
ATOM    165  CG  GLU    20     126.896  65.565  81.663  1.00 61.42           C
ATOM    166  CD  GLU    20     128.211  65.523  80.901  1.00 61.42           C
ATOM    167  OE1 GLU    20     129.090  66.380  81.185  1.00 61.42           O
ATOM    168  OE2 GLU    20     128.354  64.626  80.027  1.00 61.42           O
ATOM    169  C   GLU    20     125.140  64.392  83.741  1.00 61.42           C
ATOM    170  O   GLU    20     124.216  64.429  82.932  1.00 61.42           O
ATOM    171  N   GLU    21     125.466  63.260  84.390  1.00 55.15           N
ATOM    172  CA  GLU    21     124.746  62.050  84.119  1.00 55.15           C
ATOM    173  CB  GLU    21     125.302  60.847  84.897  1.00 55.15           C
ATOM    174  CG  GLU    21     126.714  60.452  84.458  1.00 55.15           C
ATOM    175  CD  GLU    21     126.624  59.866  83.055  1.00 55.15           C
ATOM    176  OE1 GLU    21     125.490  59.521  82.628  1.00 55.15           O
ATOM    177  OE2 GLU    21     127.689  59.755  82.390  1.00 55.15           O
ATOM    178  C   GLU    21     123.320  62.239  84.530  1.00 55.15           C
ATOM    179  O   GLU    21     122.401  61.829  83.824  1.00 55.15           O
ATOM    180  N   ASP    22     123.097  62.883  85.690  1.00 24.11           N
ATOM    181  CA  ASP    22     121.759  63.058  86.174  1.00 24.11           C
ATOM    182  CB  ASP    22     121.711  63.708  87.568  1.00 24.11           C
ATOM    183  CG  ASP    22     122.298  62.703  88.549  1.00 24.11           C
ATOM    184  OD1 ASP    22     122.650  61.582  88.094  1.00 24.11           O
ATOM    185  OD2 ASP    22     122.402  63.038  89.760  1.00 24.11           O
ATOM    186  C   ASP    22     121.001  63.928  85.221  1.00 24.11           C
ATOM    187  O   ASP    22     119.835  63.668  84.930  1.00 24.11           O
ATOM    188  N   LYS    23     121.649  64.986  84.696  1.00106.66           N
ATOM    189  CA  LYS    23     120.964  65.873  83.801  1.00106.66           C
ATOM    190  CB  LYS    23     121.781  67.121  83.402  1.00106.66           C
ATOM    191  CG  LYS    23     123.032  66.868  82.557  1.00106.66           C
ATOM    192  CD  LYS    23     122.749  66.482  81.103  1.00106.66           C
ATOM    193  CE  LYS    23     124.019  66.348  80.256  1.00106.66           C
ATOM    194  NZ  LYS    23     123.670  65.995  78.861  1.00106.66           N
ATOM    195  C   LYS    23     120.591  65.108  82.573  1.00106.66           C
ATOM    196  O   LYS    23     119.533  65.336  81.990  1.00106.66           O
ATOM    197  N   LYS    24     121.459  64.170  82.149  1.00124.83           N
ATOM    198  CA  LYS    24     121.204  63.372  80.985  1.00124.83           C
ATOM    199  CB  LYS    24     122.338  62.360  80.720  1.00124.83           C
ATOM    200  CG  LYS    24     122.109  61.442  79.516  1.00124.83           C
ATOM    201  CD  LYS    24     122.116  62.156  78.164  1.00124.83           C
ATOM    202  CE  LYS    24     121.866  61.215  76.983  1.00124.83           C
ATOM    203  NZ  LYS    24     120.520  60.605  77.100  1.00124.83           N
ATOM    204  C   LYS    24     119.947  62.592  81.211  1.00124.83           C
ATOM    205  O   LYS    24     119.091  62.513  80.330  1.00124.83           O
ATOM    206  N   ARG    25     119.791  62.005  82.412  1.00104.49           N
ATOM    207  CA  ARG    25     118.628  61.206  82.657  1.00104.49           C
ATOM    208  CB  ARG    25     118.612  60.523  84.034  1.00104.49           C
ATOM    209  CG  ARG    25     119.738  59.504  84.208  1.00104.49           C
ATOM    210  CD  ARG    25     119.429  58.430  85.247  1.00104.49           C
ATOM    211  NE  ARG    25     118.474  57.482  84.606  1.00104.49           N
ATOM    212  CZ  ARG    25     118.951  56.514  83.770  1.00104.49           C
ATOM    213  NH1 ARG    25     120.291  56.433  83.524  1.00104.49           N
ATOM    214  NH2 ARG    25     118.093  55.635  83.172  1.00104.49           N
ATOM    215  C   ARG    25     117.416  62.073  82.583  1.00104.49           C
ATOM    216  O   ARG    25     116.394  61.677  82.026  1.00104.49           O
ATOM    217  N   LYS    26     117.501  63.294  83.142  1.00 66.92           N
ATOM    218  CA  LYS    26     116.359  64.158  83.141  1.00 66.92           C
ATOM    219  CB  LYS    26     116.590  65.481  83.895  1.00 66.92           C
ATOM    220  CG  LYS    26     116.813  65.287  85.397  1.00 66.92           C
ATOM    221  CD  LYS    26     117.226  66.560  86.137  1.00 66.92           C
ATOM    222  CE  LYS    26     116.110  67.152  87.004  1.00 66.92           C
ATOM    223  NZ  LYS    26     114.965  67.559  86.159  1.00 66.92           N
ATOM    224  C   LYS    26     116.002  64.485  81.724  1.00 66.92           C
ATOM    225  O   LYS    26     114.826  64.509  81.369  1.00 66.92           O
ATOM    226  N   GLU    27     117.016  64.727  80.869  1.00 27.88           N
ATOM    227  CA  GLU    27     116.762  65.091  79.503  1.00 27.88           C
ATOM    228  CB  GLU    27     118.039  65.302  78.675  1.00 27.88           C
ATOM    229  CG  GLU    27     118.902  66.490  79.098  1.00 27.88           C
ATOM    230  CD  GLU    27     120.094  66.514  78.151  1.00 27.88           C
ATOM    231  OE1 GLU    27     120.125  65.658  77.227  1.00 27.88           O
ATOM    232  OE2 GLU    27     120.984  67.387  78.331  1.00 27.88           O
ATOM    233  C   GLU    27     116.043  63.962  78.844  1.00 27.88           C
ATOM    234  O   GLU    27     115.109  64.177  78.074  1.00 27.88           O
ATOM    235  N   GLU    28     116.464  62.719  79.137  1.00 62.57           N
ATOM    236  CA  GLU    28     115.862  61.576  78.521  1.00 62.57           C
ATOM    237  CB  GLU    28     116.539  60.254  78.922  1.00 62.57           C
ATOM    238  CG  GLU    28     116.011  59.048  78.146  1.00 62.57           C
ATOM    239  CD  GLU    28     116.942  57.874  78.412  1.00 62.57           C
ATOM    240  OE1 GLU    28     117.937  58.067  79.161  1.00 62.57           O
ATOM    241  OE2 GLU    28     116.674  56.770  77.866  1.00 62.57           O
ATOM    242  C   GLU    28     114.427  61.526  78.935  1.00 62.57           C
ATOM    243  O   GLU    28     113.555  61.186  78.138  1.00 62.57           O
ATOM    244  N   GLU    29     114.142  61.877  80.202  1.00 62.19           N
ATOM    245  CA  GLU    29     112.796  61.841  80.694  1.00 62.19           C
ATOM    246  CB  GLU    29     112.694  62.279  82.167  1.00 62.19           C
ATOM    247  CG  GLU    29     113.482  61.392  83.134  1.00 62.19           C
ATOM    248  CD  GLU    29     112.770  60.053  83.249  1.00 62.19           C
ATOM    249  OE1 GLU    29     111.821  59.953  84.072  1.00 62.19           O
ATOM    250  OE2 GLU    29     113.170  59.110  82.514  1.00 62.19           O
ATOM    251  C   GLU    29     111.982  62.811  79.891  1.00 62.19           C
ATOM    252  O   GLU    29     110.859  62.509  79.492  1.00 62.19           O
ATOM    253  N   GLU    30     112.542  64.008  79.623  1.00 96.84           N
ATOM    254  CA  GLU    30     111.845  65.032  78.895  1.00 96.84           C
ATOM    255  CB  GLU    30     112.674  66.322  78.753  1.00 96.84           C
ATOM    256  CG  GLU    30     111.981  67.427  77.947  1.00 96.84           C
ATOM    257  CD  GLU    30     111.053  68.198  78.872  1.00 96.84           C
ATOM    258  OE1 GLU    30     111.145  67.981  80.109  1.00 96.84           O
ATOM    259  OE2 GLU    30     110.244  69.015  78.355  1.00 96.84           O
ATOM    260  C   GLU    30     111.557  64.555  77.506  1.00 96.84           C
ATOM    261  O   GLU    30     110.452  64.737  76.997  1.00 96.84           O
ATOM    262  N   ALA    31     112.549  63.919  76.857  1.00 18.59           N
ATOM    263  CA  ALA    31     112.378  63.489  75.499  1.00 18.59           C
ATOM    264  CB  ALA    31     113.634  62.816  74.919  1.00 18.59           C
ATOM    265  C   ALA    31     111.273  62.488  75.452  1.00 18.59           C
ATOM    266  O   ALA    31     110.428  62.526  74.558  1.00 18.59           O
ATOM    267  N   GLU    32     111.238  61.571  76.432  1.00 91.58           N
ATOM    268  CA  GLU    32     110.228  60.558  76.414  1.00 91.58           C
ATOM    269  CB  GLU    32     110.369  59.546  77.564  1.00 91.58           C
ATOM    270  CG  GLU    32     109.467  58.321  77.401  1.00 91.58           C
ATOM    271  CD  GLU    32     109.979  57.526  76.206  1.00 91.58           C
ATOM    272  OE1 GLU    32     109.672  57.934  75.054  1.00 91.58           O
ATOM    273  OE2 GLU    32     110.690  56.509  76.426  1.00 91.58           O
ATOM    274  C   GLU    32     108.898  61.226  76.544  1.00 91.58           C
ATOM    275  O   GLU    32     107.943  60.866  75.857  1.00 91.58           O
ATOM    276  N   ASP    33     108.811  62.246  77.416  1.00 24.14           N
ATOM    277  CA  ASP    33     107.565  62.919  77.643  1.00 24.14           C
ATOM    278  CB  ASP    33     107.678  64.060  78.667  1.00 24.14           C
ATOM    279  CG  ASP    33     107.938  63.449  80.034  1.00 24.14           C
ATOM    280  OD1 ASP    33     107.257  62.445  80.375  1.00 24.14           O
ATOM    281  OD2 ASP    33     108.815  63.987  80.761  1.00 24.14           O
ATOM    282  C   ASP    33     107.120  63.543  76.362  1.00 24.14           C
ATOM    283  O   ASP    33     105.948  63.469  76.001  1.00 24.14           O
ATOM    284  N   LYS    34     108.057  64.164  75.624  1.00 92.03           N
ATOM    285  CA  LYS    34     107.687  64.846  74.420  1.00 92.03           C
ATOM    286  CB  LYS    34     108.874  65.541  73.730  1.00 92.03           C
ATOM    287  CG  LYS    34     109.423  66.718  74.539  1.00 92.03           C
ATOM    288  CD  LYS    34     108.383  67.810  74.798  1.00 92.03           C
ATOM    289  CE  LYS    34     108.915  68.986  75.620  1.00 92.03           C
ATOM    290  NZ  LYS    34     109.766  69.853  74.774  1.00 92.03           N
ATOM    291  C   LYS    34     107.111  63.858  73.459  1.00 92.03           C
ATOM    292  O   LYS    34     106.113  64.137  72.796  1.00 92.03           O
ATOM    293  N   GLU    35     107.715  62.660  73.378  1.00117.49           N
ATOM    294  CA  GLU    35     107.262  61.672  72.445  1.00117.49           C
ATOM    295  CB  GLU    35     108.066  60.365  72.559  1.00117.49           C
ATOM    296  CG  GLU    35     107.611  59.264  71.600  1.00117.49           C
ATOM    297  CD  GLU    35     108.091  59.609  70.198  1.00117.49           C
ATOM    298  OE1 GLU    35     108.804  60.636  70.042  1.00117.49           O
ATOM    299  OE2 GLU    35     107.748  58.842  69.259  1.00117.49           O
ATOM    300  C   GLU    35     105.838  61.361  72.758  1.00117.49           C
ATOM    301  O   GLU    35     104.990  61.336  71.867  1.00117.49           O
ATOM    302  N   ASP    36     105.525  61.139  74.046  1.00148.38           N
ATOM    303  CA  ASP    36     104.162  60.844  74.359  1.00148.38           C
ATOM    304  CB  ASP    36     103.954  60.315  75.790  1.00148.38           C
ATOM    305  CG  ASP    36     104.604  58.939  75.867  1.00148.38           C
ATOM    306  OD1 ASP    36     105.334  58.584  74.904  1.00148.38           O
ATOM    307  OD2 ASP    36     104.378  58.223  76.880  1.00148.38           O
ATOM    308  C   ASP    36     103.399  62.114  74.202  1.00148.38           C
ATOM    309  O   ASP    36     103.876  63.189  74.559  1.00148.38           O
ATOM    310  N   ASP    37     102.186  62.020  73.630  1.00 83.62           N
ATOM    311  CA  ASP    37     101.399  63.200  73.454  1.00 83.62           C
ATOM    312  CB  ASP    37     100.735  63.288  72.065  1.00 83.62           C
ATOM    313  CG  ASP    37      99.795  62.108  71.871  1.00 83.62           C
ATOM    314  OD1 ASP    37     100.088  61.010  72.418  1.00 83.62           O
ATOM    315  OD2 ASP    37      98.774  62.284  71.154  1.00 83.62           O
ATOM    316  C   ASP    37     100.314  63.187  74.525  1.00 83.62           C
ATOM    317  O   ASP    37     100.228  64.188  75.286  1.00 83.62           O
ATOM    318  OXT ASP    37      99.561  62.179  74.608  1.00 83.62           O
TER     319      ASP    37
END
