# Supplementary material for: Structural and Dynamic Differences between Calreticulin Mutants Associated with Essential Thrombocythemia
Source: Biomolecules. 2023 Mar 10;13(3):509. doi: 10.3390/biom13030509 (PMC10046389; doi:10.3390/biom13030509)
Supplement: Supplementary file 1 [file biomolecules-13-00509-s001.zip › models/01_monomer/CALR_class_E.pdb]

ATOM      1  N   ALA A 352     129.006  73.042  99.715  1.00 36.81           N  
ATOM      2  CA  ALA A 352     128.584  73.329  98.378  1.00 36.81           C  
ATOM      3  C   ALA A 352     128.929  72.186  97.472  1.00 36.81           C  
ATOM      4  O   ALA A 352     128.086  71.701  96.719  1.00 36.81           O  
ATOM      5  CB  ALA A 352     129.259  74.586  97.801  1.00 36.81           C  
ATOM      6  N   ALA A 353     130.180  71.702  97.550  1.00 29.49           N  
ATOM      7  CA  ALA A 353     130.644  70.667  96.670  1.00 29.49           C  
ATOM      8  C   ALA A 353     129.890  69.399  96.902  1.00 29.49           C  
ATOM      9  O   ALA A 353     129.491  68.728  95.952  1.00 29.49           O  
ATOM     10  CB  ALA A 353     132.135  70.341  96.865  1.00 29.49           C  
ATOM     11  N   GLU A 354     129.665  69.041  98.178  1.00 66.86           N  
ATOM     12  CA  GLU A 354     129.038  67.787  98.468  1.00 66.86           C  
ATOM     13  C   GLU A 354     127.642  67.786  97.943  1.00 66.86           C  
ATOM     14  O   GLU A 354     127.184  66.777  97.411  1.00 66.86           O  
ATOM     15  CB  GLU A 354     128.978  67.442  99.965  1.00 66.86           C  
ATOM     16  CG  GLU A 354     128.485  66.013 100.211  1.00 66.86           C  
ATOM     17  CD  GLU A 354     128.602  65.717 101.698  1.00 66.86           C  
ATOM     18  OE1 GLU A 354     128.885  66.672 102.468  1.00 66.86           O  
ATOM     19  OE2 GLU A 354     128.408  64.534 102.086  1.00 66.86           O1-
ATOM     20  N   LYS A 355     126.920  68.913  98.081  1.00 78.29           N  
ATOM     21  CA  LYS A 355     125.569  68.951  97.608  1.00 78.29           C  
ATOM     22  C   LYS A 355     125.590  68.774  96.125  1.00 78.29           C  
ATOM     23  O   LYS A 355     124.756  68.068  95.563  1.00 78.29           O  
ATOM     24  CB  LYS A 355     124.850  70.280  97.894  1.00 78.29           C  
ATOM     25  CG  LYS A 355     124.515  70.496  99.370  1.00 78.29           C  
ATOM     26  CD  LYS A 355     123.607  69.412  99.956  1.00 78.29           C  
ATOM     27  CE  LYS A 355     123.193  69.673 101.406  1.00 78.29           C  
ATOM     28  NZ  LYS A 355     122.172  68.688 101.829  1.00 78.29           N1+
ATOM     29  N   GLN A 356     126.568  69.406  95.451  1.00 32.98           N  
ATOM     30  CA  GLN A 356     126.622  69.357  94.021  1.00 32.98           C  
ATOM     31  C   GLN A 356     126.794  67.934  93.581  1.00 32.98           C  
ATOM     32  O   GLN A 356     126.091  67.475  92.683  1.00 32.98           O  
ATOM     33  CB  GLN A 356     127.798  70.173  93.458  1.00 32.98           C  
ATOM     34  CG  GLN A 356     127.861  70.216  91.932  1.00 32.98           C  
ATOM     35  CD  GLN A 356     129.071  71.053  91.541  1.00 32.98           C  
ATOM     36  NE2 GLN A 356     130.071  70.395  90.898  1.00 32.98           N  
ATOM     37  OE1 GLN A 356     129.128  72.254  91.803  1.00 32.98           O  
ATOM     38  N   MET A 357     127.723  67.183  94.205  1.00 70.82           N  
ATOM     39  CA  MET A 357     127.936  65.823  93.797  1.00 70.82           C  
ATOM     40  C   MET A 357     126.716  65.010  94.113  1.00 70.82           C  
ATOM     41  O   MET A 357     126.303  64.165  93.320  1.00 70.82           O  
ATOM     42  CB  MET A 357     129.150  65.157  94.477  1.00 70.82           C  
ATOM     43  CG  MET A 357     130.507  65.694  94.004  1.00 70.82           C  
ATOM     44  SD  MET A 357     131.950  64.938  94.818  1.00 70.82           S  
ATOM     45  CE  MET A 357     131.975  66.070  96.239  1.00 70.82           C  
ATOM     46  N   LYS A 358     126.093  65.263  95.279  1.00141.97           N  
ATOM     47  CA  LYS A 358     124.952  64.501  95.705  1.00141.97           C  
ATOM     48  C   LYS A 358     123.859  64.675  94.695  1.00141.97           C  
ATOM     49  O   LYS A 358     123.202  63.713  94.305  1.00141.97           O  
ATOM     50  CB  LYS A 358     124.442  64.982  97.080  1.00141.97           C  
ATOM     51  CG  LYS A 358     123.343  64.140  97.737  1.00141.97           C  
ATOM     52  CD  LYS A 358     122.007  64.142  96.993  1.00141.97           C  
ATOM     53  CE  LYS A 358     120.853  63.595  97.836  1.00141.97           C  
ATOM     54  NZ  LYS A 358     121.270  62.342  98.506  1.00141.97           N1+
ATOM     55  N   ASP A 359     123.649  65.921  94.234  1.00 71.63           N  
ATOM     56  CA  ASP A 359     122.621  66.226  93.282  1.00 71.63           C  
ATOM     57  C   ASP A 359     122.922  65.549  91.983  1.00 71.63           C  
ATOM     58  O   ASP A 359     122.037  64.954  91.371  1.00 71.63           O  
ATOM     59  CB  ASP A 359     122.538  67.741  93.015  1.00 71.63           C  
ATOM     60  CG  ASP A 359     121.329  68.060  92.146  1.00 71.63           C  
ATOM     61  OD1 ASP A 359     120.702  67.112  91.601  1.00 71.63           O  
ATOM     62  OD2 ASP A 359     121.018  69.273  92.015  1.00 71.63           O1-
ATOM     63  N   LYS A 360     124.189  65.603  91.536  1.00 94.11           N  
ATOM     64  CA  LYS A 360     124.534  65.081  90.246  1.00 94.11           C  
ATOM     65  C   LYS A 360     124.282  63.606  90.196  1.00 94.11           C  
ATOM     66  O   LYS A 360     123.669  63.110  89.252  1.00 94.11           O  
ATOM     67  CB  LYS A 360     126.013  65.307  89.902  1.00 94.11           C  
ATOM     68  CG  LYS A 360     126.450  66.766  90.058  1.00 94.11           C  
ATOM     69  CD  LYS A 360     125.602  67.774  89.280  1.00 94.11           C  
ATOM     70  CE  LYS A 360     125.856  69.226  89.699  1.00 94.11           C  
ATOM     71  NZ  LYS A 360     124.842  70.119  89.092  1.00 94.11           N1+
ATOM     72  N   GLN A 361     124.733  62.854  91.217  1.00 73.64           N  
ATOM     73  CA  GLN A 361     124.536  61.433  91.178  1.00 73.64           C  
ATOM     74  C   GLN A 361     123.079  61.136  91.266  1.00 73.64           C  
ATOM     75  O   GLN A 361     122.568  60.255  90.575  1.00 73.64           O  
ATOM     76  CB  GLN A 361     125.246  60.676  92.317  1.00 73.64           C  
ATOM     77  CG  GLN A 361     126.769  60.639  92.155  1.00 73.64           C  
ATOM     78  CD  GLN A 361     127.358  59.682  93.185  1.00 73.64           C  
ATOM     79  NE2 GLN A 361     128.540  59.098  92.847  1.00 73.64           N  
ATOM     80  OE1 GLN A 361     126.784  59.452  94.249  1.00 73.64           O  
ATOM     81  N   ASP A 362     122.365  61.896  92.111  1.00 43.75           N  
ATOM     82  CA  ASP A 362     120.979  61.622  92.314  1.00 43.75           C  
ATOM     83  C   ASP A 362     120.216  61.783  91.039  1.00 43.75           C  
ATOM     84  O   ASP A 362     119.311  60.997  90.770  1.00 43.75           O  
ATOM     85  CB  ASP A 362     120.317  62.515  93.373  1.00 43.75           C  
ATOM     86  CG  ASP A 362     120.677  61.950  94.737  1.00 43.75           C  
ATOM     87  OD1 ASP A 362     121.872  61.617  94.958  1.00 43.75           O  
ATOM     88  OD2 ASP A 362     119.737  61.811  95.565  1.00 43.75           O1-
ATOM     89  N   GLU A 363     120.551  62.793  90.216  1.00 82.22           N  
ATOM     90  CA  GLU A 363     119.791  63.019  89.021  1.00 82.22           C  
ATOM     91  C   GLU A 363     119.904  61.835  88.108  1.00 82.22           C  
ATOM     92  O   GLU A 363     118.905  61.392  87.544  1.00 82.22           O  
ATOM     93  CB  GLU A 363     120.226  64.291  88.273  1.00 82.22           C  
ATOM     94  CG  GLU A 363     121.671  64.280  87.781  1.00 82.22           C  
ATOM     95  CD  GLU A 363     122.015  65.707  87.377  1.00 82.22           C  
ATOM     96  OE1 GLU A 363     122.219  66.544  88.297  1.00 82.22           O  
ATOM     97  OE2 GLU A 363     122.073  65.983  86.149  1.00 82.22           O1-
ATOM     98  N   GLU A 364     121.114  61.269  87.948  1.00 64.87           N  
ATOM     99  CA  GLU A 364     121.256  60.148  87.064  1.00 64.87           C  
ATOM    100  C   GLU A 364     120.465  59.000  87.606  1.00 64.87           C  
ATOM    101  O   GLU A 364     119.809  58.275  86.859  1.00 64.87           O  
ATOM    102  CB  GLU A 364     122.712  59.681  86.912  1.00 64.87           C  
ATOM    103  CG  GLU A 364     122.859  58.496  85.953  1.00 64.87           C  
ATOM    104  CD  GLU A 364     124.338  58.179  85.809  1.00 64.87           C  
ATOM    105  OE1 GLU A 364     125.160  58.974  86.334  1.00 64.87           O  
ATOM    106  OE2 GLU A 364     124.665  57.143  85.170  1.00 64.87           O1-
ATOM    107  N   GLN A 365     120.499  58.816  88.938  1.00104.20           N  
ATOM    108  CA  GLN A 365     119.787  57.724  89.536  1.00104.20           C  
ATOM    109  C   GLN A 365     118.322  57.909  89.279  1.00104.20           C  
ATOM    110  O   GLN A 365     117.603  56.952  88.996  1.00104.20           O  
ATOM    111  CB  GLN A 365     119.990  57.634  91.060  1.00104.20           C  
ATOM    112  CG  GLN A 365     121.375  57.126  91.469  1.00104.20           C  
ATOM    113  CD  GLN A 365     121.400  55.613  91.277  1.00104.20           C  
ATOM    114  NE2 GLN A 365     120.933  54.866  92.314  1.00104.20           N  
ATOM    115  OE1 GLN A 365     121.818  55.107  90.237  1.00104.20           O  
ATOM    116  N   ARG A 366     117.844  59.163  89.367  1.00138.63           N  
ATOM    117  CA  ARG A 366     116.456  59.475  89.185  1.00138.63           C  
ATOM    118  C   ARG A 366     116.032  59.084  87.810  1.00138.63           C  
ATOM    119  O   ARG A 366     114.999  58.439  87.641  1.00138.63           O  
ATOM    120  CB  ARG A 366     116.181  60.985  89.279  1.00138.63           C  
ATOM    121  CG  ARG A 366     116.231  61.551  90.695  1.00138.63           C  
ATOM    122  CD  ARG A 366     114.836  61.718  91.299  1.00138.63           C  
ATOM    123  NE  ARG A 366     114.362  60.371  91.729  1.00138.63           N  
ATOM    124  CZ  ARG A 366     114.555  59.973  93.021  1.00138.63           C  
ATOM    125  NH1 ARG A 366     115.115  60.833  93.918  1.00138.63           N1+
ATOM    126  NH2 ARG A 366     114.178  58.724  93.424  1.00138.63           N  
ATOM    127  N   ILE A 367     116.837  59.475  86.806  1.00  0.00           N  
ATOM    128  CA  ILE A 367     116.436  59.167  85.437  1.00  0.00           C  
ATOM    129  C   ILE A 367     116.257  57.681  85.247  1.00  0.00           C  
ATOM    130  O   ILE A 367     115.312  57.250  84.671  1.00  0.00           O  
ATOM    131  CB  ILE A 367     117.452  59.777  84.387  1.00  0.00           C  
ATOM    132  CG1 ILE A 367     117.522  61.338  84.379  1.00  0.00           C  
ATOM    133  CG2 ILE A 367     117.178  59.296  82.929  1.00  0.00           C  
ATOM    134  CD1 ILE A 367     116.211  62.068  84.021  1.00  0.00           C  
ATOM    135  N   LYS A 368     117.266  56.943  85.753  1.00 75.61           N  
ATOM    136  CA  LYS A 368     117.227  55.524  85.541  1.00 75.61           C  
ATOM    137  C   LYS A 368     116.006  54.956  86.177  1.00 75.61           C  
ATOM    138  O   LYS A 368     115.265  54.191  85.561  1.00 75.61           O  
ATOM    139  CB  LYS A 368     118.418  54.782  86.178  1.00 75.61           C  
ATOM    140  CG  LYS A 368     118.358  53.261  85.996  1.00 75.61           C  
ATOM    141  CD  LYS A 368     119.600  52.521  86.492  1.00 75.61           C  
ATOM    142  CE  LYS A 368     119.409  51.005  86.536  1.00 75.61           C  
ATOM    143  NZ  LYS A 368     120.556  50.371  87.221  1.00 75.61           N1+
ATOM    144  N   GLU A 369     115.756  55.348  87.434  1.00 31.58           N  
ATOM    145  CA  GLU A 369     114.683  54.783  88.189  1.00 31.58           C  
ATOM    146  C   GLU A 369     113.382  55.110  87.540  1.00 31.58           C  
ATOM    147  O   GLU A 369     112.515  54.247  87.419  1.00 31.58           O  
ATOM    148  CB  GLU A 369     114.641  55.340  89.622  1.00 31.58           C  
ATOM    149  CG  GLU A 369     115.842  54.918  90.469  1.00 31.58           C  
ATOM    150  CD  GLU A 369     115.751  55.633  91.812  1.00 31.58           C  
ATOM    151  OE1 GLU A 369     114.692  56.258  92.088  1.00 31.58           O  
ATOM    152  OE2 GLU A 369     116.749  55.570  92.578  1.00 31.58           O1-
ATOM    153  N   GLU A 370     113.216  56.366  87.091  1.00 70.34           N  
ATOM    154  CA  GLU A 370     111.958  56.793  86.551  1.00 70.34           C  
ATOM    155  C   GLU A 370     111.665  56.031  85.300  1.00 70.34           C  
ATOM    156  O   GLU A 370     110.544  55.571  85.086  1.00 70.34           O  
ATOM    157  CB  GLU A 370     111.943  58.296  86.217  1.00 70.34           C  
ATOM    158  CG  GLU A 370     110.581  58.813  85.753  1.00 70.34           C  
ATOM    159  CD  GLU A 370     110.706  60.308  85.498  1.00 70.34           C  
ATOM    160  OE1 GLU A 370     111.842  60.783  85.231  1.00 70.34           O  
ATOM    161  OE2 GLU A 370     109.655  60.997  85.574  1.00 70.34           O1-
ATOM    162  N   GLU A 371     112.684  55.853  84.446  1.00 68.86           N  
ATOM    163  CA  GLU A 371     112.456  55.198  83.194  1.00 68.86           C  
ATOM    164  C   GLU A 371     112.015  53.789  83.446  1.00 68.86           C  
ATOM    165  O   GLU A 371     111.060  53.302  82.841  1.00 68.86           O  
ATOM    166  CB  GLU A 371     113.725  55.150  82.330  1.00 68.86           C  
ATOM    167  CG  GLU A 371     113.517  54.470  80.980  1.00 68.86           C  
ATOM    168  CD  GLU A 371     114.867  54.419  80.292  1.00 68.86           C  
ATOM    169  OE1 GLU A 371     115.813  55.082  80.798  1.00 68.86           O  
ATOM    170  OE2 GLU A 371     114.972  53.710  79.256  1.00 68.86           O1-
ATOM    171  N   GLU A 372     112.690  53.098  84.380  1.00 64.90           N  
ATOM    172  CA  GLU A 372     112.371  51.723  84.625  1.00 64.90           C  
ATOM    173  C   GLU A 372     110.975  51.626  85.148  1.00 64.90           C  
ATOM    174  O   GLU A 372     110.196  50.774  84.723  1.00 64.90           O  
ATOM    175  CB  GLU A 372     113.304  51.073  85.660  1.00 64.90           C  
ATOM    176  CG  GLU A 372     113.006  49.589  85.871  1.00 64.90           C  
ATOM    177  CD  GLU A 372     113.953  49.052  86.929  1.00 64.90           C  
ATOM    178  OE1 GLU A 372     114.863  49.813  87.355  1.00 64.90           O  
ATOM    179  OE2 GLU A 372     113.778  47.867  87.322  1.00 64.90           O1-
ATOM    180  N   ASP A 373     110.619  52.526  86.081  1.00 29.58           N  
ATOM    181  CA  ASP A 373     109.330  52.492  86.703  1.00 29.58           C  
ATOM    182  C   ASP A 373     108.273  52.758  85.680  1.00 29.58           C  
ATOM    183  O   ASP A 373     107.213  52.136  85.706  1.00 29.58           O  
ATOM    184  CB  ASP A 373     109.218  53.505  87.851  1.00 29.58           C  
ATOM    185  CG  ASP A 373     110.099  52.963  88.968  1.00 29.58           C  
ATOM    186  OD1 ASP A 373     110.454  51.756  88.898  1.00 29.58           O  
ATOM    187  OD2 ASP A 373     110.429  53.738  89.904  1.00 29.58           O1-
ATOM    188  N   LYS A 374     108.533  53.679  84.735  1.00 67.10           N  
ATOM    189  CA  LYS A 374     107.534  53.943  83.742  1.00 67.10           C  
ATOM    190  C   LYS A 374     107.300  52.690  82.963  1.00 67.10           C  
ATOM    191  O   LYS A 374     106.160  52.358  82.642  1.00 67.10           O  
ATOM    192  CB  LYS A 374     107.924  55.026  82.722  1.00 67.10           C  
ATOM    193  CG  LYS A 374     106.811  55.248  81.694  1.00 67.10           C  
ATOM    194  CD  LYS A 374     106.965  56.493  80.818  1.00 67.10           C  
ATOM    195  CE  LYS A 374     105.979  56.511  79.646  1.00 67.10           C  
ATOM    196  NZ  LYS A 374     106.153  57.743  78.845  1.00 67.10           N1+
ATOM    197  N   LYS A 375     108.379  51.953  82.645  1.00 97.96           N  
ATOM    198  CA  LYS A 375     108.237  50.761  81.862  1.00 97.96           C  
ATOM    199  C   LYS A 375     107.375  49.786  82.600  1.00 97.96           C  
ATOM    200  O   LYS A 375     106.474  49.186  82.016  1.00 97.96           O  
ATOM    201  CB  LYS A 375     109.579  50.058  81.601  1.00 97.96           C  
ATOM    202  CG  LYS A 375     109.482  48.857  80.659  1.00 97.96           C  
ATOM    203  CD  LYS A 375     109.226  49.234  79.201  1.00 97.96           C  
ATOM    204  CE  LYS A 375     109.198  48.019  78.274  1.00 97.96           C  
ATOM    205  NZ  LYS A 375     108.926  48.441  76.883  1.00 97.96           N1+
ATOM    206  N   ARG A 376     107.620  49.600  83.911  1.00118.99           N  
ATOM    207  CA  ARG A 376     106.855  48.612  84.614  1.00118.99           C  
ATOM    208  C   ARG A 376     105.414  49.013  84.655  1.00118.99           C  
ATOM    209  O   ARG A 376     104.527  48.182  84.457  1.00118.99           O  
ATOM    210  CB  ARG A 376     107.303  48.381  86.065  1.00118.99           C  
ATOM    211  CG  ARG A 376     107.163  49.611  86.958  1.00118.99           C  
ATOM    212  CD  ARG A 376     107.253  49.276  88.447  1.00118.99           C  
ATOM    213  NE  ARG A 376     106.990  50.530  89.205  1.00118.99           N  
ATOM    214  CZ  ARG A 376     105.701  50.934  89.393  1.00118.99           C  
ATOM    215  NH1 ARG A 376     104.685  50.218  88.832  1.00118.99           N1+
ATOM    216  NH2 ARG A 376     105.428  52.055  90.122  1.00118.99           N  
ATOM    217  N   LYS A 377     105.133  50.304  84.908  1.00 67.31           N  
ATOM    218  CA  LYS A 377     103.761  50.711  85.012  1.00 67.31           C  
ATOM    219  C   LYS A 377     103.093  50.503  83.693  1.00 67.31           C  
ATOM    220  O   LYS A 377     101.934  50.099  83.629  1.00 67.31           O  
ATOM    221  CB  LYS A 377     103.558  52.185  85.387  1.00 67.31           C  
ATOM    222  CG  LYS A 377     102.072  52.529  85.502  1.00 67.31           C  
ATOM    223  CD  LYS A 377     101.779  53.843  86.225  1.00 67.31           C  
ATOM    224  CE  LYS A 377     100.280  54.114  86.364  1.00 67.31           C  
ATOM    225  NZ  LYS A 377     100.044  55.287  87.235  1.00 67.31           N1+
ATOM    226  N   GLU A 378     103.825  50.773  82.598  1.00 71.81           N  
ATOM    227  CA  GLU A 378     103.297  50.647  81.274  1.00 71.81           C  
ATOM    228  C   GLU A 378     102.882  49.228  81.067  1.00 71.81           C  
ATOM    229  O   GLU A 378     101.831  48.964  80.486  1.00 71.81           O  
ATOM    230  CB  GLU A 378     104.351  51.001  80.214  1.00 71.81           C  
ATOM    231  CG  GLU A 378     103.847  50.868  78.779  1.00 71.81           C  
ATOM    232  CD  GLU A 378     104.995  51.263  77.864  1.00 71.81           C  
ATOM    233  OE1 GLU A 378     105.631  52.313  78.142  1.00 71.81           O  
ATOM    234  OE2 GLU A 378     105.260  50.523  76.878  1.00 71.81           O1-
ATOM    235  N   GLU A 379     103.693  48.265  81.542  1.00 69.08           N  
ATOM    236  CA  GLU A 379     103.321  46.895  81.355  1.00 69.08           C  
ATOM    237  C   GLU A 379     102.064  46.639  82.120  1.00 69.08           C  
ATOM    238  O   GLU A 379     101.175  45.935  81.645  1.00 69.08           O  
ATOM    239  CB  GLU A 379     104.366  45.879  81.846  1.00 69.08           C  
ATOM    240  CG  GLU A 379     103.971  44.436  81.512  1.00 69.08           C  
ATOM    241  CD  GLU A 379     105.143  43.509  81.808  1.00 69.08           C  
ATOM    242  OE1 GLU A 379     106.280  43.833  81.373  1.00 69.08           O  
ATOM    243  OE2 GLU A 379     104.915  42.460  82.468  1.00 69.08           O1-
ATOM    244  N   GLU A 380     101.951  47.223  83.327  1.00 71.99           N  
ATOM    245  CA  GLU A 380     100.809  46.985  84.164  1.00 71.99           C  
ATOM    246  C   GLU A 380      99.568  47.446  83.460  1.00 71.99           C  
ATOM    247  O   GLU A 380      98.571  46.725  83.426  1.00 71.99           O  
ATOM    248  CB  GLU A 380     100.896  47.755  85.499  1.00 71.99           C  
ATOM    249  CG  GLU A 380      99.722  47.531  86.456  1.00 71.99           C  
ATOM    250  CD  GLU A 380      99.855  48.551  87.580  1.00 71.99           C  
ATOM    251  OE1 GLU A 380     100.938  49.190  87.666  1.00 71.99           O  
ATOM    252  OE2 GLU A 380      98.876  48.708  88.358  1.00 71.99           O1-
ATOM    253  N   GLU A 381      99.604  48.657  82.865  1.00 37.73           N  
ATOM    254  CA  GLU A 381      98.436  49.193  82.227  1.00 37.73           C  
ATOM    255  C   GLU A 381      98.080  48.380  81.019  1.00 37.73           C  
ATOM    256  O   GLU A 381      96.902  48.129  80.770  1.00 37.73           O  
ATOM    257  CB  GLU A 381      98.580  50.666  81.798  1.00 37.73           C  
ATOM    258  CG  GLU A 381      98.680  51.642  82.975  1.00 37.73           C  
ATOM    259  CD  GLU A 381      98.499  53.050  82.425  1.00 37.73           C  
ATOM    260  OE1 GLU A 381      97.352  53.378  82.020  1.00 37.73           O  
ATOM    261  OE2 GLU A 381      99.501  53.814  82.399  1.00 37.73           O1-
ATOM    262  N   ALA A 382      99.085  47.938  80.235  1.00 20.50           N  
ATOM    263  CA  ALA A 382      98.799  47.208  79.031  1.00 20.50           C  
ATOM    264  C   ALA A 382      98.073  45.958  79.408  1.00 20.50           C  
ATOM    265  O   ALA A 382      97.076  45.593  78.788  1.00 20.50           O  
ATOM    266  CB  ALA A 382     100.073  46.809  78.263  1.00 20.50           C  
ATOM    267  N   GLU A 383      98.549  45.283  80.469  1.00 30.98           N  
ATOM    268  CA  GLU A 383      97.929  44.074  80.927  1.00 30.98           C  
ATOM    269  C   GLU A 383      96.551  44.427  81.402  1.00 30.98           C  
ATOM    270  O   GLU A 383      95.595  43.680  81.197  1.00 30.98           O  
ATOM    271  CB  GLU A 383      98.705  43.421  82.087  1.00 30.98           C  
ATOM    272  CG  GLU A 383     100.070  42.863  81.664  1.00 30.98           C  
ATOM    273  CD  GLU A 383     100.861  42.579  82.933  1.00 30.98           C  
ATOM    274  OE1 GLU A 383     100.697  43.369  83.900  1.00 30.98           O  
ATOM    275  OE2 GLU A 383     101.626  41.577  82.961  1.00 30.98           O1-
ATOM    276  N   ASP A 384      96.422  45.607  82.035  1.00 79.41           N  
ATOM    277  CA  ASP A 384      95.189  46.095  82.582  1.00 79.41           C  
ATOM    278  C   ASP A 384      94.230  46.312  81.458  1.00 79.41           C  
ATOM    279  O   ASP A 384      93.025  46.204  81.640  1.00 79.41           O  
ATOM    280  CB  ASP A 384      95.354  47.440  83.318  1.00 79.41           C  
ATOM    281  CG  ASP A 384      94.120  47.695  84.171  1.00 79.41           C  
ATOM    282  OD1 ASP A 384      93.860  46.877  85.094  1.00 79.41           O  
ATOM    283  OD2 ASP A 384      93.431  48.720  83.926  1.00 79.41           O1-
ATOM    284  N   LYS A 385      94.747  46.630  80.254  1.00107.85           N  
ATOM    285  CA  LYS A 385      93.873  46.889  79.150  1.00107.85           C  
ATOM    286  C   LYS A 385      93.036  45.675  78.951  1.00107.85           C  
ATOM    287  O   LYS A 385      91.834  45.785  78.713  1.00107.85           O  
ATOM    288  CB  LYS A 385      94.625  47.174  77.837  1.00107.85           C  
ATOM    289  CG  LYS A 385      95.311  48.542  77.849  1.00107.85           C  
ATOM    290  CD  LYS A 385      94.317  49.704  77.918  1.00107.85           C  
ATOM    291  CE  LYS A 385      94.923  51.021  78.406  1.00107.85           C  
ATOM    292  NZ  LYS A 385      96.189  51.297  77.694  1.00107.85           N1+
ATOM    293  N   GLU A 386      93.639  44.479  79.076  1.00 40.52           N  
ATOM    294  CA  GLU A 386      92.846  43.307  78.882  1.00 40.52           C  
ATOM    295  C   GLU A 386      91.765  43.319  79.912  1.00 40.52           C  
ATOM    296  O   GLU A 386      90.602  43.077  79.594  1.00 40.52           O  
ATOM    297  CB  GLU A 386      93.641  41.997  79.017  1.00 40.52           C  
ATOM    298  CG  GLU A 386      94.562  41.729  77.825  1.00 40.52           C  
ATOM    299  CD  GLU A 386      95.103  40.313  77.960  1.00 40.52           C  
ATOM    300  OE1 GLU A 386      94.903  39.708  79.047  1.00 40.52           O  
ATOM    301  OE2 GLU A 386      95.717  39.815  76.978  1.00 40.52           O1-
ATOM    302  N   ASP A 387      92.104  43.629  81.178  1.00126.97           N  
ATOM    303  CA  ASP A 387      91.063  43.682  82.164  1.00126.97           C  
ATOM    304  C   ASP A 387      90.595  45.096  82.202  1.00126.97           C  
ATOM    305  O   ASP A 387      90.951  45.849  83.110  1.00126.97           O  
ATOM    306  CB  ASP A 387      91.536  43.352  83.592  1.00126.97           C  
ATOM    307  CG  ASP A 387      91.833  41.861  83.704  1.00126.97           C  
ATOM    308  OD1 ASP A 387      91.167  41.066  82.990  1.00126.97           O  
ATOM    309  OD2 ASP A 387      92.732  41.499  84.509  1.00126.97           O1-
ATOM    310  N   ASP A 388      89.784  45.506  81.213  1.00216.55           N  
ATOM    311  CA  ASP A 388      89.363  46.874  81.206  1.00216.55           C  
ATOM    312  C   ASP A 388      88.526  47.058  82.423  1.00216.55           C  
ATOM    313  O   ASP A 388      87.549  46.339  82.620  1.00216.55           O  
ATOM    314  CB  ASP A 388      88.505  47.248  79.984  1.00216.55           C  
ATOM    315  CG  ASP A 388      88.425  48.764  79.916  1.00216.55           C  
ATOM    316  OD1 ASP A 388      89.469  49.418  80.181  1.00216.55           O  
ATOM    317  OD2 ASP A 388      87.319  49.282  79.604  1.00216.55           O1-
ATOM    318  N   GLU A 389      88.904  48.011  83.296  1.00263.86           N  
ATOM    319  CA  GLU A 389      88.111  48.195  84.473  1.00263.86           C  
ATOM    320  C   GLU A 389      88.228  49.619  84.890  1.00263.86           C  
ATOM    321  O   GLU A 389      89.323  50.174  84.959  1.00263.86           O  
ATOM    322  CB  GLU A 389      88.597  47.349  85.660  1.00263.86           C  
ATOM    323  CG  GLU A 389      90.031  47.690  86.068  1.00263.86           C  
ATOM    324  CD  GLU A 389      90.480  46.707  87.141  1.00263.86           C  
ATOM    325  OE1 GLU A 389      89.639  45.884  87.591  1.00263.86           O  
ATOM    326  OE2 GLU A 389      91.679  46.765  87.523  1.00263.86           O1-
ATOM    327  N   ASP A 390      87.080  50.262  85.160  1.00205.97           N  
ATOM    328  CA  ASP A 390      87.137  51.599  85.658  1.00205.97           C  
ATOM    329  C   ASP A 390      86.029  51.726  86.645  1.00205.97           C  
ATOM    330  O   ASP A 390      84.896  52.034  86.282  1.00205.97           O  
ATOM    331  CB  ASP A 390      86.921  52.685  84.592  1.00205.97           C  
ATOM    332  CG  ASP A 390      87.239  54.035  85.227  1.00205.97           C  
ATOM    333  OD1 ASP A 390      87.564  54.067  86.445  1.00205.97           O  
ATOM    334  OD2 ASP A 390      87.156  55.058  84.497  1.00205.97           O1-
ATOM    335  N   LYS A 391      86.318  51.471  87.933  1.00234.09           N  
ATOM    336  CA  LYS A 391      85.275  51.628  88.895  1.00234.09           C  
ATOM    337  C   LYS A 391      85.099  53.098  89.030  1.00234.09           C  
ATOM    338  O   LYS A 391      86.055  53.814  89.322  1.00234.09           O  
ATOM    339  CB  LYS A 391      85.637  51.078  90.283  1.00234.09           C  
ATOM    340  CG  LYS A 391      84.487  51.117  91.289  1.00234.09           C  
ATOM    341  CD  LYS A 391      84.792  50.345  92.574  1.00234.09           C  
ATOM    342  CE  LYS A 391      84.891  48.830  92.373  1.00234.09           C  
ATOM    343  NZ  LYS A 391      86.242  48.462  91.887  1.00234.09           N1+
ATOM    344  N   ASP A 392      83.869  53.593  88.800  1.00205.69           N  
ATOM    345  CA  ASP A 392      83.660  55.003  88.904  1.00205.69           C  
ATOM    346  C   ASP A 392      82.573  55.186  89.916  1.00205.69           C  
ATOM    347  O   ASP A 392      81.460  54.690  89.742  1.00205.69           O  
ATOM    348  CB  ASP A 392      83.218  55.625  87.567  1.00205.69           C  
ATOM    349  CG  ASP A 392      83.618  57.091  87.559  1.00205.69           C  
ATOM    350  OD1 ASP A 392      83.285  57.801  88.543  1.00205.69           O  
ATOM    351  OD2 ASP A 392      84.264  57.521  86.564  1.00205.69           O1-
ATOM    352  N   GLU A 393      82.868  55.897  91.021  1.00195.20           N  
ATOM    353  CA  GLU A 393      81.867  56.041  92.038  1.00195.20           C  
ATOM    354  C   GLU A 393      81.085  57.273  91.733  1.00195.20           C  
ATOM    355  O   GLU A 393      81.497  58.386  92.060  1.00195.20           O  
ATOM    356  CB  GLU A 393      82.469  56.193  93.446  1.00195.20           C  
ATOM    357  CG  GLU A 393      83.212  54.936  93.915  1.00195.20           C  
ATOM    358  CD  GLU A 393      84.113  55.318  95.081  1.00195.20           C  
ATOM    359  OE1 GLU A 393      83.599  55.926  96.057  1.00195.20           O  
ATOM    360  OE2 GLU A 393      85.334  55.014  95.006  1.00195.20           O1-
ATOM    361  N   ASP A 394      79.919  57.086  91.086  1.00288.66           N  
ATOM    362  CA  ASP A 394      79.076  58.190  90.733  1.00288.66           C  
ATOM    363  C   ASP A 394      77.662  57.710  90.787  1.00288.66           C  
ATOM    364  O   ASP A 394      77.379  56.551  90.490  1.00288.66           O  
ATOM    365  CB  ASP A 394      79.327  58.709  89.308  1.00288.66           C  
ATOM    366  CG  ASP A 394      79.044  57.564  88.347  1.00288.66           C  
ATOM    367  OD1 ASP A 394      79.632  56.469  88.551  1.00288.66           O  
ATOM    368  OD2 ASP A 394      78.233  57.764  87.404  1.00288.66           O1-
ATOM    369  N   GLU A 395      76.730  58.592  91.191  1.00254.16           N  
ATOM    370  CA  GLU A 395      75.355  58.198  91.223  1.00254.16           C  
ATOM    371  C   GLU A 395      74.911  58.044  89.806  1.00254.16           C  
ATOM    372  O   GLU A 395      75.287  58.827  88.935  1.00254.16           O  
ATOM    373  CB  GLU A 395      74.429  59.241  91.873  1.00254.16           C  
ATOM    374  CG  GLU A 395      74.539  59.306  93.396  1.00254.16           C  
ATOM    375  CD  GLU A 395      73.581  58.269  93.971  1.00254.16           C  
ATOM    376  OE1 GLU A 395      73.968  57.072  94.050  1.00254.16           O  
ATOM    377  OE2 GLU A 395      72.442  58.661  94.336  1.00254.16           O1-
ATOM    378  N   GLU A 396      74.095  57.010  89.536  1.00262.73           N  
ATOM    379  CA  GLU A 396      73.623  56.824  88.197  1.00262.73           C  
ATOM    380  C   GLU A 396      72.699  57.960  87.929  1.00262.73           C  
ATOM    381  O   GLU A 396      71.849  58.273  88.761  1.00262.73           O  
ATOM    382  CB  GLU A 396      72.808  55.533  88.020  1.00262.73           C  
ATOM    383  CG  GLU A 396      71.511  55.536  88.832  1.00262.73           C  
ATOM    384  CD  GLU A 396      70.848  54.168  88.748  1.00262.73           C  
ATOM    385  OE1 GLU A 396      71.526  53.152  89.056  1.00262.73           O  
ATOM    386  OE2 GLU A 396      69.638  54.127  88.403  1.00262.73           O1-
ATOM    387  N   ASP A 397      72.851  58.633  86.771  1.00220.87           N  
ATOM    388  CA  ASP A 397      71.941  59.708  86.523  1.00220.87           C  
ATOM    389  C   ASP A 397      71.736  59.856  85.054  1.00220.87           C  
ATOM    390  O   ASP A 397      72.544  60.482  84.370  1.00220.87           O  
ATOM    391  CB  ASP A 397      72.437  61.071  87.030  1.00220.87           C  
ATOM    392  CG  ASP A 397      71.306  62.074  86.834  1.00220.87           C  
ATOM    393  OD1 ASP A 397      70.142  61.616  86.688  1.00220.87           O  
ATOM    394  OD2 ASP A 397      71.584  63.304  86.828  1.00220.87           O1-
ATOM    395  N   GLU A 398      70.653  59.263  84.518  1.00245.06           N  
ATOM    396  CA  GLU A 398      70.357  59.499  83.138  1.00245.06           C  
ATOM    397  C   GLU A 398      68.872  59.583  83.032  1.00245.06           C  
ATOM    398  O   GLU A 398      68.158  58.714  83.529  1.00245.06           O  
ATOM    399  CB  GLU A 398      70.795  58.381  82.182  1.00245.06           C  
ATOM    400  CG  GLU A 398      70.468  58.722  80.727  1.00245.06           C  
ATOM    401  CD  GLU A 398      70.913  57.563  79.848  1.00245.06           C  
ATOM    402  OE1 GLU A 398      70.246  56.496  79.907  1.00245.06           O  
ATOM    403  OE2 GLU A 398      71.918  57.727  79.105  1.00245.06           O1-
ATOM    404  N   GLU A 399      68.363  60.647  82.386  1.00232.18           N  
ATOM    405  CA  GLU A 399      66.946  60.762  82.226  1.00232.18           C  
ATOM    406  C   GLU A 399      66.666  60.634  80.766  1.00232.18           C  
ATOM    407  O   GLU A 399      67.106  61.460  79.966  1.00232.18           O  
ATOM    408  CB  GLU A 399      66.396  62.111  82.733  1.00232.18           C  
ATOM    409  CG  GLU A 399      67.074  63.340  82.120  1.00232.18           C  
ATOM    410  CD  GLU A 399      66.608  64.576  82.884  1.00232.18           C  
ATOM    411  OE1 GLU A 399      65.452  65.015  82.647  1.00232.18           O  
ATOM    412  OE2 GLU A 399      67.404  65.098  83.711  1.00232.18           O1-
ATOM    413  N   ASP A 400      65.929  59.574  80.379  1.00175.04           N  
ATOM    414  CA  ASP A 400      65.655  59.365  78.990  1.00175.04           C  
ATOM    415  C   ASP A 400      64.182  59.494  78.789  1.00175.04           C  
ATOM    416  O   ASP A 400      63.449  58.511  78.880  1.00175.04           O  
ATOM    417  CB  ASP A 400      66.058  57.959  78.518  1.00175.04           C  
ATOM    418  CG  ASP A 400      65.948  57.910  77.006  1.00175.04           C  
ATOM    419  OD1 ASP A 400      66.198  58.961  76.357  1.00175.04           O  
ATOM    420  OD2 ASP A 400      65.629  56.811  76.478  1.00175.04           O1-
ATOM    421  N   LYS A 401      63.702  60.724  78.527  1.00132.93           N  
ATOM    422  CA  LYS A 401      62.297  60.908  78.310  1.00132.93           C  
ATOM    423  C   LYS A 401      61.882  60.254  77.031  1.00132.93           C  
ATOM    424  O   LYS A 401      60.893  59.523  77.003  1.00132.93           O  
ATOM    425  CB  LYS A 401      61.872  62.384  78.243  1.00132.93           C  
ATOM    426  CG  LYS A 401      61.847  63.057  79.615  1.00132.93           C  
ATOM    427  CD  LYS A 401      60.887  62.373  80.593  1.00132.93           C  
ATOM    428  CE  LYS A 401      60.848  63.006  81.986  1.00132.93           C  
ATOM    429  NZ  LYS A 401      59.946  62.236  82.872  1.00132.93           N1+
ATOM    430  N   GLU A 402      62.644  60.479  75.942  1.00212.93           N  
ATOM    431  CA  GLU A 402      62.285  59.950  74.657  1.00212.93           C  
ATOM    432  C   GLU A 402      62.654  58.506  74.619  1.00212.93           C  
ATOM    433  O   GLU A 402      63.628  58.092  75.244  1.00212.93           O  
ATOM    434  CB  GLU A 402      63.001  60.667  73.503  1.00212.93           C  
ATOM    435  CG  GLU A 402      62.574  62.132  73.406  1.00212.93           C  
ATOM    436  CD  GLU A 402      63.527  62.871  72.477  1.00212.93           C  
ATOM    437  OE1 GLU A 402      63.753  62.389  71.335  1.00212.93           O  
ATOM    438  OE2 GLU A 402      64.041  63.939  72.904  1.00212.93           O1-
ATOM    439  N   GLU A 403      61.871  57.694  73.880  1.00315.66           N  
ATOM    440  CA  GLU A 403      62.160  56.292  73.846  1.00315.66           C  
ATOM    441  C   GLU A 403      62.443  55.877  72.439  1.00315.66           C  
ATOM    442  O   GLU A 403      61.883  56.415  71.485  1.00315.66           O  
ATOM    443  CB  GLU A 403      61.009  55.400  74.355  1.00315.66           C  
ATOM    444  CG  GLU A 403      59.708  55.529  73.554  1.00315.66           C  
ATOM    445  CD  GLU A 403      58.786  56.521  74.252  1.00315.66           C  
ATOM    446  OE1 GLU A 403      58.461  56.295  75.449  1.00315.66           O  
ATOM    447  OE2 GLU A 403      58.377  57.510  73.587  1.00315.66           O1-
ATOM    448  N   ASP A 404      63.374  54.916  72.296  1.00207.56           N  
ATOM    449  CA  ASP A 404      63.714  54.314  71.041  1.00207.56           C  
ATOM    450  C   ASP A 404      62.876  53.078  70.993  1.00207.56           C  
ATOM    451  O   ASP A 404      61.805  53.027  71.597  1.00207.56           O  
ATOM    452  CB  ASP A 404      65.189  53.878  70.962  1.00207.56           C  
ATOM    453  CG  ASP A 404      65.566  53.571  69.515  1.00207.56           C  
ATOM    454  OD1 ASP A 404      64.725  53.798  68.606  1.00207.56           O  
ATOM    455  OD2 ASP A 404      66.713  53.088  69.309  1.00207.56           O1-
ATOM    456  N   GLU A 405      63.316  52.050  70.245  1.00226.92           N  
ATOM    457  CA  GLU A 405      62.567  50.834  70.280  1.00226.92           C  
ATOM    458  C   GLU A 405      62.639  50.421  71.704  1.00226.92           C  
ATOM    459  O   GLU A 405      63.728  50.163  72.214  1.00226.92           O  
ATOM    460  CB  GLU A 405      63.240  49.678  69.526  1.00226.92           C  
ATOM    461  CG  GLU A 405      63.385  49.881  68.023  1.00226.92           C  
ATOM    462  CD  GLU A 405      64.436  48.886  67.554  1.00226.92           C  
ATOM    463  OE1 GLU A 405      65.001  48.164  68.418  1.00226.92           O  
ATOM    464  OE2 GLU A 405      64.692  48.841  66.323  1.00226.92           O1-
ATOM    465  N   GLU A 406      61.492  50.350  72.399  1.00268.98           N  
ATOM    466  CA  GLU A 406      61.613  49.951  73.766  1.00268.98           C  
ATOM    467  C   GLU A 406      61.419  48.481  73.843  1.00268.98           C  
ATOM    468  O   GLU A 406      60.820  47.873  72.958  1.00268.98           O  
ATOM    469  CB  GLU A 406      60.631  50.618  74.742  1.00268.98           C  
ATOM    470  CG  GLU A 406      60.913  50.225  76.195  1.00268.98           C  
ATOM    471  CD  GLU A 406      60.248  51.247  77.103  1.00268.98           C  
ATOM    472  OE1 GLU A 406      59.595  52.177  76.560  1.00268.98           O  
ATOM    473  OE2 GLU A 406      60.388  51.122  78.349  1.00268.98           O1-
ATOM    474  N   GLU A 407      61.954  47.876  74.920  1.00206.45           N  
ATOM    475  CA  GLU A 407      61.843  46.463  75.110  1.00206.45           C  
ATOM    476  C   GLU A 407      60.484  46.178  75.644  1.00206.45           C  
ATOM    477  O   GLU A 407      59.676  47.084  75.841  1.00206.45           O  
ATOM    478  CB  GLU A 407      62.856  45.851  76.092  1.00206.45           C  
ATOM    479  CG  GLU A 407      64.293  45.844  75.573  1.00206.45           C  
ATOM    480  CD  GLU A 407      65.105  44.930  76.478  1.00206.45           C  
ATOM    481  OE1 GLU A 407      64.499  44.288  77.378  1.00206.45           O  
ATOM    482  OE2 GLU A 407      66.345  44.853  76.272  1.00206.45           O1-
ATOM    483  N   ASP A 408      60.210  44.877  75.862  1.00208.09           N  
ATOM    484  CA  ASP A 408      58.942  44.384  76.312  1.00208.09           C  
ATOM    485  C   ASP A 408      58.486  45.225  77.460  1.00208.09           C  
ATOM    486  O   ASP A 408      59.175  45.349  78.471  1.00208.09           O  
ATOM    487  CB  ASP A 408      59.042  42.925  76.801  1.00208.09           C  
ATOM    488  CG  ASP A 408      57.654  42.349  77.015  1.00208.09           C  
ATOM    489  OD1 ASP A 408      56.656  43.049  76.697  1.00208.09           O  
ATOM    490  OD2 ASP A 408      57.580  41.187  77.498  1.00208.09           O1-
ATOM    491  N   VAL A 409      57.305  45.855  77.305  1.00 52.68           N  
ATOM    492  CA  VAL A 409      56.768  46.678  78.348  1.00 52.68           C  
ATOM    493  C   VAL A 409      55.362  46.229  78.568  1.00 52.68           C  
ATOM    494  O   VAL A 409      54.659  45.854  77.631  1.00 52.68           O  
ATOM    495  CB  VAL A 409      56.701  48.136  77.993  1.00 52.68           C  
ATOM    496  CG1 VAL A 409      56.023  48.886  79.153  1.00 52.68           C  
ATOM    497  CG2 VAL A 409      58.120  48.635  77.672  1.00 52.68           C  
ATOM    498  N   PRO A 410      54.954  46.234  79.804  1.00208.47           N  
ATOM    499  CA  PRO A 410      53.615  45.819  80.121  1.00208.47           C  
ATOM    500  C   PRO A 410      52.570  46.744  79.583  1.00208.47           C  
ATOM    501  O   PRO A 410      51.462  46.287  79.308  1.00208.47           O  
ATOM    502  CB  PRO A 410      53.587  45.636  81.635  1.00208.47           C  
ATOM    503  CG  PRO A 410      55.044  45.266  81.974  1.00208.47           C  
ATOM    504  CD  PRO A 410      55.884  45.958  80.888  1.00208.47           C  
ATOM    505  N   GLY A 411      52.891  48.043  79.439  1.00 57.89           N  
ATOM    506  CA  GLY A 411      51.944  48.982  78.915  1.00 57.89           C  
ATOM    507  C   GLY A 411      51.323  49.716  80.062  1.00 57.89           C  
ATOM    508  O   GLY A 411      50.879  50.852  79.905  1.00 57.89           O  
ATOM    509  N   GLN A 412      51.270  49.094  81.258  1.00310.37           N  
ATOM    510  CA  GLN A 412      50.716  49.799  82.380  1.00310.37           C  
ATOM    511  C   GLN A 412      51.541  49.459  83.579  1.00310.37           C  
ATOM    512  O   GLN A 412      52.289  48.482  83.576  1.00310.37           O  
ATOM    513  CB  GLN A 412      49.247  49.461  82.695  1.00310.37           C  
ATOM    514  CG  GLN A 412      48.670  50.248  83.878  1.00310.37           C  
ATOM    515  CD  GLN A 412      48.451  51.697  83.456  1.00310.37           C  
ATOM    516  NE2 GLN A 412      47.164  52.069  83.222  1.00310.37           N  
ATOM    517  OE1 GLN A 412      49.395  52.479  83.350  1.00310.37           O  
ATOM    518  N   ALA A 413      51.424  50.282  84.639  1.00218.58           N  
ATOM    519  CA  ALA A 413      52.213  50.098  85.824  1.00218.58           C  
ATOM    520  C   ALA A 413      51.833  48.806  86.462  1.00218.58           C  
ATOM    521  O   ALA A 413      50.655  48.467  86.550  1.00218.58           O  
ATOM    522  CB  ALA A 413      52.001  51.203  86.868  1.00218.58           C  
ATOM    523  N   LYS A 414      52.845  48.046  86.926  1.00147.76           N  
ATOM    524  CA  LYS A 414      52.579  46.773  87.520  1.00147.76           C  
ATOM    525  C   LYS A 414      51.849  46.979  88.805  1.00147.76           C  
ATOM    526  O   LYS A 414      50.899  46.260  89.105  1.00147.76           O  
ATOM    527  CB  LYS A 414      53.849  45.948  87.799  1.00147.76           C  
ATOM    528  CG  LYS A 414      54.648  45.684  86.520  1.00147.76           C  
ATOM    529  CD  LYS A 414      53.807  45.084  85.389  1.00147.76           C  
ATOM    530  CE  LYS A 414      53.616  43.571  85.483  1.00147.76           C  
ATOM    531  NZ  LYS A 414      54.844  42.883  85.024  1.00147.76           N1+
ATOM    532  N   ASP A 415      52.266  47.983  89.601  1.00167.18           N  
ATOM    533  CA  ASP A 415      51.613  48.187  90.859  1.00167.18           C  
ATOM    534  C   ASP A 415      50.416  49.039  90.652  1.00167.18           C  
ATOM    535  O   ASP A 415      50.492  50.134  90.097  1.00167.18           O  
ATOM    536  CB  ASP A 415      52.486  48.866  91.925  1.00167.18           C  
ATOM    537  CG  ASP A 415      53.428  47.808  92.473  1.00167.18           C  
ATOM    538  OD1 ASP A 415      52.958  46.657  92.681  1.00167.18           O  
ATOM    539  OD2 ASP A 415      54.627  48.129  92.688  1.00167.18           O1-
ATOM    540  N   GLU A 416      49.261  48.508  91.089  1.00269.93           N  
ATOM    541  CA  GLU A 416      48.015  49.200  91.021  1.00269.93           C  
ATOM    542  C   GLU A 416      47.949  50.085  92.219  1.00269.93           C  
ATOM    543  O   GLU A 416      48.583  49.817  93.239  1.00269.93           O  
ATOM    544  CB  GLU A 416      46.811  48.248  91.084  1.00269.93           C  
ATOM    545  CG  GLU A 416      45.449  48.941  91.092  1.00269.93           C  
ATOM    546  CD  GLU A 416      45.027  49.233  89.661  1.00269.93           C  
ATOM    547  OE1 GLU A 416      45.901  49.220  88.753  1.00269.93           O  
ATOM    548  OE2 GLU A 416      43.807  49.472  89.462  1.00269.93           O1-
ATOM    549  N   LEU A 417      47.206  51.201  92.109  1.00120.99           N  
ATOM    550  CA  LEU A 417      47.045  52.062  93.242  1.00120.99           C  
ATOM    551  C   LEU A 417      45.929  51.430  94.071  1.00120.99           C  
ATOM    552  O   LEU A 417      44.812  51.254  93.516  1.00120.99           O  
ATOM    553  CB  LEU A 417      46.633  53.500  92.856  1.00120.99           C  
ATOM    554  CG  LEU A 417      46.446  54.467  94.046  1.00120.99           C  
ATOM    555  CD1 LEU A 417      45.170  54.165  94.848  1.00120.99           C  
ATOM    556  CD2 LEU A 417      47.703  54.510  94.931  1.00120.99           C  
ATOM    557  OXT LEU A 417      46.180  51.109  95.264  1.00120.99           O1-
TER   
END
