# Supplementary material for: Structural and Dynamic Differences between Calreticulin Mutants Associated with Essential Thrombocythemia
Source: Biomolecules. 2023 Mar 10;13(3):509. doi: 10.3390/biom13030509 (PMC10046389; doi:10.3390/biom13030509)
Supplement: Supplementary file 1 [file biomolecules-13-00509-s001.zip › models/02_dimer/CALR_class_A_dimer.pdb]

ATOM      1  N   ALA A 352     -72.617  76.568  35.787  1.00 13.84           N  
ATOM      2  CA  ALA A 352     -71.672  77.599  36.268  1.00 13.84           C  
ATOM      3  C   ALA A 352     -70.368  77.467  35.566  1.00 13.84           C  
ATOM      4  O   ALA A 352     -70.330  77.333  34.347  1.00 13.84           O  
ATOM      5  CB  ALA A 352     -71.431  77.442  37.778  1.00 13.84           C  
ATOM      6  N   ALA A 353     -69.266  77.553  36.335  1.00 39.49           N  
ATOM      7  CA  ALA A 353     -67.933  77.442  35.821  1.00 39.49           C  
ATOM      8  C   ALA A 353     -67.677  76.053  35.313  1.00 39.49           C  
ATOM      9  O   ALA A 353     -67.021  75.885  34.287  1.00 39.49           O  
ATOM     10  CB  ALA A 353     -66.859  77.774  36.870  1.00 39.49           C  
ATOM     11  N   GLU A 354     -68.166  75.007  36.016  1.00118.30           N  
ATOM     12  CA  GLU A 354     -67.854  73.677  35.563  1.00118.30           C  
ATOM     13  C   GLU A 354     -68.457  73.472  34.212  1.00118.30           C  
ATOM     14  O   GLU A 354     -67.785  73.030  33.281  1.00118.30           O  
ATOM     15  CB  GLU A 354     -68.384  72.548  36.469  1.00118.30           C  
ATOM     16  CG  GLU A 354     -69.907  72.487  36.594  1.00118.30           C  
ATOM     17  CD  GLU A 354     -70.287  73.137  37.913  1.00118.30           C  
ATOM     18  OE1 GLU A 354     -69.619  72.822  38.933  1.00118.30           O  
ATOM     19  OE2 GLU A 354     -71.245  73.955  37.922  1.00118.30           O1-
ATOM     20  N   LYS A 355     -69.748  73.818  34.061  1.00156.88           N  
ATOM     21  CA  LYS A 355     -70.355  73.705  32.771  1.00156.88           C  
ATOM     22  C   LYS A 355     -69.571  74.659  31.966  1.00156.88           C  
ATOM     23  O   LYS A 355     -69.280  74.453  30.788  1.00156.88           O  
ATOM     24  CB  LYS A 355     -71.823  74.164  32.752  1.00156.88           C  
ATOM     25  CG  LYS A 355     -72.777  73.189  33.440  1.00156.88           C  
ATOM     26  CD  LYS A 355     -72.847  71.829  32.745  1.00156.88           C  
ATOM     27  CE  LYS A 355     -73.201  71.935  31.260  1.00156.88           C  
ATOM     28  NZ  LYS A 355     -71.995  72.291  30.481  1.00156.88           N1+
ATOM     29  N   GLN A 356     -69.168  75.726  32.666  1.00120.91           N  
ATOM     30  CA  GLN A 356     -68.420  76.790  32.109  1.00120.91           C  
ATOM     31  C   GLN A 356     -69.272  77.435  31.084  1.00120.91           C  
ATOM     32  O   GLN A 356     -68.778  78.002  30.112  1.00120.91           O  
ATOM     33  CB  GLN A 356     -67.134  76.296  31.435  1.00120.91           C  
ATOM     34  CG  GLN A 356     -66.202  77.416  30.990  1.00120.91           C  
ATOM     35  CD  GLN A 356     -65.000  76.746  30.344  1.00120.91           C  
ATOM     36  NE2 GLN A 356     -64.941  75.392  30.446  1.00120.91           N  
ATOM     37  OE1 GLN A 356     -64.143  77.403  29.756  1.00120.91           O  
ATOM     38  N   MET A 357     -70.596  77.360  31.294  1.00 68.83           N  
ATOM     39  CA  MET A 357     -71.471  78.041  30.400  1.00 68.83           C  
ATOM     40  C   MET A 357     -71.116  79.477  30.576  1.00 68.83           C  
ATOM     41  O   MET A 357     -71.026  80.239  29.616  1.00 68.83           O  
ATOM     42  CB  MET A 357     -72.956  77.838  30.749  1.00 68.83           C  
ATOM     43  CG  MET A 357     -73.454  76.408  30.502  1.00 68.83           C  
ATOM     44  SD  MET A 357     -73.586  75.929  28.750  1.00 68.83           S  
ATOM     45  CE  MET A 357     -71.806  75.686  28.485  1.00 68.83           C  
ATOM     46  N   LYS A 358     -70.868  79.868  31.839  1.00149.47           N  
ATOM     47  CA  LYS A 358     -70.480  81.212  32.139  1.00149.47           C  
ATOM     48  C   LYS A 358     -69.041  81.178  32.538  1.00149.47           C  
ATOM     49  O   LYS A 358     -68.679  80.539  33.526  1.00149.47           O  
ATOM     50  CB  LYS A 358     -71.338  81.800  33.278  1.00149.47           C  
ATOM     51  CG  LYS A 358     -70.921  83.169  33.819  1.00149.47           C  
ATOM     52  CD  LYS A 358     -69.723  83.116  34.766  1.00149.47           C  
ATOM     53  CE  LYS A 358     -70.057  82.481  36.120  1.00149.47           C  
ATOM     54  NZ  LYS A 358     -68.822  82.304  36.915  1.00149.47           N1+
ATOM     55  N   ASP A 359     -68.161  81.851  31.765  1.00124.08           N  
ATOM     56  CA  ASP A 359     -66.787  81.813  32.164  1.00124.08           C  
ATOM     57  C   ASP A 359     -66.608  82.702  33.321  1.00124.08           C  
ATOM     58  O   ASP A 359     -67.345  83.665  33.514  1.00124.08           O  
ATOM     59  CB  ASP A 359     -65.737  82.229  31.115  1.00124.08           C  
ATOM     60  CG  ASP A 359     -65.330  81.019  30.288  1.00124.08           C  
ATOM     61  OD1 ASP A 359     -66.183  80.497  29.525  1.00124.08           O  
ATOM     62  OD2 ASP A 359     -64.151  80.594  30.423  1.00124.08           O1-
ATOM     63  N   LYS A 360     -65.613  82.344  34.141  1.00164.21           N  
ATOM     64  CA  LYS A 360     -65.195  83.143  35.239  1.00164.21           C  
ATOM     65  C   LYS A 360     -64.433  84.238  34.578  1.00164.21           C  
ATOM     66  O   LYS A 360     -64.237  84.189  33.364  1.00164.21           O  
ATOM     67  CB  LYS A 360     -64.217  82.405  36.163  1.00164.21           C  
ATOM     68  CG  LYS A 360     -63.759  83.240  37.353  1.00164.21           C  
ATOM     69  CD  LYS A 360     -64.871  83.488  38.367  1.00164.21           C  
ATOM     70  CE  LYS A 360     -65.288  82.228  39.129  1.00164.21           C  
ATOM     71  NZ  LYS A 360     -65.950  81.271  38.213  1.00164.21           N1+
ATOM     72  N   GLN A 361     -64.015  85.276  35.329  1.00117.72           N  
ATOM     73  CA  GLN A 361     -63.239  86.281  34.662  1.00117.72           C  
ATOM     74  C   GLN A 361     -62.035  85.591  34.127  1.00117.72           C  
ATOM     75  O   GLN A 361     -61.644  84.543  34.641  1.00117.72           O  
ATOM     76  CB  GLN A 361     -62.817  87.487  35.525  1.00117.72           C  
ATOM     77  CG  GLN A 361     -63.894  88.573  35.624  1.00117.72           C  
ATOM     78  CD  GLN A 361     -65.030  88.087  36.508  1.00117.72           C  
ATOM     79  NE2 GLN A 361     -66.218  87.841  35.891  1.00117.72           N  
ATOM     80  OE1 GLN A 361     -64.867  87.935  37.717  1.00117.72           O  
ATOM     81  N   ASP A 362     -61.475  86.127  33.021  1.00 76.46           N  
ATOM     82  CA  ASP A 362     -60.419  85.417  32.362  1.00 76.46           C  
ATOM     83  C   ASP A 362     -59.255  86.310  32.093  1.00 76.46           C  
ATOM     84  O   ASP A 362     -59.389  87.519  31.906  1.00 76.46           O  
ATOM     85  CB  ASP A 362     -60.831  84.882  30.979  1.00 76.46           C  
ATOM     86  CG  ASP A 362     -61.943  83.863  31.170  1.00 76.46           C  
ATOM     87  OD1 ASP A 362     -61.860  83.079  32.149  1.00 76.46           O  
ATOM     88  OD2 ASP A 362     -62.902  83.865  30.354  1.00 76.46           O1-
ATOM     89  N   GLU A 363     -58.060  85.689  32.099  1.00 81.66           N  
ATOM     90  CA  GLU A 363     -56.840  86.313  31.686  1.00 81.66           C  
ATOM     91  C   GLU A 363     -56.810  86.084  30.209  1.00 81.66           C  
ATOM     92  O   GLU A 363     -57.577  85.268  29.699  1.00 81.66           O  
ATOM     93  CB  GLU A 363     -55.580  85.643  32.267  1.00 81.66           C  
ATOM     94  CG  GLU A 363     -55.458  85.780  33.784  1.00 81.66           C  
ATOM     95  CD  GLU A 363     -56.527  84.903  34.421  1.00 81.66           C  
ATOM     96  OE1 GLU A 363     -56.486  83.662  34.209  1.00 81.66           O  
ATOM     97  OE2 GLU A 363     -57.406  85.468  35.125  1.00 81.66           O1-
ATOM     98  N   GLU A 364     -55.950  86.799  29.465  1.00 76.95           N  
ATOM     99  CA  GLU A 364     -55.941  86.589  28.046  1.00 76.95           C  
ATOM    100  C   GLU A 364     -55.540  85.169  27.796  1.00 76.95           C  
ATOM    101  O   GLU A 364     -56.132  84.489  26.957  1.00 76.95           O  
ATOM    102  CB  GLU A 364     -54.919  87.468  27.297  1.00 76.95           C  
ATOM    103  CG  GLU A 364     -55.162  87.588  25.784  1.00 76.95           C  
ATOM    104  CD  GLU A 364     -55.039  86.227  25.100  1.00 76.95           C  
ATOM    105  OE1 GLU A 364     -53.957  85.588  25.200  1.00 76.95           O  
ATOM    106  OE2 GLU A 364     -56.045  85.812  24.468  1.00 76.95           O1-
ATOM    107  N   GLN A 365     -54.533  84.678  28.540  1.00 47.54           N  
ATOM    108  CA  GLN A 365     -53.977  83.379  28.293  1.00 47.54           C  
ATOM    109  C   GLN A 365     -55.018  82.323  28.500  1.00 47.54           C  
ATOM    110  O   GLN A 365     -55.174  81.431  27.667  1.00 47.54           O  
ATOM    111  CB  GLN A 365     -52.797  83.084  29.235  1.00 47.54           C  
ATOM    112  CG  GLN A 365     -51.664  84.105  29.092  1.00 47.54           C  
ATOM    113  CD  GLN A 365     -50.554  83.765  30.079  1.00 47.54           C  
ATOM    114  NE2 GLN A 365     -50.409  82.454  30.410  1.00 47.54           N  
ATOM    115  OE1 GLN A 365     -49.831  84.645  30.543  1.00 47.54           O  
ATOM    116  N   ARG A 366     -55.782  82.404  29.604  1.00103.35           N  
ATOM    117  CA  ARG A 366     -56.767  81.389  29.839  1.00103.35           C  
ATOM    118  C   ARG A 366     -57.824  81.503  28.791  1.00103.35           C  
ATOM    119  O   ARG A 366     -58.430  80.506  28.403  1.00103.35           O  
ATOM    120  CB  ARG A 366     -57.401  81.403  31.242  1.00103.35           C  
ATOM    121  CG  ARG A 366     -58.152  82.673  31.623  1.00103.35           C  
ATOM    122  CD  ARG A 366     -58.941  82.496  32.921  1.00103.35           C  
ATOM    123  NE  ARG A 366     -59.901  81.376  32.693  1.00103.35           N  
ATOM    124  CZ  ARG A 366     -60.808  81.038  33.656  1.00103.35           C  
ATOM    125  NH1 ARG A 366     -60.810  81.690  34.856  1.00103.35           N1+
ATOM    126  NH2 ARG A 366     -61.723  80.054  33.411  1.00103.35           N  
ATOM    127  N   THR A 367     -58.068  82.728  28.292  1.00 33.10           N  
ATOM    128  CA  THR A 367     -59.083  82.935  27.299  1.00 33.10           C  
ATOM    129  C   THR A 367     -58.777  82.091  26.104  1.00 33.10           C  
ATOM    130  O   THR A 367     -59.662  81.427  25.562  1.00 33.10           O  
ATOM    131  CB  THR A 367     -59.126  84.358  26.820  1.00 33.10           C  
ATOM    132  CG2 THR A 367     -60.191  84.486  25.719  1.00 33.10           C  
ATOM    133  OG1 THR A 367     -59.420  85.236  27.898  1.00 33.10           O  
ATOM    134  N   ARG A 368     -57.509  82.086  25.657  1.00 73.51           N  
ATOM    135  CA  ARG A 368     -57.165  81.340  24.481  1.00 73.51           C  
ATOM    136  C   ARG A 368     -57.393  79.888  24.735  1.00 73.51           C  
ATOM    137  O   ARG A 368     -57.959  79.178  23.902  1.00 73.51           O  
ATOM    138  CB  ARG A 368     -55.691  81.469  24.085  1.00 73.51           C  
ATOM    139  CG  ARG A 368     -55.374  80.660  22.828  1.00 73.51           C  
ATOM    140  CD  ARG A 368     -53.881  80.506  22.553  1.00 73.51           C  
ATOM    141  NE  ARG A 368     -53.741  80.037  21.148  1.00 73.51           N  
ATOM    142  CZ  ARG A 368     -52.847  80.665  20.332  1.00 73.51           C  
ATOM    143  NH1 ARG A 368     -52.085  81.686  20.823  1.00 73.51           N1+
ATOM    144  NH2 ARG A 368     -52.718  80.282  19.029  1.00 73.51           N  
ATOM    145  N   ARG A 369     -56.972  79.420  25.920  1.00108.02           N  
ATOM    146  CA  ARG A 369     -57.058  78.036  26.268  1.00108.02           C  
ATOM    147  C   ARG A 369     -58.488  77.646  26.201  1.00108.02           C  
ATOM    148  O   ARG A 369     -58.842  76.609  25.641  1.00108.02           O  
ATOM    149  CB  ARG A 369     -56.619  77.796  27.723  1.00108.02           C  
ATOM    150  CG  ARG A 369     -56.786  76.355  28.199  1.00108.02           C  
ATOM    151  CD  ARG A 369     -56.845  76.225  29.725  1.00108.02           C  
ATOM    152  NE  ARG A 369     -58.279  76.338  30.127  1.00108.02           N  
ATOM    153  CZ  ARG A 369     -58.795  77.512  30.600  1.00108.02           C  
ATOM    154  NH1 ARG A 369     -57.983  78.590  30.805  1.00108.02           N1+
ATOM    155  NH2 ARG A 369     -60.131  77.613  30.867  1.00108.02           N  
ATOM    156  N   MET A 370     -59.355  78.504  26.756  1.00159.15           N  
ATOM    157  CA  MET A 370     -60.729  78.155  26.828  1.00159.15           C  
ATOM    158  C   MET A 370     -61.323  78.037  25.464  1.00159.15           C  
ATOM    159  O   MET A 370     -62.143  77.154  25.223  1.00159.15           O  
ATOM    160  CB  MET A 370     -61.581  79.133  27.660  1.00159.15           C  
ATOM    161  CG  MET A 370     -61.940  80.448  26.970  1.00159.15           C  
ATOM    162  SD  MET A 370     -62.956  81.547  28.001  1.00159.15           S  
ATOM    163  CE  MET A 370     -63.688  82.455  26.609  1.00159.15           C  
ATOM    164  N   MET A 371     -60.930  78.916  24.525  1.00 59.11           N  
ATOM    165  CA  MET A 371     -61.528  78.867  23.224  1.00 59.11           C  
ATOM    166  C   MET A 371     -61.216  77.559  22.580  1.00 59.11           C  
ATOM    167  O   MET A 371     -62.076  76.948  21.947  1.00 59.11           O  
ATOM    168  CB  MET A 371     -61.019  79.948  22.264  1.00 59.11           C  
ATOM    169  CG  MET A 371     -61.705  79.843  20.903  1.00 59.11           C  
ATOM    170  SD  MET A 371     -61.057  80.960  19.629  1.00 59.11           S  
ATOM    171  CE  MET A 371     -62.334  80.526  18.414  1.00 59.11           C  
ATOM    172  N   ARG A 372     -59.970  77.083  22.730  1.00 80.14           N  
ATOM    173  CA  ARG A 372     -59.624  75.857  22.080  1.00 80.14           C  
ATOM    174  C   ARG A 372     -60.508  74.794  22.629  1.00 80.14           C  
ATOM    175  O   ARG A 372     -61.041  73.964  21.895  1.00 80.14           O  
ATOM    176  CB  ARG A 372     -58.180  75.405  22.351  1.00 80.14           C  
ATOM    177  CG  ARG A 372     -57.120  76.310  21.726  1.00 80.14           C  
ATOM    178  CD  ARG A 372     -55.706  75.731  21.805  1.00 80.14           C  
ATOM    179  NE  ARG A 372     -55.343  75.623  23.247  1.00 80.14           N  
ATOM    180  CZ  ARG A 372     -55.647  74.503  23.968  1.00 80.14           C  
ATOM    181  NH1 ARG A 372     -56.258  73.436  23.372  1.00 80.14           N1+
ATOM    182  NH2 ARG A 372     -55.331  74.449  25.295  1.00 80.14           N  
ATOM    183  N   THR A 373     -60.708  74.821  23.955  1.00 46.60           N  
ATOM    184  CA  THR A 373     -61.457  73.793  24.603  1.00 46.60           C  
ATOM    185  C   THR A 373     -62.874  73.779  24.117  1.00 46.60           C  
ATOM    186  O   THR A 373     -63.430  72.707  23.891  1.00 46.60           O  
ATOM    187  CB  THR A 373     -61.472  73.939  26.092  1.00 46.60           C  
ATOM    188  CG2 THR A 373     -62.298  72.786  26.684  1.00 46.60           C  
ATOM    189  OG1 THR A 373     -60.143  73.896  26.592  1.00 46.60           O  
ATOM    190  N   LYS A 374     -63.508  74.952  23.931  1.00123.78           N  
ATOM    191  CA  LYS A 374     -64.894  74.943  23.549  1.00123.78           C  
ATOM    192  C   LYS A 374     -65.059  74.303  22.213  1.00123.78           C  
ATOM    193  O   LYS A 374     -66.009  73.553  21.988  1.00123.78           O  
ATOM    194  CB  LYS A 374     -65.536  76.340  23.489  1.00123.78           C  
ATOM    195  CG  LYS A 374     -67.045  76.292  23.221  1.00123.78           C  
ATOM    196  CD  LYS A 374     -67.857  75.625  24.336  1.00123.78           C  
ATOM    197  CE  LYS A 374     -69.363  75.575  24.064  1.00123.78           C  
ATOM    198  NZ  LYS A 374     -70.055  74.870  25.166  1.00123.78           N1+
ATOM    199  N   MET A 375     -64.130  74.582  21.285  1.00116.33           N  
ATOM    200  CA  MET A 375     -64.232  74.046  19.961  1.00116.33           C  
ATOM    201  C   MET A 375     -64.120  72.569  20.090  1.00116.33           C  
ATOM    202  O   MET A 375     -64.813  71.802  19.418  1.00116.33           O  
ATOM    203  CB  MET A 375     -63.094  74.567  19.073  1.00116.33           C  
ATOM    204  CG  MET A 375     -63.026  76.094  19.130  1.00116.33           C  
ATOM    205  SD  MET A 375     -64.587  76.925  18.711  1.00116.33           S  
ATOM    206  CE  MET A 375     -64.250  78.460  19.622  1.00116.33           C  
ATOM    207  N   ARG A 376     -63.240  72.141  21.005  1.00138.43           N  
ATOM    208  CA  ARG A 376     -63.051  70.750  21.242  1.00138.43           C  
ATOM    209  C   ARG A 376     -64.351  70.192  21.729  1.00138.43           C  
ATOM    210  O   ARG A 376     -64.683  69.053  21.417  1.00138.43           O  
ATOM    211  CB  ARG A 376     -61.985  70.440  22.305  1.00138.43           C  
ATOM    212  CG  ARG A 376     -61.812  68.937  22.538  1.00138.43           C  
ATOM    213  CD  ARG A 376     -60.519  68.566  23.262  1.00138.43           C  
ATOM    214  NE  ARG A 376     -59.408  69.002  22.376  1.00138.43           N  
ATOM    215  CZ  ARG A 376     -58.926  70.273  22.489  1.00138.43           C  
ATOM    216  NH1 ARG A 376     -59.393  71.087  23.480  1.00138.43           N1+
ATOM    217  NH2 ARG A 376     -57.988  70.730  21.609  1.00138.43           N  
ATOM    218  N   MET A 377     -65.127  70.982  22.502  1.00 68.73           N  
ATOM    219  CA  MET A 377     -66.369  70.509  23.054  1.00 68.73           C  
ATOM    220  C   MET A 377     -67.290  70.151  21.935  1.00 68.73           C  
ATOM    221  O   MET A 377     -68.012  69.160  22.017  1.00 68.73           O  
ATOM    222  CB  MET A 377     -67.092  71.542  23.939  1.00 68.73           C  
ATOM    223  CG  MET A 377     -66.337  71.914  25.218  1.00 68.73           C  
ATOM    224  SD  MET A 377     -67.306  72.937  26.366  1.00 68.73           S  
ATOM    225  CE  MET A 377     -65.874  73.655  27.220  1.00 68.73           C  
ATOM    226  N   ARG A 378     -67.302  70.939  20.846  1.00110.43           N  
ATOM    227  CA  ARG A 378     -68.199  70.582  19.786  1.00110.43           C  
ATOM    228  C   ARG A 378     -67.817  69.229  19.270  1.00110.43           C  
ATOM    229  O   ARG A 378     -68.662  68.355  19.078  1.00110.43           O  
ATOM    230  CB  ARG A 378     -68.181  71.581  18.616  1.00110.43           C  
ATOM    231  CG  ARG A 378     -68.905  72.895  18.932  1.00110.43           C  
ATOM    232  CD  ARG A 378     -68.179  73.816  19.915  1.00110.43           C  
ATOM    233  NE  ARG A 378     -69.128  74.914  20.258  1.00110.43           N  
ATOM    234  CZ  ARG A 378     -68.737  76.221  20.214  1.00110.43           C  
ATOM    235  NH1 ARG A 378     -67.458  76.544  19.870  1.00110.43           N1+
ATOM    236  NH2 ARG A 378     -69.634  77.205  20.514  1.00110.43           N  
ATOM    237  N   ARG A 379     -66.511  68.996  19.077  1.00115.97           N  
ATOM    238  CA  ARG A 379     -66.092  67.724  18.571  1.00115.97           C  
ATOM    239  C   ARG A 379     -66.510  66.717  19.582  1.00115.97           C  
ATOM    240  O   ARG A 379     -66.892  65.592  19.257  1.00115.97           O  
ATOM    241  CB  ARG A 379     -64.571  67.622  18.400  1.00115.97           C  
ATOM    242  CG  ARG A 379     -64.018  68.446  17.238  1.00115.97           C  
ATOM    243  CD  ARG A 379     -62.506  68.276  17.114  1.00115.97           C  
ATOM    244  NE  ARG A 379     -62.226  66.928  17.677  1.00115.97           N  
ATOM    245  CZ  ARG A 379     -61.242  66.762  18.606  1.00115.97           C  
ATOM    246  NH1 ARG A 379     -60.388  67.791  18.880  1.00115.97           N1+
ATOM    247  NH2 ARG A 379     -61.116  65.574  19.266  1.00115.97           N  
ATOM    248  N   MET A 380     -66.490  67.141  20.851  1.00103.85           N  
ATOM    249  CA  MET A 380     -66.783  66.290  21.955  1.00103.85           C  
ATOM    250  C   MET A 380     -68.160  65.759  21.801  1.00103.85           C  
ATOM    251  O   MET A 380     -68.412  64.621  22.197  1.00103.85           O  
ATOM    252  CB  MET A 380     -66.749  67.009  23.316  1.00103.85           C  
ATOM    253  CG  MET A 380     -66.746  66.018  24.479  1.00103.85           C  
ATOM    254  SD  MET A 380     -65.169  65.132  24.644  1.00103.85           S  
ATOM    255  CE  MET A 380     -65.925  63.565  25.150  1.00103.85           C  
ATOM    256  N   ARG A 381     -69.110  66.536  21.253  1.00 93.08           N  
ATOM    257  CA  ARG A 381     -70.428  65.993  21.163  1.00 93.08           C  
ATOM    258  C   ARG A 381     -70.408  64.757  20.327  1.00 93.08           C  
ATOM    259  O   ARG A 381     -71.020  63.757  20.690  1.00 93.08           O  
ATOM    260  CB  ARG A 381     -71.491  66.959  20.606  1.00 93.08           C  
ATOM    261  CG  ARG A 381     -71.252  67.478  19.188  1.00 93.08           C  
ATOM    262  CD  ARG A 381     -72.339  68.457  18.736  1.00 93.08           C  
ATOM    263  NE  ARG A 381     -71.884  69.088  17.467  1.00 93.08           N  
ATOM    264  CZ  ARG A 381     -71.641  70.430  17.420  1.00 93.08           C  
ATOM    265  NH1 ARG A 381     -71.839  71.203  18.529  1.00 93.08           N1+
ATOM    266  NH2 ARG A 381     -71.207  70.996  16.255  1.00 93.08           N  
ATOM    267  N   ARG A 382     -69.691  64.759  19.194  1.00126.28           N  
ATOM    268  CA  ARG A 382     -69.762  63.579  18.374  1.00126.28           C  
ATOM    269  C   ARG A 382     -69.227  62.395  19.130  1.00126.28           C  
ATOM    270  O   ARG A 382     -69.893  61.368  19.270  1.00126.28           O  
ATOM    271  CB  ARG A 382     -68.933  63.684  17.069  1.00126.28           C  
ATOM    272  CG  ARG A 382     -67.402  63.705  17.228  1.00126.28           C  
ATOM    273  CD  ARG A 382     -66.660  64.884  16.596  1.00126.28           C  
ATOM    274  NE  ARG A 382     -65.286  64.400  16.260  1.00126.28           N  
ATOM    275  CZ  ARG A 382     -64.316  64.247  17.210  1.00126.28           C  
ATOM    276  NH1 ARG A 382     -64.584  64.509  18.521  1.00126.28           N1+
ATOM    277  NH2 ARG A 382     -63.076  63.803  16.852  1.00126.28           N  
ATOM    278  N   THR A 383     -68.018  62.545  19.701  1.00 65.91           N  
ATOM    279  CA  THR A 383     -67.370  61.457  20.359  1.00 65.91           C  
ATOM    280  C   THR A 383     -68.152  61.067  21.558  1.00 65.91           C  
ATOM    281  O   THR A 383     -68.193  59.895  21.919  1.00 65.91           O  
ATOM    282  CB  THR A 383     -65.972  61.754  20.816  1.00 65.91           C  
ATOM    283  CG2 THR A 383     -65.067  61.895  19.586  1.00 65.91           C  
ATOM    284  OG1 THR A 383     -65.945  62.924  21.618  1.00 65.91           O  
ATOM    285  N   ARG A 384     -68.791  62.048  22.216  1.00200.15           N  
ATOM    286  CA  ARG A 384     -69.479  61.737  23.425  1.00200.15           C  
ATOM    287  C   ARG A 384     -70.537  60.752  23.132  1.00200.15           C  
ATOM    288  O   ARG A 384     -70.753  59.837  23.919  1.00200.15           O  
ATOM    289  CB  ARG A 384     -70.211  62.910  24.104  1.00200.15           C  
ATOM    290  CG  ARG A 384     -69.318  63.847  24.914  1.00200.15           C  
ATOM    291  CD  ARG A 384     -70.039  64.496  26.100  1.00200.15           C  
ATOM    292  NE  ARG A 384     -69.603  63.786  27.339  1.00200.15           N  
ATOM    293  CZ  ARG A 384     -68.573  64.290  28.082  1.00200.15           C  
ATOM    294  NH1 ARG A 384     -67.954  65.439  27.686  1.00200.15           N1+
ATOM    295  NH2 ARG A 384     -68.178  63.662  29.229  1.00200.15           N  
ATOM    296  N   ARG A 385     -71.231  60.906  21.996  1.00201.32           N  
ATOM    297  CA  ARG A 385     -72.327  60.026  21.772  1.00201.32           C  
ATOM    298  C   ARG A 385     -71.810  58.628  21.692  1.00201.32           C  
ATOM    299  O   ARG A 385     -72.377  57.709  22.285  1.00201.32           O  
ATOM    300  CB  ARG A 385     -73.105  60.391  20.509  1.00201.32           C  
ATOM    301  CG  ARG A 385     -74.576  60.032  20.628  1.00201.32           C  
ATOM    302  CD  ARG A 385     -75.259  60.859  21.720  1.00201.32           C  
ATOM    303  NE  ARG A 385     -74.861  62.293  21.547  1.00201.32           N  
ATOM    304  CZ  ARG A 385     -74.070  62.939  22.460  1.00201.32           C  
ATOM    305  NH1 ARG A 385     -73.683  62.324  23.615  1.00201.32           N1+
ATOM    306  NH2 ARG A 385     -73.650  64.215  22.218  1.00201.32           N  
ATOM    307  N   LYS A 386     -70.698  58.412  20.973  1.00142.05           N  
ATOM    308  CA  LYS A 386     -70.250  57.052  20.904  1.00142.05           C  
ATOM    309  C   LYS A 386     -69.793  56.594  22.255  1.00142.05           C  
ATOM    310  O   LYS A 386     -70.105  55.486  22.683  1.00142.05           O  
ATOM    311  CB  LYS A 386     -69.099  56.777  19.925  1.00142.05           C  
ATOM    312  CG  LYS A 386     -68.815  55.271  19.836  1.00142.05           C  
ATOM    313  CD  LYS A 386     -68.008  54.835  18.611  1.00142.05           C  
ATOM    314  CE  LYS A 386     -66.648  54.216  18.949  1.00142.05           C  
ATOM    315  NZ  LYS A 386     -65.737  55.246  19.493  1.00142.05           N1+
ATOM    316  N   MET A 387     -69.050  57.451  22.972  1.00127.56           N  
ATOM    317  CA  MET A 387     -68.466  57.101  24.236  1.00127.56           C  
ATOM    318  C   MET A 387     -69.516  56.833  25.276  1.00127.56           C  
ATOM    319  O   MET A 387     -69.341  55.950  26.117  1.00127.56           O  
ATOM    320  CB  MET A 387     -67.522  58.208  24.739  1.00127.56           C  
ATOM    321  CG  MET A 387     -66.224  58.290  23.929  1.00127.56           C  
ATOM    322  SD  MET A 387     -65.411  59.917  23.941  1.00127.56           S  
ATOM    323  CE  MET A 387     -65.073  59.981  25.723  1.00127.56           C  
ATOM    324  N   ARG A 388     -70.633  57.585  25.270  1.00 99.69           N  
ATOM    325  CA  ARG A 388     -71.589  57.442  26.332  1.00 99.69           C  
ATOM    326  C   ARG A 388     -72.180  56.076  26.343  1.00 99.69           C  
ATOM    327  O   ARG A 388     -72.230  55.437  27.394  1.00 99.69           O  
ATOM    328  CB  ARG A 388     -72.719  58.490  26.268  1.00 99.69           C  
ATOM    329  CG  ARG A 388     -73.555  58.439  24.991  1.00 99.69           C  
ATOM    330  CD  ARG A 388     -74.381  59.704  24.751  1.00 99.69           C  
ATOM    331  NE  ARG A 388     -75.345  59.846  25.876  1.00 99.69           N  
ATOM    332  CZ  ARG A 388     -76.557  59.227  25.782  1.00 99.69           C  
ATOM    333  NH1 ARG A 388     -76.818  58.459  24.685  1.00 99.69           N1+
ATOM    334  NH2 ARG A 388     -77.501  59.373  26.758  1.00 99.69           N  
ATOM    335  N   ARG A 389     -72.624  55.559  25.185  1.00105.89           N  
ATOM    336  CA  ARG A 389     -73.221  54.271  25.317  1.00105.89           C  
ATOM    337  C   ARG A 389     -72.603  53.320  24.351  1.00105.89           C  
ATOM    338  O   ARG A 389     -72.539  53.580  23.151  1.00105.89           O  
ATOM    339  CB  ARG A 389     -74.738  54.265  25.090  1.00105.89           C  
ATOM    340  CG  ARG A 389     -75.398  52.966  25.553  1.00105.89           C  
ATOM    341  CD  ARG A 389     -75.420  52.807  27.072  1.00105.89           C  
ATOM    342  NE  ARG A 389     -76.090  51.511  27.371  1.00105.89           N  
ATOM    343  CZ  ARG A 389     -77.455  51.435  27.390  1.00105.89           C  
ATOM    344  NH1 ARG A 389     -78.210  52.528  27.085  1.00105.89           N1+
ATOM    345  NH2 ARG A 389     -78.071  50.262  27.713  1.00105.89           N  
ATOM    346  N   LYS A 390     -72.090  52.196  24.887  1.00 76.91           N  
ATOM    347  CA  LYS A 390     -71.562  51.154  24.066  1.00 76.91           C  
ATOM    348  C   LYS A 390     -72.706  50.578  23.316  1.00 76.91           C  
ATOM    349  O   LYS A 390     -72.642  50.372  22.106  1.00 76.91           O  
ATOM    350  CB  LYS A 390     -70.992  49.988  24.883  1.00 76.91           C  
ATOM    351  CG  LYS A 390     -70.739  48.757  24.018  1.00 76.91           C  
ATOM    352  CD  LYS A 390     -70.090  47.604  24.774  1.00 76.91           C  
ATOM    353  CE  LYS A 390     -70.004  46.323  23.946  1.00 76.91           C  
ATOM    354  NZ  LYS A 390     -69.278  46.593  22.685  1.00 76.91           N1+
ATOM    355  N   MET A 391     -73.802  50.316  24.049  1.00110.02           N  
ATOM    356  CA  MET A 391     -74.959  49.736  23.451  1.00110.02           C  
ATOM    357  C   MET A 391     -75.415  50.743  22.457  1.00110.02           C  
ATOM    358  O   MET A 391     -75.749  50.400  21.324  1.00110.02           O  
ATOM    359  CB  MET A 391     -76.054  49.504  24.499  1.00110.02           C  
ATOM    360  CG  MET A 391     -77.083  48.447  24.118  1.00110.02           C  
ATOM    361  SD  MET A 391     -78.060  47.870  25.536  1.00110.02           S  
ATOM    362  CE  MET A 391     -78.741  46.443  24.648  1.00110.02           C  
ATOM    363  N   SER A 392     -75.422  52.023  22.878  1.00245.83           N  
ATOM    364  CA  SER A 392     -75.726  53.131  22.024  1.00245.83           C  
ATOM    365  C   SER A 392     -77.164  53.536  22.207  1.00245.83           C  
ATOM    366  O   SER A 392     -77.537  53.903  23.316  1.00245.83           O  
ATOM    367  CB  SER A 392     -75.281  52.982  20.553  1.00245.83           C  
ATOM    368  OG  SER A 392     -73.879  52.797  20.496  1.00245.83           O  
ATOM    369  N   PRO A 393     -78.006  53.466  21.203  1.00146.38           N  
ATOM    370  CA  PRO A 393     -79.270  54.145  21.287  1.00146.38           C  
ATOM    371  C   PRO A 393     -80.127  53.711  22.442  1.00146.38           C  
ATOM    372  O   PRO A 393     -81.034  54.469  22.775  1.00146.38           O  
ATOM    373  CB  PRO A 393     -79.996  53.771  20.007  1.00146.38           C  
ATOM    374  CG  PRO A 393     -79.591  52.298  19.837  1.00146.38           C  
ATOM    375  CD  PRO A 393     -78.171  52.235  20.430  1.00146.38           C  
ATOM    376  N   ALA A 394     -79.856  52.579  23.117  1.00 70.31           N  
ATOM    377  CA  ALA A 394     -80.828  51.999  24.012  1.00 70.31           C  
ATOM    378  C   ALA A 394     -81.368  52.978  25.020  1.00 70.31           C  
ATOM    379  O   ALA A 394     -82.579  53.002  25.229  1.00 70.31           O  
ATOM    380  CB  ALA A 394     -80.270  50.791  24.783  1.00 70.31           C  
ATOM    381  N   ARG A 395     -80.547  53.819  25.679  1.00156.53           N  
ATOM    382  CA  ARG A 395     -81.227  54.774  26.520  1.00156.53           C  
ATOM    383  C   ARG A 395     -80.432  56.034  26.644  1.00156.53           C  
ATOM    384  O   ARG A 395     -79.204  56.010  26.709  1.00156.53           O  
ATOM    385  CB  ARG A 395     -81.523  54.297  27.956  1.00156.53           C  
ATOM    386  CG  ARG A 395     -82.118  55.416  28.822  1.00156.53           C  
ATOM    387  CD  ARG A 395     -82.441  55.001  30.259  1.00156.53           C  
ATOM    388  NE  ARG A 395     -81.418  54.007  30.678  1.00156.53           N  
ATOM    389  CZ  ARG A 395     -80.997  53.974  31.974  1.00156.53           C  
ATOM    390  NH1 ARG A 395     -81.472  54.890  32.866  1.00156.53           N1+
ATOM    391  NH2 ARG A 395     -80.096  53.029  32.375  1.00156.53           N  
ATOM    392  N   PRO A 396     -81.136  57.140  26.654  1.00 92.48           N  
ATOM    393  CA  PRO A 396     -80.494  58.412  26.857  1.00 92.48           C  
ATOM    394  C   PRO A 396     -80.273  58.620  28.323  1.00 92.48           C  
ATOM    395  O   PRO A 396     -80.817  57.868  29.129  1.00 92.48           O  
ATOM    396  CB  PRO A 396     -81.423  59.469  26.261  1.00 92.48           C  
ATOM    397  CG  PRO A 396     -82.218  58.702  25.199  1.00 92.48           C  
ATOM    398  CD  PRO A 396     -82.262  57.267  25.748  1.00 92.48           C  
ATOM    399  N   ARG A 397     -79.471  59.630  28.691  1.00131.79           N  
ATOM    400  CA  ARG A 397     -79.195  59.916  30.071  1.00131.79           C  
ATOM    401  C   ARG A 397     -79.059  61.398  30.065  1.00131.79           C  
ATOM    402  O   ARG A 397     -79.288  62.005  29.024  1.00131.79           O  
ATOM    403  CB  ARG A 397     -77.844  59.334  30.543  1.00131.79           C  
ATOM    404  CG  ARG A 397     -77.680  57.823  30.320  1.00131.79           C  
ATOM    405  CD  ARG A 397     -78.502  56.949  31.272  1.00131.79           C  
ATOM    406  NE  ARG A 397     -77.971  57.170  32.647  1.00131.79           N  
ATOM    407  CZ  ARG A 397     -77.325  56.168  33.312  1.00131.79           C  
ATOM    408  NH1 ARG A 397     -77.261  54.911  32.785  1.00131.79           N1+
ATOM    409  NH2 ARG A 397     -76.745  56.418  34.521  1.00131.79           N  
ATOM    410  N   THR A 398     -78.746  62.038  31.211  1.00142.25           N  
ATOM    411  CA  THR A 398     -78.533  63.451  31.078  1.00142.25           C  
ATOM    412  C   THR A 398     -77.307  63.568  30.207  1.00142.25           C  
ATOM    413  O   THR A 398     -76.183  63.361  30.669  1.00142.25           O  
ATOM    414  CB  THR A 398     -78.295  64.155  32.381  1.00142.25           C  
ATOM    415  CG2 THR A 398     -78.109  65.654  32.095  1.00142.25           C  
ATOM    416  OG1 THR A 398     -79.411  63.971  33.242  1.00142.25           O  
ATOM    417  N   SER A 399     -77.518  63.900  28.908  1.00148.25           N  
ATOM    418  CA  SER A 399     -76.485  63.922  27.903  1.00148.25           C  
ATOM    419  C   SER A 399     -77.118  64.013  26.493  1.00148.25           C  
ATOM    420  O   SER A 399     -77.670  65.071  26.199  1.00148.25           O  
ATOM    421  CB  SER A 399     -75.573  62.683  27.914  1.00148.25           C  
ATOM    422  OG  SER A 399     -74.502  62.870  26.994  1.00148.25           O  
ATOM    423  N   CYS A 400     -77.056  62.965  25.571  1.00283.34           N  
ATOM    424  CA  CYS A 400     -77.697  63.082  24.223  1.00283.34           C  
ATOM    425  C   CYS A 400     -79.085  63.311  24.533  1.00283.34           C  
ATOM    426  O   CYS A 400     -79.747  63.901  23.697  1.00283.34           O  
ATOM    427  CB  CYS A 400     -77.677  61.986  22.955  1.00283.34           C  
ATOM    428  SG  CYS A 400     -79.028  61.803  21.517  1.00283.34           S  
ATOM    429  N   ARG A 401     -79.566  62.855  25.703  1.00140.34           N  
ATOM    430  CA  ARG A 401     -80.938  63.111  25.966  1.00140.34           C  
ATOM    431  C   ARG A 401     -81.199  64.595  25.918  1.00140.34           C  
ATOM    432  O   ARG A 401     -81.954  65.059  25.066  1.00140.34           O  
ATOM    433  CB  ARG A 401     -81.388  62.604  27.358  1.00140.34           C  
ATOM    434  CG  ARG A 401     -82.838  62.962  27.713  1.00140.34           C  
ATOM    435  CD  ARG A 401     -82.974  63.999  28.835  1.00140.34           C  
ATOM    436  NE  ARG A 401     -82.897  63.290  30.143  1.00140.34           N  
ATOM    437  CZ  ARG A 401     -83.975  63.293  30.984  1.00140.34           C  
ATOM    438  NH1 ARG A 401     -85.110  63.975  30.655  1.00140.34           N1+
ATOM    439  NH2 ARG A 401     -83.916  62.615  32.166  1.00140.34           N  
ATOM    440  N   GLU A 402     -80.542  65.397  26.774  1.00 91.87           N  
ATOM    441  CA  GLU A 402     -80.816  66.809  26.786  1.00 91.87           C  
ATOM    442  C   GLU A 402     -80.279  67.476  25.567  1.00 91.87           C  
ATOM    443  O   GLU A 402     -80.979  68.226  24.885  1.00 91.87           O  
ATOM    444  CB  GLU A 402     -80.167  67.507  27.988  1.00 91.87           C  
ATOM    445  CG  GLU A 402     -80.928  67.281  29.290  1.00 91.87           C  
ATOM    446  CD  GLU A 402     -82.022  68.337  29.339  1.00 91.87           C  
ATOM    447  OE1 GLU A 402     -81.818  69.419  28.729  1.00 91.87           O  
ATOM    448  OE2 GLU A 402     -83.071  68.078  29.987  1.00 91.87           O1-
ATOM    449  N   ALA A 403     -79.009  67.175  25.249  1.00 75.44           N  
ATOM    450  CA  ALA A 403     -78.357  67.894  24.203  1.00 75.44           C  
ATOM    451  C   ALA A 403     -79.109  67.672  22.958  1.00 75.44           C  
ATOM    452  O   ALA A 403     -79.453  68.600  22.226  1.00 75.44           O  
ATOM    453  CB  ALA A 403     -76.935  67.368  23.937  1.00 75.44           C  
ATOM    454  N   CYS A 404     -79.373  66.396  22.690  1.00162.54           N  
ATOM    455  CA  CYS A 404     -79.999  66.105  21.462  1.00162.54           C  
ATOM    456  C   CYS A 404     -81.479  66.453  21.448  1.00162.54           C  
ATOM    457  O   CYS A 404     -81.922  67.167  20.546  1.00162.54           O  
ATOM    458  CB  CYS A 404     -79.667  64.696  21.083  1.00162.54           C  
ATOM    459  SG  CYS A 404     -77.853  64.626  21.215  1.00162.54           S  
ATOM    460  N   LEU A 405     -82.269  66.038  22.477  1.00214.93           N  
ATOM    461  CA  LEU A 405     -83.711  66.214  22.475  1.00214.93           C  
ATOM    462  C   LEU A 405     -84.142  67.211  23.500  1.00214.93           C  
ATOM    463  O   LEU A 405     -83.396  67.652  24.364  1.00214.93           O  
ATOM    464  CB  LEU A 405     -84.580  65.051  23.002  1.00214.93           C  
ATOM    465  CG  LEU A 405     -84.646  63.700  22.291  1.00214.93           C  
ATOM    466  CD1 LEU A 405     -83.391  62.849  22.537  1.00214.93           C  
ATOM    467  CD2 LEU A 405     -85.952  62.993  22.687  1.00214.93           C  
ATOM    468  N   GLN A 406     -85.452  67.520  23.411  1.00146.67           N  
ATOM    469  CA  GLN A 406     -86.187  68.395  24.258  1.00146.67           C  
ATOM    470  C   GLN A 406     -86.753  67.581  25.363  1.00146.67           C  
ATOM    471  O   GLN A 406     -86.735  66.351  25.327  1.00146.67           O  
ATOM    472  CB  GLN A 406     -87.401  69.005  23.539  1.00146.67           C  
ATOM    473  CG  GLN A 406     -88.201  70.017  24.359  1.00146.67           C  
ATOM    474  CD  GLN A 406     -89.501  70.225  23.606  1.00146.67           C  
ATOM    475  NE2 GLN A 406     -90.455  70.984  24.209  1.00146.67           N  
ATOM    476  OE1 GLN A 406     -89.667  69.703  22.504  1.00146.67           O  
ATOM    477  N   GLY A 407     -87.288  68.279  26.382  1.00 39.63           N  
ATOM    478  CA  GLY A 407     -87.912  67.596  27.461  1.00 39.63           C  
ATOM    479  C   GLY A 407     -89.022  66.835  26.828  1.00 39.63           C  
ATOM    480  O   GLY A 407     -89.482  67.161  25.735  1.00 39.63           O  
ATOM    481  N   TRP A 408     -89.488  65.792  27.528  1.00149.60           N  
ATOM    482  CA  TRP A 408     -90.397  64.879  26.920  1.00149.60           C  
ATOM    483  C   TRP A 408     -91.231  64.293  27.988  1.00149.60           C  
ATOM    484  O   TRP A 408     -91.040  64.566  29.167  1.00149.60           O  
ATOM    485  CB  TRP A 408     -89.573  63.701  26.352  1.00149.60           C  
ATOM    486  CG  TRP A 408     -88.598  63.128  27.379  1.00149.60           C  
ATOM    487  CD1 TRP A 408     -88.573  63.309  28.736  1.00149.60           C  
ATOM    488  CD2 TRP A 408     -87.467  62.281  27.081  1.00149.60           C  
ATOM    489  CE2 TRP A 408     -86.832  61.992  28.292  1.00149.60           C  
ATOM    490  CE3 TRP A 408     -86.996  61.780  25.901  1.00149.60           C  
ATOM    491  NE1 TRP A 408     -87.526  62.627  29.295  1.00149.60           N  
ATOM    492  CZ2 TRP A 408     -85.719  61.203  28.340  1.00149.60           C  
ATOM    493  CZ3 TRP A 408     -85.870  60.987  25.957  1.00149.60           C  
ATOM    494  CH2 TRP A 408     -85.241  60.701  27.152  1.00149.60           C  
ATOM    495  N   THR A 409     -92.206  63.474  27.562  1.00 99.81           N  
ATOM    496  CA  THR A 409     -92.896  62.680  28.515  1.00 99.81           C  
ATOM    497  C   THR A 409     -91.991  61.506  28.679  1.00 99.81           C  
ATOM    498  O   THR A 409     -90.991  61.379  27.966  1.00 99.81           O  
ATOM    499  CB  THR A 409     -94.224  62.181  28.038  1.00 99.81           C  
ATOM    500  CG2 THR A 409     -94.003  61.337  26.774  1.00 99.81           C  
ATOM    501  OG1 THR A 409     -94.845  61.406  29.052  1.00 99.81           O  
ATOM    502  N   GLU A 410     -92.302  60.621  29.630  1.00104.30           N  
ATOM    503  CA  GLU A 410     -91.455  59.501  29.898  1.00104.30           C  
ATOM    504  C   GLU A 410     -91.626  58.522  28.781  1.00104.30           C  
ATOM    505  O   GLU A 410     -92.654  58.507  28.106  1.00104.30           O  
ATOM    506  CB  GLU A 410     -91.799  58.840  31.237  1.00104.30           C  
ATOM    507  CG  GLU A 410     -90.650  58.099  31.911  1.00104.30           C  
ATOM    508  CD  GLU A 410     -91.035  58.049  33.381  1.00104.30           C  
ATOM    509  OE1 GLU A 410     -91.761  58.976  33.833  1.00104.30           O  
ATOM    510  OE2 GLU A 410     -90.614  57.084  34.068  1.00104.30           O1-
ATOM    511  N   ALA A 411     -90.587  57.700  28.537  1.00 28.59           N  
ATOM    512  CA  ALA A 411     -90.639  56.743  27.472  1.00 28.59           C  
ATOM    513  C   ALA A 411     -90.438  55.351  28.060  1.00 28.59           C  
ATOM    514  O   ALA A 411     -89.304  55.079  28.545  1.00 28.59           O  
ATOM    515  CB  ALA A 411     -89.504  56.940  26.453  1.00 28.59           C  
ATOM    516  OXT ALA A 411     -91.398  54.536  28.013  1.00 28.59           O1-
TER   
ATOM    517  N   ALA B 412     -64.863  88.629  18.975  1.00  6.55           N  
ATOM    518  CA  ALA B 412     -65.882  89.583  19.465  1.00  6.55           C  
ATOM    519  C   ALA B 412     -66.384  90.441  18.350  1.00  6.55           C  
ATOM    520  O   ALA B 412     -66.873  89.943  17.337  1.00  6.55           O  
ATOM    521  CB  ALA B 412     -65.284  90.491  20.554  1.00  6.55           C  
ATOM    522  N   ALA B 413     -66.278  91.771  18.523  1.00 25.16           N  
ATOM    523  CA  ALA B 413     -66.748  92.685  17.527  1.00 25.16           C  
ATOM    524  C   ALA B 413     -65.949  92.480  16.280  1.00 25.16           C  
ATOM    525  O   ALA B 413     -66.505  92.463  15.184  1.00 25.16           O  
ATOM    526  CB  ALA B 413     -66.586  94.160  17.933  1.00 25.16           C  
ATOM    527  N   GLU B 414     -64.620  92.297  16.420  1.00 71.59           N  
ATOM    528  CA  GLU B 414     -63.771  92.150  15.272  1.00 71.59           C  
ATOM    529  C   GLU B 414     -64.213  90.965  14.483  1.00 71.59           C  
ATOM    530  O   GLU B 414     -64.440  91.059  13.279  1.00 71.59           O  
ATOM    531  CB  GLU B 414     -62.302  91.890  15.649  1.00 71.59           C  
ATOM    532  CG  GLU B 414     -61.506  93.149  15.987  1.00 71.59           C  
ATOM    533  CD  GLU B 414     -60.777  93.551  14.714  1.00 71.59           C  
ATOM    534  OE1 GLU B 414     -59.747  92.900  14.395  1.00 71.59           O  
ATOM    535  OE2 GLU B 414     -61.244  94.507  14.039  1.00 71.59           O1-
ATOM    536  N   LYS B 415     -64.380  89.816  15.158  1.00126.23           N  
ATOM    537  CA  LYS B 415     -64.810  88.645  14.464  1.00126.23           C  
ATOM    538  C   LYS B 415     -66.177  88.934  13.971  1.00126.23           C  
ATOM    539  O   LYS B 415     -66.609  88.364  12.972  1.00126.23           O  
ATOM    540  CB  LYS B 415     -64.848  87.378  15.334  1.00126.23           C  
ATOM    541  CG  LYS B 415     -63.443  86.842  15.610  1.00126.23           C  
ATOM    542  CD  LYS B 415     -62.672  86.560  14.315  1.00126.23           C  
ATOM    543  CE  LYS B 415     -61.214  86.139  14.514  1.00126.23           C  
ATOM    544  NZ  LYS B 415     -61.125  84.675  14.707  1.00126.23           N1+
ATOM    545  N   GLN B 416     -66.879  89.816  14.712  1.00123.49           N  
ATOM    546  CA  GLN B 416     -68.220  90.259  14.474  1.00123.49           C  
ATOM    547  C   GLN B 416     -69.090  89.057  14.577  1.00123.49           C  
ATOM    548  O   GLN B 416     -70.240  89.059  14.141  1.00123.49           O  
ATOM    549  CB  GLN B 416     -68.432  91.014  13.134  1.00123.49           C  
ATOM    550  CG  GLN B 416     -68.265  90.205  11.848  1.00123.49           C  
ATOM    551  CD  GLN B 416     -68.364  91.145  10.659  1.00123.49           C  
ATOM    552  NE2 GLN B 416     -69.445  90.986   9.852  1.00123.49           N  
ATOM    553  OE1 GLN B 416     -67.501  91.998  10.452  1.00123.49           O  
ATOM    554  N   MET B 417     -68.541  87.991  15.189  1.00 76.97           N  
ATOM    555  CA  MET B 417     -69.322  86.831  15.457  1.00 76.97           C  
ATOM    556  C   MET B 417     -70.319  87.269  16.470  1.00 76.97           C  
ATOM    557  O   MET B 417     -71.498  86.924  16.399  1.00 76.97           O  
ATOM    558  CB  MET B 417     -68.507  85.668  16.055  1.00 76.97           C  
ATOM    559  CG  MET B 417     -67.527  85.041  15.060  1.00 76.97           C  
ATOM    560  SD  MET B 417     -66.529  83.683  15.735  1.00 76.97           S  
ATOM    561  CE  MET B 417     -65.686  83.340  14.164  1.00 76.97           C  
ATOM    562  N   LYS B 418     -69.845  88.065  17.449  1.00 68.00           N  
ATOM    563  CA  LYS B 418     -70.723  88.600  18.439  1.00 68.00           C  
ATOM    564  C   LYS B 418     -71.272  89.876  17.905  1.00 68.00           C  
ATOM    565  O   LYS B 418     -70.544  90.686  17.334  1.00 68.00           O  
ATOM    566  CB  LYS B 418     -70.061  88.921  19.789  1.00 68.00           C  
ATOM    567  CG  LYS B 418     -71.054  89.495  20.803  1.00 68.00           C  
ATOM    568  CD  LYS B 418     -70.567  89.462  22.252  1.00 68.00           C  
ATOM    569  CE  LYS B 418     -71.525  90.152  23.224  1.00 68.00           C  
ATOM    570  NZ  LYS B 418     -71.480  91.615  23.007  1.00 68.00           N1+
ATOM    571  N   ASP B 419     -72.590  90.086  18.067  1.00 55.37           N  
ATOM    572  CA  ASP B 419     -73.149  91.318  17.607  1.00 55.37           C  
ATOM    573  C   ASP B 419     -72.741  92.356  18.583  1.00 55.37           C  
ATOM    574  O   ASP B 419     -72.543  92.079  19.766  1.00 55.37           O  
ATOM    575  CB  ASP B 419     -74.687  91.336  17.545  1.00 55.37           C  
ATOM    576  CG  ASP B 419     -75.132  90.561  16.316  1.00 55.37           C  
ATOM    577  OD1 ASP B 419     -74.282  90.370  15.406  1.00 55.37           O  
ATOM    578  OD2 ASP B 419     -76.325  90.160  16.263  1.00 55.37           O1-
ATOM    579  N   LYS B 420     -72.605  93.594  18.089  1.00153.94           N  
ATOM    580  CA  LYS B 420     -72.241  94.683  18.935  1.00153.94           C  
ATOM    581  C   LYS B 420     -73.521  95.294  19.375  1.00153.94           C  
ATOM    582  O   LYS B 420     -74.559  94.632  19.391  1.00153.94           O  
ATOM    583  CB  LYS B 420     -71.400  95.755  18.227  1.00153.94           C  
ATOM    584  CG  LYS B 420     -72.123  96.433  17.063  1.00153.94           C  
ATOM    585  CD  LYS B 420     -71.354  97.622  16.489  1.00153.94           C  
ATOM    586  CE  LYS B 420     -69.892  97.297  16.168  1.00153.94           C  
ATOM    587  NZ  LYS B 420     -69.813  96.102  15.295  1.00153.94           N1+
ATOM    588  N   GLN B 421     -73.477  96.575  19.775  1.00 62.82           N  
ATOM    589  CA  GLN B 421     -74.689  97.193  20.213  1.00 62.82           C  
ATOM    590  C   GLN B 421     -75.642  97.124  19.067  1.00 62.82           C  
ATOM    591  O   GLN B 421     -75.238  97.148  17.905  1.00 62.82           O  
ATOM    592  CB  GLN B 421     -74.512  98.656  20.648  1.00 62.82           C  
ATOM    593  CG  GLN B 421     -73.624  98.804  21.887  1.00 62.82           C  
ATOM    594  CD  GLN B 421     -74.321  98.124  23.058  1.00 62.82           C  
ATOM    595  NE2 GLN B 421     -74.235  96.768  23.115  1.00 62.82           N  
ATOM    596  OE1 GLN B 421     -74.928  98.784  23.902  1.00 62.82           O  
ATOM    597  N   ASP B 422     -76.945  96.973  19.370  1.00 77.56           N  
ATOM    598  CA  ASP B 422     -77.887  96.800  18.307  1.00 77.56           C  
ATOM    599  C   ASP B 422     -79.019  97.751  18.506  1.00 77.56           C  
ATOM    600  O   ASP B 422     -79.179  98.347  19.571  1.00 77.56           O  
ATOM    601  CB  ASP B 422     -78.558  95.420  18.302  1.00 77.56           C  
ATOM    602  CG  ASP B 422     -77.510  94.351  18.056  1.00 77.56           C  
ATOM    603  OD1 ASP B 422     -76.549  94.606  17.284  1.00 77.56           O  
ATOM    604  OD2 ASP B 422     -77.665  93.251  18.643  1.00 77.56           O1-
ATOM    605  N   GLU B 423     -79.822  97.930  17.440  1.00 80.51           N  
ATOM    606  CA  GLU B 423     -81.039  98.678  17.537  1.00 80.51           C  
ATOM    607  C   GLU B 423     -82.032  97.685  18.044  1.00 80.51           C  
ATOM    608  O   GLU B 423     -81.766  96.486  18.011  1.00 80.51           O  
ATOM    609  CB  GLU B 423     -81.557  99.202  16.190  1.00 80.51           C  
ATOM    610  CG  GLU B 423     -80.632 100.247  15.576  1.00 80.51           C  
ATOM    611  CD  GLU B 423     -79.405  99.500  15.084  1.00 80.51           C  
ATOM    612  OE1 GLU B 423     -79.590  98.503  14.333  1.00 80.51           O  
ATOM    613  OE2 GLU B 423     -78.273  99.902  15.458  1.00 80.51           O1-
ATOM    614  N   GLU B 424     -83.193  98.138  18.551  1.00100.75           N  
ATOM    615  CA  GLU B 424     -84.119  97.178  19.082  1.00100.75           C  
ATOM    616  C   GLU B 424     -84.591  96.255  18.000  1.00100.75           C  
ATOM    617  O   GLU B 424     -84.713  95.052  18.223  1.00100.75           O  
ATOM    618  CB  GLU B 424     -85.358  97.791  19.760  1.00100.75           C  
ATOM    619  CG  GLU B 424     -85.068  98.327  21.162  1.00100.75           C  
ATOM    620  CD  GLU B 424     -84.592  97.150  22.004  1.00100.75           C  
ATOM    621  OE1 GLU B 424     -85.401  96.210  22.225  1.00100.75           O  
ATOM    622  OE2 GLU B 424     -83.405  97.170  22.429  1.00100.75           O1-
ATOM    623  N   GLN B 425     -84.854  96.775  16.788  1.00 88.11           N  
ATOM    624  CA  GLN B 425     -85.395  95.932  15.757  1.00 88.11           C  
ATOM    625  C   GLN B 425     -84.437  94.833  15.398  1.00 88.11           C  
ATOM    626  O   GLN B 425     -84.842  93.676  15.280  1.00 88.11           O  
ATOM    627  CB  GLN B 425     -85.709  96.694  14.459  1.00 88.11           C  
ATOM    628  CG  GLN B 425     -84.473  97.310  13.801  1.00 88.11           C  
ATOM    629  CD  GLN B 425     -84.849  97.699  12.380  1.00 88.11           C  
ATOM    630  NE2 GLN B 425     -85.356  98.947  12.198  1.00 88.11           N  
ATOM    631  OE1 GLN B 425     -84.702  96.903  11.453  1.00 88.11           O  
ATOM    632  N   ARG B 426     -83.139  95.153  15.220  1.00 93.87           N  
ATOM    633  CA  ARG B 426     -82.198  94.141  14.827  1.00 93.87           C  
ATOM    634  C   ARG B 426     -82.076  93.172  15.950  1.00 93.87           C  
ATOM    635  O   ARG B 426     -81.882  91.977  15.737  1.00 93.87           O  
ATOM    636  CB  ARG B 426     -80.797  94.661  14.470  1.00 93.87           C  
ATOM    637  CG  ARG B 426     -80.043  95.331  15.615  1.00 93.87           C  
ATOM    638  CD  ARG B 426     -78.550  95.446  15.314  1.00 93.87           C  
ATOM    639  NE  ARG B 426     -78.074  94.065  15.013  1.00 93.87           N  
ATOM    640  CZ  ARG B 426     -76.815  93.857  14.531  1.00 93.87           C  
ATOM    641  NH1 ARG B 426     -75.943  94.899  14.421  1.00 93.87           N1+
ATOM    642  NH2 ARG B 426     -76.424  92.608  14.148  1.00 93.87           N  
ATOM    643  N   THR B 427     -82.196  93.676  17.189  1.00 29.95           N  
ATOM    644  CA  THR B 427     -82.064  92.837  18.339  1.00 29.95           C  
ATOM    645  C   THR B 427     -83.112  91.773  18.279  1.00 29.95           C  
ATOM    646  O   THR B 427     -82.835  90.609  18.562  1.00 29.95           O  
ATOM    647  CB  THR B 427     -82.233  93.595  19.626  1.00 29.95           C  
ATOM    648  CG2 THR B 427     -82.089  92.625  20.811  1.00 29.95           C  
ATOM    649  OG1 THR B 427     -81.255  94.620  19.718  1.00 29.95           O  
ATOM    650  N   ARG B 428     -84.350  92.130  17.890  1.00 85.56           N  
ATOM    651  CA  ARG B 428     -85.382  91.134  17.881  1.00 85.56           C  
ATOM    652  C   ARG B 428     -85.040  90.065  16.887  1.00 85.56           C  
ATOM    653  O   ARG B 428     -85.258  88.883  17.146  1.00 85.56           O  
ATOM    654  CB  ARG B 428     -86.777  91.670  17.535  1.00 85.56           C  
ATOM    655  CG  ARG B 428     -87.833  90.563  17.545  1.00 85.56           C  
ATOM    656  CD  ARG B 428     -89.259  91.069  17.337  1.00 85.56           C  
ATOM    657  NE  ARG B 428     -89.270  91.835  16.063  1.00 85.56           N  
ATOM    658  CZ  ARG B 428     -90.139  92.876  15.919  1.00 85.56           C  
ATOM    659  NH1 ARG B 428     -90.994  93.189  16.936  1.00 85.56           N1+
ATOM    660  NH2 ARG B 428     -90.140  93.611  14.770  1.00 85.56           N  
ATOM    661  N   ARG B 429     -84.484  90.448  15.722  1.00105.34           N  
ATOM    662  CA  ARG B 429     -84.149  89.482  14.714  1.00105.34           C  
ATOM    663  C   ARG B 429     -83.160  88.534  15.299  1.00105.34           C  
ATOM    664  O   ARG B 429     -83.246  87.320  15.124  1.00105.34           O  
ATOM    665  CB  ARG B 429     -83.439  90.113  13.507  1.00105.34           C  
ATOM    666  CG  ARG B 429     -82.888  89.080  12.523  1.00105.34           C  
ATOM    667  CD  ARG B 429     -81.732  89.598  11.660  1.00105.34           C  
ATOM    668  NE  ARG B 429     -80.468  89.427  12.440  1.00105.34           N  
ATOM    669  CZ  ARG B 429     -79.883  90.479  13.089  1.00105.34           C  
ATOM    670  NH1 ARG B 429     -80.397  91.738  12.973  1.00105.34           N1+
ATOM    671  NH2 ARG B 429     -78.775  90.269  13.858  1.00105.34           N  
ATOM    672  N   MET B 430     -82.196  89.097  16.037  1.00134.45           N  
ATOM    673  CA  MET B 430     -81.115  88.374  16.622  1.00134.45           C  
ATOM    674  C   MET B 430     -81.674  87.357  17.561  1.00134.45           C  
ATOM    675  O   MET B 430     -81.291  86.188  17.536  1.00134.45           O  
ATOM    676  CB  MET B 430     -80.253  89.365  17.422  1.00134.45           C  
ATOM    677  CG  MET B 430     -78.912  88.872  17.952  1.00134.45           C  
ATOM    678  SD  MET B 430     -78.012  90.177  18.848  1.00134.45           S  
ATOM    679  CE  MET B 430     -76.499  89.216  19.132  1.00134.45           C  
ATOM    680  N   MET B 431     -82.637  87.781  18.394  1.00 34.05           N  
ATOM    681  CA  MET B 431     -83.191  86.910  19.384  1.00 34.05           C  
ATOM    682  C   MET B 431     -83.871  85.780  18.697  1.00 34.05           C  
ATOM    683  O   MET B 431     -83.724  84.626  19.097  1.00 34.05           O  
ATOM    684  CB  MET B 431     -84.231  87.621  20.264  1.00 34.05           C  
ATOM    685  CG  MET B 431     -84.815  86.744  21.370  1.00 34.05           C  
ATOM    686  SD  MET B 431     -85.982  87.613  22.459  1.00 34.05           S  
ATOM    687  CE  MET B 431     -84.718  88.610  23.301  1.00 34.05           C  
ATOM    688  N   ARG B 432     -84.608  86.080  17.614  1.00 97.25           N  
ATOM    689  CA  ARG B 432     -85.355  85.052  16.959  1.00 97.25           C  
ATOM    690  C   ARG B 432     -84.425  83.983  16.503  1.00 97.25           C  
ATOM    691  O   ARG B 432     -84.618  82.813  16.823  1.00 97.25           O  
ATOM    692  CB  ARG B 432     -86.058  85.536  15.676  1.00 97.25           C  
ATOM    693  CG  ARG B 432     -87.281  86.424  15.896  1.00 97.25           C  
ATOM    694  CD  ARG B 432     -87.793  87.071  14.607  1.00 97.25           C  
ATOM    695  NE  ARG B 432     -87.790  86.022  13.547  1.00 97.25           N  
ATOM    696  CZ  ARG B 432     -86.980  86.147  12.454  1.00 97.25           C  
ATOM    697  NH1 ARG B 432     -86.214  87.265  12.296  1.00 97.25           N1+
ATOM    698  NH2 ARG B 432     -86.941  85.158  11.515  1.00 97.25           N  
ATOM    699  N   THR B 433     -83.359  84.364  15.780  1.00 46.76           N  
ATOM    700  CA  THR B 433     -82.525  83.372  15.173  1.00 46.76           C  
ATOM    701  C   THR B 433     -81.829  82.529  16.192  1.00 46.76           C  
ATOM    702  O   THR B 433     -81.782  81.307  16.063  1.00 46.76           O  
ATOM    703  CB  THR B 433     -81.486  83.951  14.257  1.00 46.76           C  
ATOM    704  CG2 THR B 433     -80.672  82.791  13.654  1.00 46.76           C  
ATOM    705  OG1 THR B 433     -82.108  84.694  13.218  1.00 46.76           O  
ATOM    706  N   LYS B 434     -81.271  83.140  17.247  1.00123.88           N  
ATOM    707  CA  LYS B 434     -80.505  82.329  18.144  1.00123.88           C  
ATOM    708  C   LYS B 434     -81.373  81.325  18.810  1.00123.88           C  
ATOM    709  O   LYS B 434     -81.037  80.144  18.891  1.00123.88           O  
ATOM    710  CB  LYS B 434     -79.839  83.134  19.263  1.00123.88           C  
ATOM    711  CG  LYS B 434     -78.808  82.295  20.005  1.00123.88           C  
ATOM    712  CD  LYS B 434     -77.952  83.098  20.976  1.00123.88           C  
ATOM    713  CE  LYS B 434     -76.763  82.302  21.512  1.00123.88           C  
ATOM    714  NZ  LYS B 434     -77.208  80.966  21.964  1.00123.88           N1+
ATOM    715  N   MET B 435     -82.534  81.777  19.299  1.00 55.99           N  
ATOM    716  CA  MET B 435     -83.394  80.895  20.011  1.00 55.99           C  
ATOM    717  C   MET B 435     -83.888  79.840  19.085  1.00 55.99           C  
ATOM    718  O   MET B 435     -84.045  78.689  19.484  1.00 55.99           O  
ATOM    719  CB  MET B 435     -84.571  81.618  20.677  1.00 55.99           C  
ATOM    720  CG  MET B 435     -84.131  82.324  21.963  1.00 55.99           C  
ATOM    721  SD  MET B 435     -82.970  83.707  21.743  1.00 55.99           S  
ATOM    722  CE  MET B 435     -82.549  83.843  23.505  1.00 55.99           C  
ATOM    723  N   ARG B 436     -84.127  80.196  17.813  1.00110.78           N  
ATOM    724  CA  ARG B 436     -84.660  79.243  16.890  1.00110.78           C  
ATOM    725  C   ARG B 436     -83.726  78.084  16.794  1.00110.78           C  
ATOM    726  O   ARG B 436     -84.154  76.937  16.884  1.00110.78           O  
ATOM    727  CB  ARG B 436     -84.793  79.815  15.469  1.00110.78           C  
ATOM    728  CG  ARG B 436     -85.870  80.889  15.330  1.00110.78           C  
ATOM    729  CD  ARG B 436     -85.734  81.692  14.037  1.00110.78           C  
ATOM    730  NE  ARG B 436     -86.033  80.775  12.905  1.00110.78           N  
ATOM    731  CZ  ARG B 436     -85.431  80.970  11.697  1.00110.78           C  
ATOM    732  NH1 ARG B 436     -84.501  81.958  11.543  1.00110.78           N1+
ATOM    733  NH2 ARG B 436     -85.765  80.181  10.635  1.00110.78           N  
ATOM    734  N   MET B 437     -82.416  78.341  16.621  1.00 48.89           N  
ATOM    735  CA  MET B 437     -81.517  77.238  16.428  1.00 48.89           C  
ATOM    736  C   MET B 437     -81.439  76.380  17.650  1.00 48.89           C  
ATOM    737  O   MET B 437     -81.518  75.155  17.559  1.00 48.89           O  
ATOM    738  CB  MET B 437     -80.090  77.686  16.062  1.00 48.89           C  
ATOM    739  CG  MET B 437     -80.010  78.389  14.704  1.00 48.89           C  
ATOM    740  SD  MET B 437     -78.321  78.766  14.141  1.00 48.89           S  
ATOM    741  CE  MET B 437     -78.004  80.068  15.369  1.00 48.89           C  
ATOM    742  N   ARG B 438     -81.321  77.001  18.835  1.00129.01           N  
ATOM    743  CA  ARG B 438     -81.114  76.257  20.046  1.00129.01           C  
ATOM    744  C   ARG B 438     -82.291  75.373  20.286  1.00129.01           C  
ATOM    745  O   ARG B 438     -82.148  74.189  20.589  1.00129.01           O  
ATOM    746  CB  ARG B 438     -80.986  77.205  21.251  1.00129.01           C  
ATOM    747  CG  ARG B 438     -79.765  78.122  21.163  1.00129.01           C  
ATOM    748  CD  ARG B 438     -79.939  79.475  21.864  1.00129.01           C  
ATOM    749  NE  ARG B 438     -80.168  79.243  23.317  1.00129.01           N  
ATOM    750  CZ  ARG B 438     -80.403  80.313  24.134  1.00129.01           C  
ATOM    751  NH1 ARG B 438     -80.472  81.568  23.604  1.00129.01           N1+
ATOM    752  NH2 ARG B 438     -80.560  80.138  25.479  1.00129.01           N  
ATOM    753  N   ARG B 439     -83.499  75.933  20.123  1.00103.34           N  
ATOM    754  CA  ARG B 439     -84.683  75.182  20.397  1.00103.34           C  
ATOM    755  C   ARG B 439     -84.710  74.047  19.443  1.00103.34           C  
ATOM    756  O   ARG B 439     -85.113  72.941  19.791  1.00103.34           O  
ATOM    757  CB  ARG B 439     -85.979  75.963  20.125  1.00103.34           C  
ATOM    758  CG  ARG B 439     -86.098  77.261  20.916  1.00103.34           C  
ATOM    759  CD  ARG B 439     -86.655  77.072  22.323  1.00103.34           C  
ATOM    760  NE  ARG B 439     -86.547  78.385  23.016  1.00103.34           N  
ATOM    761  CZ  ARG B 439     -86.629  78.422  24.375  1.00103.34           C  
ATOM    762  NH1 ARG B 439     -86.833  77.264  25.066  1.00103.34           N1+
ATOM    763  NH2 ARG B 439     -86.496  79.605  25.040  1.00103.34           N  
ATOM    764  N   MET B 440     -84.249  74.313  18.212  1.00146.66           N  
ATOM    765  CA  MET B 440     -84.328  73.384  17.130  1.00146.66           C  
ATOM    766  C   MET B 440     -83.572  72.132  17.473  1.00146.66           C  
ATOM    767  O   MET B 440     -84.066  71.036  17.220  1.00146.66           O  
ATOM    768  CB  MET B 440     -83.772  73.989  15.823  1.00146.66           C  
ATOM    769  CG  MET B 440     -84.257  73.302  14.545  1.00146.66           C  
ATOM    770  SD  MET B 440     -83.808  71.550  14.414  1.00146.66           S  
ATOM    771  CE  MET B 440     -82.071  71.871  14.808  1.00146.66           C  
ATOM    772  N   ARG B 441     -82.371  72.229  18.081  1.00194.34           N  
ATOM    773  CA  ARG B 441     -81.644  71.021  18.351  1.00194.34           C  
ATOM    774  C   ARG B 441     -82.453  70.158  19.257  1.00194.34           C  
ATOM    775  O   ARG B 441     -82.769  69.009  18.961  1.00194.34           O  
ATOM    776  CB  ARG B 441     -80.334  71.306  19.099  1.00194.34           C  
ATOM    777  CG  ARG B 441     -79.494  72.391  18.428  1.00194.34           C  
ATOM    778  CD  ARG B 441     -78.177  72.689  19.146  1.00194.34           C  
ATOM    779  NE  ARG B 441     -78.496  73.241  20.495  1.00194.34           N  
ATOM    780  CZ  ARG B 441     -78.499  74.590  20.703  1.00194.34           C  
ATOM    781  NH1 ARG B 441     -78.227  75.443  19.672  1.00194.34           N1+
ATOM    782  NH2 ARG B 441     -78.763  75.087  21.946  1.00194.34           N  
ATOM    783  N   ARG B 442     -82.859  70.737  20.383  1.00213.68           N  
ATOM    784  CA  ARG B 442     -83.572  70.029  21.398  1.00213.68           C  
ATOM    785  C   ARG B 442     -84.881  69.502  20.897  1.00213.68           C  
ATOM    786  O   ARG B 442     -85.154  68.300  20.954  1.00213.68           O  
ATOM    787  CB  ARG B 442     -83.811  71.011  22.545  1.00213.68           C  
ATOM    788  CG  ARG B 442     -85.185  70.913  23.170  1.00213.68           C  
ATOM    789  CD  ARG B 442     -86.146  71.997  22.687  1.00213.68           C  
ATOM    790  NE  ARG B 442     -85.601  73.283  23.187  1.00213.68           N  
ATOM    791  CZ  ARG B 442     -85.747  73.574  24.510  1.00213.68           C  
ATOM    792  NH1 ARG B 442     -86.434  72.712  25.313  1.00213.68           N1+
ATOM    793  NH2 ARG B 442     -85.200  74.711  25.023  1.00213.68           N  
ATOM    794  N   THR B 443     -85.693  70.380  20.306  1.00 70.63           N  
ATOM    795  CA  THR B 443     -87.016  70.009  19.920  1.00 70.63           C  
ATOM    796  C   THR B 443     -86.915  68.909  18.938  1.00 70.63           C  
ATOM    797  O   THR B 443     -87.702  67.964  18.980  1.00 70.63           O  
ATOM    798  CB  THR B 443     -87.735  71.133  19.232  1.00 70.63           C  
ATOM    799  CG2 THR B 443     -87.785  72.339  20.184  1.00 70.63           C  
ATOM    800  OG1 THR B 443     -87.057  71.489  18.035  1.00 70.63           O  
ATOM    801  N   ARG B 444     -85.912  68.993  18.048  1.00198.68           N  
ATOM    802  CA  ARG B 444     -85.817  68.049  16.993  1.00198.68           C  
ATOM    803  C   ARG B 444     -85.715  66.697  17.585  1.00198.68           C  
ATOM    804  O   ARG B 444     -86.423  65.793  17.152  1.00198.68           O  
ATOM    805  CB  ARG B 444     -84.579  68.242  16.097  1.00198.68           C  
ATOM    806  CG  ARG B 444     -84.517  67.230  14.952  1.00198.68           C  
ATOM    807  CD  ARG B 444     -85.736  67.335  14.033  1.00198.68           C  
ATOM    808  NE  ARG B 444     -85.835  68.747  13.565  1.00198.68           N  
ATOM    809  CZ  ARG B 444     -85.324  69.093  12.348  1.00198.68           C  
ATOM    810  NH1 ARG B 444     -84.758  68.135  11.558  1.00198.68           N1+
ATOM    811  NH2 ARG B 444     -85.398  70.385  11.912  1.00198.68           N  
ATOM    812  N   ARG B 445     -84.863  66.510  18.604  1.00233.70           N  
ATOM    813  CA  ARG B 445     -84.748  65.166  19.063  1.00233.70           C  
ATOM    814  C   ARG B 445     -86.000  64.670  19.724  1.00233.70           C  
ATOM    815  O   ARG B 445     -86.388  63.518  19.528  1.00233.70           O  
ATOM    816  CB  ARG B 445     -83.470  64.869  19.867  1.00233.70           C  
ATOM    817  CG  ARG B 445     -82.170  64.911  19.033  1.00233.70           C  
ATOM    818  CD  ARG B 445     -82.331  64.953  17.508  1.00233.70           C  
ATOM    819  NE  ARG B 445     -82.245  66.381  17.083  1.00233.70           N  
ATOM    820  CZ  ARG B 445     -81.155  66.860  16.411  1.00233.70           C  
ATOM    821  NH1 ARG B 445     -80.116  66.033  16.093  1.00233.70           N1+
ATOM    822  NH2 ARG B 445     -81.115  68.173  16.042  1.00233.70           N  
ATOM    823  N   LYS B 446     -86.702  65.494  20.518  1.00160.49           N  
ATOM    824  CA  LYS B 446     -87.863  64.922  21.140  1.00160.49           C  
ATOM    825  C   LYS B 446     -88.858  64.563  20.071  1.00160.49           C  
ATOM    826  O   LYS B 446     -89.457  63.491  20.106  1.00160.49           O  
ATOM    827  CB  LYS B 446     -88.564  65.839  22.151  1.00160.49           C  
ATOM    828  CG  LYS B 446     -89.437  65.071  23.151  1.00160.49           C  
ATOM    829  CD  LYS B 446     -90.517  64.185  22.529  1.00160.49           C  
ATOM    830  CE  LYS B 446     -91.484  63.588  23.546  1.00160.49           C  
ATOM    831  NZ  LYS B 446     -92.480  64.612  23.927  1.00160.49           N1+
ATOM    832  N   MET B 447     -89.043  65.444  19.069  1.00 63.45           N  
ATOM    833  CA  MET B 447     -90.010  65.217  18.029  1.00 63.45           C  
ATOM    834  C   MET B 447     -89.635  64.059  17.152  1.00 63.45           C  
ATOM    835  O   MET B 447     -90.518  63.346  16.670  1.00 63.45           O  
ATOM    836  CB  MET B 447     -90.253  66.450  17.141  1.00 63.45           C  
ATOM    837  CG  MET B 447     -90.929  67.579  17.920  1.00 63.45           C  
ATOM    838  SD  MET B 447     -92.636  67.232  18.450  1.00 63.45           S  
ATOM    839  CE  MET B 447     -93.384  68.418  17.297  1.00 63.45           C  
ATOM    840  N   ARG B 448     -88.325  63.847  16.907  1.00102.56           N  
ATOM    841  CA  ARG B 448     -87.880  62.833  15.995  1.00102.56           C  
ATOM    842  C   ARG B 448     -88.328  61.495  16.458  1.00102.56           C  
ATOM    843  O   ARG B 448     -88.924  60.745  15.686  1.00102.56           O  
ATOM    844  CB  ARG B 448     -86.344  62.772  15.856  1.00102.56           C  
ATOM    845  CG  ARG B 448     -85.608  62.416  17.150  1.00102.56           C  
ATOM    846  CD  ARG B 448     -84.120  62.141  16.949  1.00102.56           C  
ATOM    847  NE  ARG B 448     -84.029  60.993  16.007  1.00102.56           N  
ATOM    848  CZ  ARG B 448     -83.297  59.889  16.329  1.00102.56           C  
ATOM    849  NH1 ARG B 448     -82.593  59.852  17.498  1.00102.56           N1+
ATOM    850  NH2 ARG B 448     -83.266  58.826  15.476  1.00102.56           N  
ATOM    851  N   ARG B 449     -88.091  61.147  17.735  1.00119.20           N  
ATOM    852  CA  ARG B 449     -88.516  59.821  18.054  1.00119.20           C  
ATOM    853  C   ARG B 449     -89.507  59.853  19.160  1.00119.20           C  
ATOM    854  O   ARG B 449     -89.272  60.438  20.216  1.00119.20           O  
ATOM    855  CB  ARG B 449     -87.376  58.868  18.444  1.00119.20           C  
ATOM    856  CG  ARG B 449     -87.817  57.407  18.336  1.00119.20           C  
ATOM    857  CD  ARG B 449     -88.263  57.056  16.914  1.00119.20           C  
ATOM    858  NE  ARG B 449     -88.847  55.686  16.930  1.00119.20           N  
ATOM    859  CZ  ARG B 449     -88.067  54.618  16.597  1.00119.20           C  
ATOM    860  NH1 ARG B 449     -86.754  54.815  16.286  1.00119.20           N1+
ATOM    861  NH2 ARG B 449     -88.589  53.357  16.570  1.00119.20           N  
ATOM    862  N   LYS B 450     -90.675  59.232  18.912  1.00 97.59           N  
ATOM    863  CA  LYS B 450     -91.688  59.137  19.913  1.00 97.59           C  
ATOM    864  C   LYS B 450     -91.149  58.282  21.008  1.00 97.59           C  
ATOM    865  O   LYS B 450     -91.172  58.660  22.181  1.00 97.59           O  
ATOM    866  CB  LYS B 450     -92.960  58.452  19.378  1.00 97.59           C  
ATOM    867  CG  LYS B 450     -92.712  57.078  18.748  1.00 97.59           C  
ATOM    868  CD  LYS B 450     -93.991  56.263  18.553  1.00 97.59           C  
ATOM    869  CE  LYS B 450     -94.691  56.532  17.220  1.00 97.59           C  
ATOM    870  NZ  LYS B 450     -95.825  55.594  17.048  1.00 97.59           N1+
ATOM    871  N   MET B 451     -90.609  57.106  20.640  1.00 85.94           N  
ATOM    872  CA  MET B 451     -90.098  56.221  21.640  1.00 85.94           C  
ATOM    873  C   MET B 451     -88.975  56.935  22.298  1.00 85.94           C  
ATOM    874  O   MET B 451     -88.878  56.963  23.525  1.00 85.94           O  
ATOM    875  CB  MET B 451     -89.496  54.934  21.058  1.00 85.94           C  
ATOM    876  CG  MET B 451     -89.248  53.894  22.147  1.00 85.94           C  
ATOM    877  SD  MET B 451     -90.795  53.215  22.821  1.00 85.94           S  
ATOM    878  CE  MET B 451     -90.140  52.703  24.434  1.00 85.94           C  
ATOM    879  N   SER B 452     -88.111  57.530  21.448  1.00193.31           N  
ATOM    880  CA  SER B 452     -86.952  58.281  21.825  1.00193.31           C  
ATOM    881  C   SER B 452     -85.756  57.404  21.557  1.00193.31           C  
ATOM    882  O   SER B 452     -85.334  57.257  20.410  1.00193.31           O  
ATOM    883  CB  SER B 452     -86.968  58.897  23.249  1.00193.31           C  
ATOM    884  OG  SER B 452     -85.767  59.613  23.492  1.00193.31           O  
ATOM    885  N   PRO B 453     -85.212  56.771  22.549  1.00153.08           N  
ATOM    886  CA  PRO B 453     -83.949  56.095  22.404  1.00153.08           C  
ATOM    887  C   PRO B 453     -83.928  54.981  21.386  1.00153.08           C  
ATOM    888  O   PRO B 453     -82.830  54.538  21.064  1.00153.08           O  
ATOM    889  CB  PRO B 453     -83.732  55.423  23.749  1.00153.08           C  
ATOM    890  CG  PRO B 453     -85.153  54.991  24.144  1.00153.08           C  
ATOM    891  CD  PRO B 453     -86.052  56.064  23.514  1.00153.08           C  
ATOM    892  N   ALA B 454     -85.070  54.517  20.845  1.00 75.70           N  
ATOM    893  CA  ALA B 454     -85.087  53.281  20.097  1.00 75.70           C  
ATOM    894  C   ALA B 454     -84.049  53.259  19.018  1.00 75.70           C  
ATOM    895  O   ALA B 454     -83.351  52.254  18.874  1.00 75.70           O  
ATOM    896  CB  ALA B 454     -86.441  53.019  19.412  1.00 75.70           C  
ATOM    897  N   ARG B 455     -83.876  54.337  18.236  1.00177.61           N  
ATOM    898  CA  ARG B 455     -82.784  54.238  17.313  1.00177.61           C  
ATOM    899  C   ARG B 455     -82.505  55.582  16.740  1.00177.61           C  
ATOM    900  O   ARG B 455     -83.398  56.414  16.594  1.00177.61           O  
ATOM    901  CB  ARG B 455     -83.050  53.292  16.129  1.00177.61           C  
ATOM    902  CG  ARG B 455     -84.235  53.717  15.265  1.00177.61           C  
ATOM    903  CD  ARG B 455     -84.532  52.737  14.130  1.00177.61           C  
ATOM    904  NE  ARG B 455     -83.410  52.836  13.162  1.00177.61           N  
ATOM    905  CZ  ARG B 455     -83.671  52.713  11.830  1.00177.61           C  
ATOM    906  NH1 ARG B 455     -84.940  52.434  11.412  1.00177.61           N1+
ATOM    907  NH2 ARG B 455     -82.672  52.889  10.917  1.00177.61           N  
ATOM    908  N   PRO B 456     -81.256  55.802  16.441  1.00169.97           N  
ATOM    909  CA  PRO B 456     -80.849  57.016  15.790  1.00169.97           C  
ATOM    910  C   PRO B 456     -81.118  56.871  14.326  1.00169.97           C  
ATOM    911  O   PRO B 456     -81.360  55.759  13.861  1.00169.97           O  
ATOM    912  CB  PRO B 456     -79.364  57.209  16.119  1.00169.97           C  
ATOM    913  CG  PRO B 456     -78.909  55.844  16.656  1.00169.97           C  
ATOM    914  CD  PRO B 456     -80.191  55.239  17.249  1.00169.97           C  
ATOM    915  N   ARG B 457     -81.091  57.990  13.588  1.00158.11           N  
ATOM    916  CA  ARG B 457     -81.352  58.011  12.179  1.00158.11           C  
ATOM    917  C   ARG B 457     -80.399  59.008  11.641  1.00158.11           C  
ATOM    918  O   ARG B 457     -79.560  59.504  12.386  1.00158.11           O  
ATOM    919  CB  ARG B 457     -82.752  58.558  11.860  1.00158.11           C  
ATOM    920  CG  ARG B 457     -83.882  57.566  12.111  1.00158.11           C  
ATOM    921  CD  ARG B 457     -83.692  56.355  11.211  1.00158.11           C  
ATOM    922  NE  ARG B 457     -83.070  56.911   9.981  1.00158.11           N  
ATOM    923  CZ  ARG B 457     -83.390  56.450   8.740  1.00158.11           C  
ATOM    924  NH1 ARG B 457     -84.331  55.473   8.589  1.00158.11           N1+
ATOM    925  NH2 ARG B 457     -82.765  56.979   7.648  1.00158.11           N  
ATOM    926  N   THR B 458     -80.456  59.285  10.322  1.00143.23           N  
ATOM    927  CA  THR B 458     -79.658  60.376   9.858  1.00143.23           C  
ATOM    928  C   THR B 458     -80.313  61.541  10.539  1.00143.23           C  
ATOM    929  O   THR B 458     -81.352  62.029  10.084  1.00143.23           O  
ATOM    930  CB  THR B 458     -79.724  60.581   8.374  1.00143.23           C  
ATOM    931  CG2 THR B 458     -78.781  61.734   7.998  1.00143.23           C  
ATOM    932  OG1 THR B 458     -79.325  59.393   7.705  1.00143.23           O  
ATOM    933  N   SER B 459     -79.718  61.997  11.663  1.00147.90           N  
ATOM    934  CA  SER B 459     -80.346  62.967  12.510  1.00147.90           C  
ATOM    935  C   SER B 459     -79.596  63.062  13.866  1.00147.90           C  
ATOM    936  O   SER B 459     -78.451  63.502  13.825  1.00147.90           O  
ATOM    937  CB  SER B 459     -81.812  62.610  12.811  1.00147.90           C  
ATOM    938  OG  SER B 459     -82.417  63.615  13.614  1.00147.90           O  
ATOM    939  N   CYS B 460     -80.177  62.693  15.088  1.00264.24           N  
ATOM    940  CA  CYS B 460     -79.450  62.809  16.396  1.00264.24           C  
ATOM    941  C   CYS B 460     -78.295  61.980  16.201  1.00264.24           C  
ATOM    942  O   CYS B 460     -77.278  62.255  16.817  1.00264.24           O  
ATOM    943  CB  CYS B 460     -79.919  62.304  17.928  1.00264.24           C  
ATOM    944  SG  CYS B 460     -78.582  62.242  19.374  1.00264.24           S  
ATOM    945  N   ARG B 461     -78.441  60.927  15.376  1.00118.82           N  
ATOM    946  CA  ARG B 461     -77.312  60.083  15.214  1.00118.82           C  
ATOM    947  C   ARG B 461     -76.154  60.902  14.730  1.00118.82           C  
ATOM    948  O   ARG B 461     -75.158  61.025  15.435  1.00118.82           O  
ATOM    949  CB  ARG B 461     -77.546  58.980  14.172  1.00118.82           C  
ATOM    950  CG  ARG B 461     -76.262  58.305  13.683  1.00118.82           C  
ATOM    951  CD  ARG B 461     -75.676  57.239  14.606  1.00118.82           C  
ATOM    952  NE  ARG B 461     -74.403  56.798  13.965  1.00118.82           N  
ATOM    953  CZ  ARG B 461     -74.425  56.017  12.844  1.00118.82           C  
ATOM    954  NH1 ARG B 461     -75.617  55.624  12.310  1.00118.82           N1+
ATOM    955  NH2 ARG B 461     -73.257  55.659  12.233  1.00118.82           N  
ATOM    956  N   GLU B 462     -76.270  61.535  13.547  1.00 61.98           N  
ATOM    957  CA  GLU B 462     -75.147  62.257  13.004  1.00 61.98           C  
ATOM    958  C   GLU B 462     -74.887  63.532  13.741  1.00 61.98           C  
ATOM    959  O   GLU B 462     -73.744  63.851  14.070  1.00 61.98           O  
ATOM    960  CB  GLU B 462     -75.317  62.595  11.514  1.00 61.98           C  
ATOM    961  CG  GLU B 462     -75.269  61.355  10.620  1.00 61.98           C  
ATOM    962  CD  GLU B 462     -75.163  61.808   9.174  1.00 61.98           C  
ATOM    963  OE1 GLU B 462     -74.426  62.796   8.911  1.00 61.98           O  
ATOM    964  OE2 GLU B 462     -75.817  61.166   8.307  1.00 61.98           O1-
ATOM    965  N   ALA B 463     -75.961  64.290  14.039  1.00 65.76           N  
ATOM    966  CA  ALA B 463     -75.786  65.585  14.625  1.00 65.76           C  
ATOM    967  C   ALA B 463     -75.093  65.421  15.923  1.00 65.76           C  
ATOM    968  O   ALA B 463     -74.093  66.081  16.204  1.00 65.76           O  
ATOM    969  CB  ALA B 463     -77.127  66.290  14.904  1.00 65.76           C  
ATOM    970  N   CYS B 464     -75.615  64.512  16.755  1.00142.24           N  
ATOM    971  CA  CYS B 464     -75.035  64.352  18.040  1.00142.24           C  
ATOM    972  C   CYS B 464     -73.715  63.595  18.027  1.00142.24           C  
ATOM    973  O   CYS B 464     -72.836  63.910  18.828  1.00142.24           O  
ATOM    974  CB  CYS B 464     -75.995  63.783  19.063  1.00142.24           C  
ATOM    975  SG  CYS B 464     -77.266  65.044  19.338  1.00142.24           S  
ATOM    976  N   LEU B 465     -73.527  62.599  17.118  1.00174.67           N  
ATOM    977  CA  LEU B 465     -72.409  61.678  17.183  1.00174.67           C  
ATOM    978  C   LEU B 465     -71.778  61.551  15.808  1.00174.67           C  
ATOM    979  O   LEU B 465     -72.449  61.701  14.789  1.00174.67           O  
ATOM    980  CB  LEU B 465     -72.965  60.276  17.532  1.00174.67           C  
ATOM    981  CG  LEU B 465     -72.036  59.162  18.074  1.00174.67           C  
ATOM    982  CD1 LEU B 465     -72.832  57.854  18.164  1.00174.67           C  
ATOM    983  CD2 LEU B 465     -70.686  59.000  17.376  1.00174.67           C  
ATOM    984  N   GLN B 466     -70.455  61.267  15.738  1.00 73.13           N  
ATOM    985  CA  GLN B 466     -69.783  61.011  14.487  1.00 73.13           C  
ATOM    986  C   GLN B 466     -70.071  59.596  14.072  1.00 73.13           C  
ATOM    987  O   GLN B 466     -70.894  58.902  14.660  1.00 73.13           O  
ATOM    988  CB  GLN B 466     -68.250  61.100  14.551  1.00 73.13           C  
ATOM    989  CG  GLN B 466     -67.676  62.514  14.553  1.00 73.13           C  
ATOM    990  CD  GLN B 466     -67.679  63.009  13.118  1.00 73.13           C  
ATOM    991  NE2 GLN B 466     -66.467  63.110  12.507  1.00 73.13           N  
ATOM    992  OE1 GLN B 466     -68.731  63.292  12.549  1.00 73.13           O  
ATOM    993  N   GLY B 467     -69.411  59.129  12.995  1.00 22.88           N  
ATOM    994  CA  GLY B 467     -69.638  57.779  12.567  1.00 22.88           C  
ATOM    995  C   GLY B 467     -69.022  56.878  13.592  1.00 22.88           C  
ATOM    996  O   GLY B 467     -68.089  57.265  14.292  1.00 22.88           O  
ATOM    997  N   TRP B 468     -69.543  55.642  13.707  1.00 98.06           N  
ATOM    998  CA  TRP B 468     -69.025  54.718  14.674  1.00 98.06           C  
ATOM    999  C   TRP B 468     -69.363  53.341  14.219  1.00 98.06           C  
ATOM   1000  O   TRP B 468     -69.988  53.145  13.178  1.00 98.06           O  
ATOM   1001  CB  TRP B 468     -69.640  54.896  16.072  1.00 98.06           C  
ATOM   1002  CG  TRP B 468     -71.151  54.853  16.084  1.00 98.06           C  
ATOM   1003  CD1 TRP B 468     -72.024  54.715  15.047  1.00 98.06           C  
ATOM   1004  CD2 TRP B 468     -71.943  54.986  17.270  1.00 98.06           C  
ATOM   1005  CE2 TRP B 468     -73.282  54.932  16.878  1.00 98.06           C  
ATOM   1006  CE3 TRP B 468     -71.589  55.153  18.580  1.00 98.06           C  
ATOM   1007  NE1 TRP B 468     -73.314  54.768  15.511  1.00 98.06           N  
ATOM   1008  CZ2 TRP B 468     -74.290  55.051  17.792  1.00 98.06           C  
ATOM   1009  CZ3 TRP B 468     -72.606  55.248  19.501  1.00 98.06           C  
ATOM   1010  CH2 TRP B 468     -73.931  55.205  19.110  1.00 98.06           C  
ATOM   1011  N   THR B 469     -68.939  52.344  15.011  1.00 84.18           N  
ATOM   1012  CA  THR B 469     -69.209  50.995  14.644  1.00 84.18           C  
ATOM   1013  C   THR B 469     -70.666  50.758  14.848  1.00 84.18           C  
ATOM   1014  O   THR B 469     -71.334  51.495  15.571  1.00 84.18           O  
ATOM   1015  CB  THR B 469     -68.452  49.986  15.451  1.00 84.18           C  
ATOM   1016  CG2 THR B 469     -68.848  50.118  16.929  1.00 84.18           C  
ATOM   1017  OG1 THR B 469     -68.749  48.685  14.968  1.00 84.18           O  
ATOM   1018  N   GLU B 470     -71.198  49.730  14.158  1.00 79.93           N  
ATOM   1019  CA  GLU B 470     -72.596  49.428  14.230  1.00 79.93           C  
ATOM   1020  C   GLU B 470     -72.934  48.706  15.494  1.00 79.93           C  
ATOM   1021  O   GLU B 470     -72.187  47.853  15.969  1.00 79.93           O  
ATOM   1022  CB  GLU B 470     -73.124  48.644  13.010  1.00 79.93           C  
ATOM   1023  CG  GLU B 470     -72.135  47.640  12.413  1.00 79.93           C  
ATOM   1024  CD  GLU B 470     -71.417  48.403  11.307  1.00 79.93           C  
ATOM   1025  OE1 GLU B 470     -71.942  49.480  10.915  1.00 79.93           O  
ATOM   1026  OE2 GLU B 470     -70.347  47.932  10.839  1.00 79.93           O1-
ATOM   1027  N   ALA B 471     -74.100  49.073  16.069  1.00 34.54           N  
ATOM   1028  CA  ALA B 471     -74.633  48.481  17.264  1.00 34.54           C  
ATOM   1029  C   ALA B 471     -75.537  49.527  17.914  1.00 34.54           C  
ATOM   1030  O   ALA B 471     -76.782  49.346  17.856  1.00 34.54           O  
ATOM   1031  CB  ALA B 471     -73.581  48.086  18.316  1.00 34.54           C  
ATOM   1032  OXT ALA B 471     -74.998  50.515  18.481  1.00 34.54           O1-
TER   
END
