# Supplementary material for: Structural and Dynamic Differences between Calreticulin Mutants Associated with Essential Thrombocythemia
Source: Biomolecules. 2023 Mar 10;13(3):509. doi: 10.3390/biom13030509 (PMC10046389; doi:10.3390/biom13030509)
Supplement: Supplementary file 1 [file biomolecules-13-00509-s001.zip › models/02_dimer/CALR_class_A_no-SS.pdb]

ATOM      1  N   ALA A 352     -34.838  66.911  29.924  1.00 13.84           N  
ATOM      2  CA  ALA A 352     -33.674  67.812  29.778  1.00 13.84           C  
ATOM      3  C   ALA A 352     -33.143  67.745  28.391  1.00 13.84           C  
ATOM      4  O   ALA A 352     -33.905  67.810  27.431  1.00 13.84           O  
ATOM      5  CB  ALA A 352     -32.554  67.402  30.749  1.00 13.84           C  
ATOM      6  N   ALA A 353     -31.805  67.662  28.268  1.00 39.49           N  
ATOM      7  CA  ALA A 353     -31.131  67.584  27.006  1.00 39.49           C  
ATOM      8  C   ALA A 353     -31.445  66.287  26.319  1.00 39.49           C  
ATOM      9  O   ALA A 353     -31.619  66.263  25.102  1.00 39.49           O  
ATOM     10  CB  ALA A 353     -29.603  67.698  27.137  1.00 39.49           C  
ATOM     11  N   GLU A 354     -31.513  65.161  27.063  1.00118.30           N  
ATOM     12  CA  GLU A 354     -31.742  63.911  26.386  1.00118.30           C  
ATOM     13  C   GLU A 354     -33.085  63.952  25.735  1.00118.30           C  
ATOM     14  O   GLU A 354     -33.223  63.642  24.552  1.00118.30           O  
ATOM     15  CB  GLU A 354     -31.724  62.671  27.302  1.00118.30           C  
ATOM     16  CG  GLU A 354     -32.813  62.650  28.376  1.00118.30           C  
ATOM     17  CD  GLU A 354     -32.178  63.091  29.684  1.00118.30           C  
ATOM     18  OE1 GLU A 354     -31.066  62.588  29.991  1.00118.30           O  
ATOM     19  OE2 GLU A 354     -32.792  63.934  30.391  1.00118.30           O1-
ATOM     20  N   LYS A 355     -34.118  64.369  26.490  1.00156.88           N  
ATOM     21  CA  LYS A 355     -35.413  64.491  25.896  1.00156.88           C  
ATOM     22  C   LYS A 355     -35.197  65.532  24.875  1.00156.88           C  
ATOM     23  O   LYS A 355     -35.750  65.509  23.775  1.00156.88           O  
ATOM     24  CB  LYS A 355     -36.481  65.004  26.877  1.00156.88           C  
ATOM     25  CG  LYS A 355     -36.903  63.968  27.917  1.00156.88           C  
ATOM     26  CD  LYS A 355     -37.580  62.743  27.302  1.00156.88           C  
ATOM     27  CE  LYS A 355     -38.777  63.103  26.419  1.00156.88           C  
ATOM     28  NZ  LYS A 355     -38.304  63.534  25.085  1.00156.88           N1+
ATOM     29  N   GLN A 356     -34.303  66.454  25.249  1.00120.91           N  
ATOM     30  CA  GLN A 356     -33.943  67.564  24.450  1.00120.91           C  
ATOM     31  C   GLN A 356     -35.154  68.401  24.290  1.00120.91           C  
ATOM     32  O   GLN A 356     -35.318  69.098  23.292  1.00120.91           O  
ATOM     33  CB  GLN A 356     -33.457  67.137  23.059  1.00120.91           C  
ATOM     34  CG  GLN A 356     -32.878  68.277  22.231  1.00120.91           C  
ATOM     35  CD  GLN A 356     -32.463  67.675  20.898  1.00120.91           C  
ATOM     36  NE2 GLN A 356     -32.536  66.321  20.803  1.00120.91           N  
ATOM     37  OE1 GLN A 356     -32.094  68.385  19.965  1.00120.91           O  
ATOM     38  N   MET A 357     -36.039  68.344  25.298  1.00 68.83           N  
ATOM     39  CA  MET A 357     -37.181  69.195  25.255  1.00 68.83           C  
ATOM     40  C   MET A 357     -36.605  70.569  25.301  1.00 68.83           C  
ATOM     41  O   MET A 357     -37.042  71.473  24.593  1.00 68.83           O  
ATOM     42  CB  MET A 357     -38.118  68.997  26.460  1.00 68.83           C  
ATOM     43  CG  MET A 357     -38.847  67.647  26.453  1.00 68.83           C  
ATOM     44  SD  MET A 357     -40.122  67.465  25.166  1.00 68.83           S  
ATOM     45  CE  MET A 357     -38.967  67.199  23.790  1.00 68.83           C  
ATOM     46  N   LYS A 358     -35.563  70.739  26.134  1.00149.47           N  
ATOM     47  CA  LYS A 358     -34.896  72.000  26.244  1.00149.47           C  
ATOM     48  C   LYS A 358     -33.552  71.845  25.611  1.00149.47           C  
ATOM     49  O   LYS A 358     -32.736  71.040  26.061  1.00149.47           O  
ATOM     50  CB  LYS A 358     -34.748  72.428  27.718  1.00149.47           C  
ATOM     51  CG  LYS A 358     -33.903  73.673  27.993  1.00149.47           C  
ATOM     52  CD  LYS A 358     -32.397  73.420  27.929  1.00149.47           C  
ATOM     53  CE  LYS A 358     -31.879  72.586  29.106  1.00149.47           C  
ATOM     54  NZ  LYS A 358     -30.458  72.234  28.891  1.00149.47           N1+
ATOM     55  N   ASP A 359     -33.281  72.600  24.524  1.00124.08           N  
ATOM     56  CA  ASP A 359     -31.986  72.444  23.933  1.00124.08           C  
ATOM     57  C   ASP A 359     -30.997  73.125  24.780  1.00124.08           C  
ATOM     58  O   ASP A 359     -31.306  74.072  25.499  1.00124.08           O  
ATOM     59  CB  ASP A 359     -31.796  72.983  22.502  1.00124.08           C  
ATOM     60  CG  ASP A 359     -32.173  71.909  21.493  1.00124.08           C  
ATOM     61  OD1 ASP A 359     -33.377  71.552  21.417  1.00124.08           O  
ATOM     62  OD2 ASP A 359     -31.247  71.422  20.791  1.00124.08           O1-
ATOM     63  N   LYS A 360     -29.767  72.599  24.721  1.00164.21           N  
ATOM     64  CA  LYS A 360     -28.645  73.192  25.360  1.00164.21           C  
ATOM     65  C   LYS A 360     -28.336  74.349  24.476  1.00164.21           C  
ATOM     66  O   LYS A 360     -28.963  74.491  23.427  1.00164.21           O  
ATOM     67  CB  LYS A 360     -27.414  72.276  25.353  1.00164.21           C  
ATOM     68  CG  LYS A 360     -26.199  72.887  26.039  1.00164.21           C  
ATOM     69  CD  LYS A 360     -26.369  73.010  27.550  1.00164.21           C  
ATOM     70  CE  LYS A 360     -26.374  71.660  28.271  1.00164.21           C  
ATOM     71  NZ  LYS A 360     -27.588  70.892  27.912  1.00164.21           N1+
ATOM     72  N   GLN A 361     -27.402  75.234  24.877  1.00117.72           N  
ATOM     73  CA  GLN A 361     -27.098  76.303  23.970  1.00117.72           C  
ATOM     74  C   GLN A 361     -26.613  75.663  22.718  1.00117.72           C  
ATOM     75  O   GLN A 361     -26.131  74.531  22.750  1.00117.72           O  
ATOM     76  CB  GLN A 361     -26.067  77.335  24.469  1.00117.72           C  
ATOM     77  CG  GLN A 361     -26.678  78.432  25.348  1.00117.72           C  
ATOM     78  CD  GLN A 361     -27.048  77.853  26.703  1.00117.72           C  
ATOM     79  NE2 GLN A 361     -28.377  77.757  26.981  1.00117.72           N  
ATOM     80  OE1 GLN A 361     -26.178  77.500  27.497  1.00117.72           O  
ATOM     81  N   ASP A 362     -26.816  76.349  21.573  1.00 76.46           N  
ATOM     82  CA  ASP A 362     -26.525  75.715  20.321  1.00 76.46           C  
ATOM     83  C   ASP A 362     -25.688  76.594  19.453  1.00 76.46           C  
ATOM     84  O   ASP A 362     -25.746  77.822  19.518  1.00 76.46           O  
ATOM     85  CB  ASP A 362     -27.787  75.429  19.489  1.00 76.46           C  
ATOM     86  CG  ASP A 362     -28.651  74.437  20.251  1.00 76.46           C  
ATOM     87  OD1 ASP A 362     -28.073  73.501  20.860  1.00 76.46           O  
ATOM     88  OD2 ASP A 362     -29.898  74.609  20.255  1.00 76.46           O1-
ATOM     89  N   GLU A 363     -24.858  75.934  18.623  1.00 81.66           N  
ATOM     90  CA  GLU A 363     -24.107  76.569  17.584  1.00 81.66           C  
ATOM     91  C   GLU A 363     -25.051  76.582  16.425  1.00 81.66           C  
ATOM     92  O   GLU A 363     -26.069  75.891  16.454  1.00 81.66           O  
ATOM     93  CB  GLU A 363     -22.869  75.764  17.141  1.00 81.66           C  
ATOM     94  CG  GLU A 363     -21.796  75.647  18.223  1.00 81.66           C  
ATOM     95  CD  GLU A 363     -22.325  74.721  19.309  1.00 81.66           C  
ATOM     96  OE1 GLU A 363     -22.596  73.530  18.999  1.00 81.66           O  
ATOM     97  OE2 GLU A 363     -22.472  75.198  20.466  1.00 81.66           O1-
ATOM     98  N   GLU A 364     -24.771  77.375  15.377  1.00 76.95           N  
ATOM     99  CA  GLU A 364     -25.692  77.398  14.277  1.00 76.95           C  
ATOM    100  C   GLU A 364     -25.737  76.023  13.688  1.00 76.95           C  
ATOM    101  O   GLU A 364     -26.811  75.513  13.369  1.00 76.95           O  
ATOM    102  CB  GLU A 364     -25.270  78.347  13.137  1.00 76.95           C  
ATOM    103  CG  GLU A 364     -26.398  78.721  12.162  1.00 76.95           C  
ATOM    104  CD  GLU A 364     -26.921  77.486  11.430  1.00 76.95           C  
ATOM    105  OE1 GLU A 364     -26.120  76.797  10.743  1.00 76.95           O  
ATOM    106  OE2 GLU A 364     -28.144  77.219  11.562  1.00 76.95           O1-
ATOM    107  N   GLN A 365     -24.565  75.379  13.550  1.00 47.54           N  
ATOM    108  CA  GLN A 365     -24.473  74.116  12.875  1.00 47.54           C  
ATOM    109  C   GLN A 365     -25.277  73.082  13.600  1.00 47.54           C  
ATOM    110  O   GLN A 365     -26.044  72.345  12.983  1.00 47.54           O  
ATOM    111  CB  GLN A 365     -23.017  73.626  12.795  1.00 47.54           C  
ATOM    112  CG  GLN A 365     -22.107  74.612  12.055  1.00 47.54           C  
ATOM    113  CD  GLN A 365     -20.682  74.072  12.049  1.00 47.54           C  
ATOM    114  NE2 GLN A 365     -20.539  72.720  12.076  1.00 47.54           N  
ATOM    115  OE1 GLN A 365     -19.718  74.836  12.020  1.00 47.54           O  
ATOM    116  N   ARG A 366     -25.148  73.012  14.937  1.00103.35           N  
ATOM    117  CA  ARG A 366     -25.886  72.012  15.651  1.00103.35           C  
ATOM    118  C   ARG A 366     -27.340  72.336  15.554  1.00103.35           C  
ATOM    119  O   ARG A 366     -28.182  71.440  15.554  1.00103.35           O  
ATOM    120  CB  ARG A 366     -25.478  71.822  17.124  1.00103.35           C  
ATOM    121  CG  ARG A 366     -25.637  73.042  18.024  1.00103.35           C  
ATOM    122  CD  ARG A 366     -25.439  72.687  19.498  1.00103.35           C  
ATOM    123  NE  ARG A 366     -26.466  71.657  19.835  1.00103.35           N  
ATOM    124  CZ  ARG A 366     -26.592  71.203  21.117  1.00103.35           C  
ATOM    125  NH1 ARG A 366     -25.745  71.650  22.090  1.00103.35           N1+
ATOM    126  NH2 ARG A 366     -27.577  70.308  21.426  1.00103.35           N  
ATOM    127  N   THR A 367     -27.677  73.635  15.456  1.00 33.10           N  
ATOM    128  CA  THR A 367     -29.052  74.040  15.382  1.00 33.10           C  
ATOM    129  C   THR A 367     -29.690  73.391  14.197  1.00 33.10           C  
ATOM    130  O   THR A 367     -30.797  72.859  14.294  1.00 33.10           O  
ATOM    131  CB  THR A 367     -29.196  75.523  15.189  1.00 33.10           C  
ATOM    132  CG2 THR A 367     -30.688  75.870  15.058  1.00 33.10           C  
ATOM    133  OG1 THR A 367     -28.618  76.225  16.281  1.00 33.10           O  
ATOM    134  N   ARG A 368     -29.008  73.409  13.038  1.00 73.51           N  
ATOM    135  CA  ARG A 368     -29.592  72.852  11.853  1.00 73.51           C  
ATOM    136  C   ARG A 368     -29.801  71.388  12.048  1.00 73.51           C  
ATOM    137  O   ARG A 368     -30.856  70.846  11.714  1.00 73.51           O  
ATOM    138  CB  ARG A 368     -28.703  72.986  10.613  1.00 73.51           C  
ATOM    139  CG  ARG A 368     -29.368  72.380   9.377  1.00 73.51           C  
ATOM    140  CD  ARG A 368     -28.426  72.215   8.188  1.00 73.51           C  
ATOM    141  NE  ARG A 368     -29.273  71.976   6.988  1.00 73.51           N  
ATOM    142  CZ  ARG A 368     -29.025  72.693   5.855  1.00 73.51           C  
ATOM    143  NH1 ARG A 368     -27.995  73.590   5.835  1.00 73.51           N1+
ATOM    144  NH2 ARG A 368     -29.804  72.522   4.749  1.00 73.51           N  
ATOM    145  N   ARG A 369     -28.792  70.717  12.625  1.00108.02           N  
ATOM    146  CA  ARG A 369     -28.824  69.299  12.807  1.00108.02           C  
ATOM    147  C   ARG A 369     -30.008  68.982  13.643  1.00108.02           C  
ATOM    148  O   ARG A 369     -30.772  68.064  13.345  1.00108.02           O  
ATOM    149  CB  ARG A 369     -27.600  68.808  13.599  1.00108.02           C  
ATOM    150  CG  ARG A 369     -27.619  67.317  13.924  1.00108.02           C  
ATOM    151  CD  ARG A 369     -26.715  66.943  15.103  1.00108.02           C  
ATOM    152  NE  ARG A 369     -27.537  67.045  16.346  1.00108.02           N  
ATOM    153  CZ  ARG A 369     -27.471  68.145  17.154  1.00108.02           C  
ATOM    154  NH1 ARG A 369     -26.578  69.143  16.891  1.00108.02           N1+
ATOM    155  NH2 ARG A 369     -28.306  68.254  18.230  1.00108.02           N  
ATOM    156  N   MET A 370     -30.201  69.771  14.708  1.00159.15           N  
ATOM    157  CA  MET A 370     -31.249  69.469  15.617  1.00159.15           C  
ATOM    158  C   MET A 370     -32.581  69.598  14.958  1.00159.15           C  
ATOM    159  O   MET A 370     -33.478  68.799  15.219  1.00159.15           O  
ATOM    160  CB  MET A 370     -31.238  70.331  16.894  1.00159.15           C  
ATOM    161  CG  MET A 370     -31.771  71.754  16.735  1.00159.15           C  
ATOM    162  SD  MET A 370     -31.743  72.709  18.281  1.00159.15           S  
ATOM    163  CE  MET A 370     -33.061  73.860  17.792  1.00159.15           C  
ATOM    164  N   MET A 371     -32.759  70.602  14.081  1.00 59.11           N  
ATOM    165  CA  MET A 371     -34.045  70.789  13.479  1.00 59.11           C  
ATOM    166  C   MET A 371     -34.393  69.592  12.661  1.00 59.11           C  
ATOM    167  O   MET A 371     -35.531  69.126  12.678  1.00 59.11           O  
ATOM    168  CB  MET A 371     -34.120  71.991  12.531  1.00 59.11           C  
ATOM    169  CG  MET A 371     -35.520  72.136  11.936  1.00 59.11           C  
ATOM    170  SD  MET A 371     -35.683  73.419  10.664  1.00 59.11           S  
ATOM    171  CE  MET A 371     -37.484  73.239  10.528  1.00 59.11           C  
ATOM    172  N   ARG A 372     -33.413  69.050  11.921  1.00 80.14           N  
ATOM    173  CA  ARG A 372     -33.727  67.933  11.084  1.00 80.14           C  
ATOM    174  C   ARG A 372     -34.195  66.830  11.966  1.00 80.14           C  
ATOM    175  O   ARG A 372     -35.178  66.153  11.673  1.00 80.14           O  
ATOM    176  CB  ARG A 372     -32.516  67.387  10.310  1.00 80.14           C  
ATOM    177  CG  ARG A 372     -31.983  68.340   9.242  1.00 80.14           C  
ATOM    178  CD  ARG A 372     -30.934  67.700   8.329  1.00 80.14           C  
ATOM    179  NE  ARG A 372     -29.758  67.345   9.174  1.00 80.14           N  
ATOM    180  CZ  ARG A 372     -29.684  66.135   9.805  1.00 80.14           C  
ATOM    181  NH1 ARG A 372     -30.671  65.204   9.643  1.00 80.14           N1+
ATOM    182  NH2 ARG A 372     -28.609  65.854  10.598  1.00 80.14           N  
ATOM    183  N   THR A 373     -33.503  66.649  13.100  1.00 46.60           N  
ATOM    184  CA  THR A 373     -33.802  65.559  13.973  1.00 46.60           C  
ATOM    185  C   THR A 373     -35.191  65.680  14.521  1.00 46.60           C  
ATOM    186  O   THR A 373     -35.902  64.682  14.603  1.00 46.60           O  
ATOM    187  CB  THR A 373     -32.850  65.461  15.123  1.00 46.60           C  
ATOM    188  CG2 THR A 373     -33.259  64.261  15.990  1.00 46.60           C  
ATOM    189  OG1 THR A 373     -31.526  65.286  14.637  1.00 46.60           O  
ATOM    190  N   LYS A 374     -35.633  66.892  14.906  1.00123.78           N  
ATOM    191  CA  LYS A 374     -36.932  66.999  15.513  1.00123.78           C  
ATOM    192  C   LYS A 374     -37.991  66.592  14.546  1.00123.78           C  
ATOM    193  O   LYS A 374     -38.959  65.927  14.916  1.00123.78           O  
ATOM    194  CB  LYS A 374     -37.271  68.411  16.022  1.00123.78           C  
ATOM    195  CG  LYS A 374     -38.596  68.467  16.791  1.00123.78           C  
ATOM    196  CD  LYS A 374     -38.598  67.660  18.093  1.00123.78           C  
ATOM    197  CE  LYS A 374     -39.924  67.713  18.856  1.00123.78           C  
ATOM    198  NZ  LYS A 374     -39.848  66.866  20.067  1.00123.78           N1+
ATOM    199  N   MET A 375     -37.834  66.982  13.271  1.00116.33           N  
ATOM    200  CA  MET A 375     -38.824  66.673  12.283  1.00116.33           C  
ATOM    201  C   MET A 375     -38.856  65.192  12.162  1.00116.33           C  
ATOM    202  O   MET A 375     -39.913  64.572  12.026  1.00116.33           O  
ATOM    203  CB  MET A 375     -38.449  67.287  10.927  1.00116.33           C  
ATOM    204  CG  MET A 375     -38.156  68.780  11.078  1.00116.33           C  
ATOM    205  SD  MET A 375     -39.498  69.729  11.853  1.00116.33           S  
ATOM    206  CE  MET A 375     -38.457  71.081  12.476  1.00116.33           C  
ATOM    207  N   ARG A 376     -37.663  64.586  12.242  1.00138.43           N  
ATOM    208  CA  ARG A 376     -37.557  63.169  12.161  1.00138.43           C  
ATOM    209  C   ARG A 376     -38.313  62.590  13.315  1.00138.43           C  
ATOM    210  O   ARG A 376     -38.918  61.531  13.181  1.00138.43           O  
ATOM    211  CB  ARG A 376     -36.113  62.648  12.244  1.00138.43           C  
ATOM    212  CG  ARG A 376     -36.036  61.122  12.159  1.00138.43           C  
ATOM    213  CD  ARG A 376     -34.643  60.588  11.834  1.00138.43           C  
ATOM    214  NE  ARG A 376     -34.299  61.118  10.488  1.00138.43           N  
ATOM    215  CZ  ARG A 376     -33.689  62.334  10.388  1.00138.43           C  
ATOM    216  NH1 ARG A 376     -33.307  62.994  11.520  1.00138.43           N1+
ATOM    217  NH2 ARG A 376     -33.471  62.891   9.161  1.00138.43           N  
ATOM    218  N   MET A 377     -38.308  63.274  14.480  1.00 68.73           N  
ATOM    219  CA  MET A 377     -38.968  62.766  15.653  1.00 68.73           C  
ATOM    220  C   MET A 377     -40.427  62.631  15.368  1.00 68.73           C  
ATOM    221  O   MET A 377     -41.058  61.669  15.798  1.00 68.73           O  
ATOM    222  CB  MET A 377     -38.818  63.669  16.893  1.00 68.73           C  
ATOM    223  CG  MET A 377     -37.382  63.798  17.408  1.00 68.73           C  
ATOM    224  SD  MET A 377     -37.254  64.657  19.005  1.00 68.73           S  
ATOM    225  CE  MET A 377     -35.526  65.170  18.795  1.00 68.73           C  
ATOM    226  N   ARG A 378     -41.020  63.586  14.630  1.00110.43           N  
ATOM    227  CA  ARG A 378     -42.423  63.442  14.373  1.00110.43           C  
ATOM    228  C   ARG A 378     -42.642  62.177  13.602  1.00110.43           C  
ATOM    229  O   ARG A 378     -43.525  61.380  13.917  1.00110.43           O  
ATOM    230  CB  ARG A 378     -43.016  64.617  13.576  1.00110.43           C  
ATOM    231  CG  ARG A 378     -43.190  65.889  14.414  1.00110.43           C  
ATOM    232  CD  ARG A 378     -41.890  66.608  14.779  1.00110.43           C  
ATOM    233  NE  ARG A 378     -42.247  67.672  15.761  1.00110.43           N  
ATOM    234  CZ  ARG A 378     -41.801  68.953  15.604  1.00110.43           C  
ATOM    235  NH1 ARG A 378     -41.001  69.277  14.549  1.00110.43           N1+
ATOM    236  NH2 ARG A 378     -42.161  69.909  16.509  1.00110.43           N  
ATOM    237  N   ARG A 379     -41.801  61.928  12.588  1.00115.97           N  
ATOM    238  CA  ARG A 379     -41.974  60.740  11.808  1.00115.97           C  
ATOM    239  C   ARG A 379     -41.788  59.599  12.743  1.00115.97           C  
ATOM    240  O   ARG A 379     -42.436  58.557  12.633  1.00115.97           O  
ATOM    241  CB  ARG A 379     -40.938  60.607  10.685  1.00115.97           C  
ATOM    242  CG  ARG A 379     -41.142  61.587   9.530  1.00115.97           C  
ATOM    243  CD  ARG A 379     -40.092  61.381   8.442  1.00115.97           C  
ATOM    244  NE  ARG A 379     -39.704  59.949   8.553  1.00115.97           N  
ATOM    245  CZ  ARG A 379     -38.388  59.596   8.602  1.00115.97           C  
ATOM    246  NH1 ARG A 379     -37.425  60.532   8.359  1.00115.97           N1+
ATOM    247  NH2 ARG A 379     -38.034  58.312   8.902  1.00115.97           N  
ATOM    248  N   MET A 380     -40.911  59.809  13.732  1.00103.85           N  
ATOM    249  CA  MET A 380     -40.549  58.802  14.672  1.00103.85           C  
ATOM    250  C   MET A 380     -41.767  58.357  15.393  1.00103.85           C  
ATOM    251  O   MET A 380     -41.861  57.181  15.743  1.00103.85           O  
ATOM    252  CB  MET A 380     -39.563  59.288  15.750  1.00103.85           C  
ATOM    253  CG  MET A 380     -38.957  58.121  16.529  1.00103.85           C  
ATOM    254  SD  MET A 380     -37.771  57.159  15.546  1.00103.85           S  
ATOM    255  CE  MET A 380     -38.238  55.562  16.262  1.00103.85           C  
ATOM    256  N   ARG A 381     -42.733  59.250  15.671  1.00 93.08           N  
ATOM    257  CA  ARG A 381     -43.867  58.781  16.401  1.00 93.08           C  
ATOM    258  C   ARG A 381     -44.548  57.697  15.634  1.00 93.08           C  
ATOM    259  O   ARG A 381     -44.919  56.676  16.205  1.00 93.08           O  
ATOM    260  CB  ARG A 381     -44.899  59.865  16.764  1.00 93.08           C  
ATOM    261  CG  ARG A 381     -45.546  60.599  15.588  1.00 93.08           C  
ATOM    262  CD  ARG A 381     -46.528  61.680  16.047  1.00 93.08           C  
ATOM    263  NE  ARG A 381     -46.901  62.491  14.856  1.00 93.08           N  
ATOM    264  CZ  ARG A 381     -46.565  63.812  14.796  1.00 93.08           C  
ATOM    265  NH1 ARG A 381     -45.908  64.401  15.839  1.00 93.08           N1+
ATOM    266  NH2 ARG A 381     -46.896  64.543  13.691  1.00 93.08           N  
ATOM    267  N   ARG A 382     -44.720  57.856  14.313  1.00126.28           N  
ATOM    268  CA  ARG A 382     -45.453  56.829  13.622  1.00126.28           C  
ATOM    269  C   ARG A 382     -44.726  55.518  13.730  1.00126.28           C  
ATOM    270  O   ARG A 382     -45.283  54.508  14.165  1.00126.28           O  
ATOM    271  CB  ARG A 382     -45.635  57.112  12.110  1.00126.28           C  
ATOM    272  CG  ARG A 382     -44.365  57.047  11.242  1.00126.28           C  
ATOM    273  CD  ARG A 382     -44.042  58.283  10.401  1.00126.28           C  
ATOM    274  NE  ARG A 382     -43.274  57.807   9.210  1.00126.28           N  
ATOM    275  CZ  ARG A 382     -41.953  57.464   9.286  1.00126.28           C  
ATOM    276  NH1 ARG A 382     -41.291  57.519  10.476  1.00126.28           N1+
ATOM    277  NH2 ARG A 382     -41.296  57.036   8.169  1.00126.28           N  
ATOM    278  N   THR A 383     -43.423  55.525  13.395  1.00 65.91           N  
ATOM    279  CA  THR A 383     -42.660  54.320  13.365  1.00 65.91           C  
ATOM    280  C   THR A 383     -42.548  53.771  14.739  1.00 65.91           C  
ATOM    281  O   THR A 383     -42.508  52.558  14.922  1.00 65.91           O  
ATOM    282  CB  THR A 383     -41.265  54.484  12.836  1.00 65.91           C  
ATOM    283  CG2 THR A 383     -41.337  54.788  11.335  1.00 65.91           C  
ATOM    284  OG1 THR A 383     -40.578  55.506  13.541  1.00 65.91           O  
ATOM    285  N   ARG A 384     -42.485  54.656  15.747  1.00200.15           N  
ATOM    286  CA  ARG A 384     -42.285  54.179  17.076  1.00200.15           C  
ATOM    287  C   ARG A 384     -43.409  53.297  17.441  1.00200.15           C  
ATOM    288  O   ARG A 384     -43.198  52.276  18.085  1.00200.15           O  
ATOM    289  CB  ARG A 384     -42.253  55.254  18.179  1.00200.15           C  
ATOM    290  CG  ARG A 384     -40.933  56.011  18.307  1.00200.15           C  
ATOM    291  CD  ARG A 384     -40.643  56.486  19.734  1.00200.15           C  
ATOM    292  NE  ARG A 384     -39.622  55.567  20.319  1.00200.15           N  
ATOM    293  CZ  ARG A 384     -38.298  55.903  20.264  1.00200.15           C  
ATOM    294  NH1 ARG A 384     -37.923  57.076  19.678  1.00200.15           N1+
ATOM    295  NH2 ARG A 384     -37.355  55.081  20.813  1.00200.15           N  
ATOM    296  N   ARG A 385     -44.637  53.661  17.046  1.00201.32           N  
ATOM    297  CA  ARG A 385     -45.732  52.873  17.498  1.00201.32           C  
ATOM    298  C   ARG A 385     -45.578  51.488  16.965  1.00201.32           C  
ATOM    299  O   ARG A 385     -45.758  50.507  17.689  1.00201.32           O  
ATOM    300  CB  ARG A 385     -47.076  53.469  17.083  1.00201.32           C  
ATOM    301  CG  ARG A 385     -48.169  53.153  18.089  1.00201.32           C  
ATOM    302  CD  ARG A 385     -47.886  53.818  19.438  1.00201.32           C  
ATOM    303  NE  ARG A 385     -47.499  55.244  19.192  1.00201.32           N  
ATOM    304  CZ  ARG A 385     -46.230  55.701  19.435  1.00201.32           C  
ATOM    305  NH1 ARG A 385     -45.287  54.892  19.997  1.00201.32           N1+
ATOM    306  NH2 ARG A 385     -45.892  56.982  19.107  1.00201.32           N  
ATOM    307  N   LYS A 386     -45.216  51.348  15.680  1.00142.05           N  
ATOM    308  CA  LYS A 386     -45.102  50.001  15.204  1.00142.05           C  
ATOM    309  C   LYS A 386     -43.959  49.312  15.884  1.00142.05           C  
ATOM    310  O   LYS A 386     -44.075  48.162  16.300  1.00142.05           O  
ATOM    311  CB  LYS A 386     -44.883  49.844  13.691  1.00142.05           C  
ATOM    312  CG  LYS A 386     -44.926  48.363  13.291  1.00142.05           C  
ATOM    313  CD  LYS A 386     -45.147  48.101  11.800  1.00142.05           C  
ATOM    314  CE  LYS A 386     -43.980  47.383  11.114  1.00142.05           C  
ATOM    315  NZ  LYS A 386     -42.803  48.274  11.038  1.00142.05           N1+
ATOM    316  N   MET A 387     -42.823  50.011  16.030  1.00127.56           N  
ATOM    317  CA  MET A 387     -41.624  49.437  16.574  1.00127.56           C  
ATOM    318  C   MET A 387     -41.801  49.045  18.013  1.00127.56           C  
ATOM    319  O   MET A 387     -41.254  48.030  18.448  1.00127.56           O  
ATOM    320  CB  MET A 387     -40.437  50.410  16.453  1.00127.56           C  
ATOM    321  CG  MET A 387     -39.951  50.572  15.009  1.00127.56           C  
ATOM    322  SD  MET A 387     -39.105  52.142  14.654  1.00127.56           S  
ATOM    323  CE  MET A 387     -37.709  51.902  15.789  1.00127.56           C  
ATOM    324  N   ARG A 388     -42.554  49.831  18.805  1.00 99.69           N  
ATOM    325  CA  ARG A 388     -42.628  49.554  20.213  1.00 99.69           C  
ATOM    326  C   ARG A 388     -43.256  48.229  20.468  1.00 99.69           C  
ATOM    327  O   ARG A 388     -42.714  47.430  21.231  1.00 99.69           O  
ATOM    328  CB  ARG A 388     -43.388  50.642  20.999  1.00 99.69           C  
ATOM    329  CG  ARG A 388     -44.841  50.833  20.569  1.00 99.69           C  
ATOM    330  CD  ARG A 388     -45.452  52.151  21.048  1.00 99.69           C  
ATOM    331  NE  ARG A 388     -45.454  52.146  22.536  1.00 99.69           N  
ATOM    332  CZ  ARG A 388     -46.520  51.598  23.187  1.00 99.69           C  
ATOM    333  NH1 ARG A 388     -47.517  51.030  22.451  1.00 99.69           N1+
ATOM    334  NH2 ARG A 388     -46.600  51.620  24.551  1.00 99.69           N  
ATOM    335  N   ARG A 389     -44.398  47.925  19.828  1.00105.89           N  
ATOM    336  CA  ARG A 389     -44.942  46.657  20.186  1.00105.89           C  
ATOM    337  C   ARG A 389     -45.212  45.853  18.962  1.00105.89           C  
ATOM    338  O   ARG A 389     -45.889  46.302  18.039  1.00105.89           O  
ATOM    339  CB  ARG A 389     -46.242  46.748  20.995  1.00105.89           C  
ATOM    340  CG  ARG A 389     -46.627  45.417  21.644  1.00105.89           C  
ATOM    341  CD  ARG A 389     -45.702  45.014  22.791  1.00105.89           C  
ATOM    342  NE  ARG A 389     -46.198  43.714  23.322  1.00105.89           N  
ATOM    343  CZ  ARG A 389     -47.236  43.689  24.211  1.00105.89           C  
ATOM    344  NH1 ARG A 389     -47.856  44.846  24.578  1.00105.89           N1+
ATOM    345  NH2 ARG A 389     -47.658  42.505  24.738  1.00105.89           N  
ATOM    346  N   LYS A 390     -44.634  44.637  18.924  1.00 76.91           N  
ATOM    347  CA  LYS A 390     -44.892  43.723  17.858  1.00 76.91           C  
ATOM    348  C   LYS A 390     -46.317  43.322  17.974  1.00 76.91           C  
ATOM    349  O   LYS A 390     -47.063  43.313  16.997  1.00 76.91           O  
ATOM    350  CB  LYS A 390     -44.098  42.418  17.991  1.00 76.91           C  
ATOM    351  CG  LYS A 390     -44.620  41.335  17.052  1.00 76.91           C  
ATOM    352  CD  LYS A 390     -43.802  40.050  17.089  1.00 76.91           C  
ATOM    353  CE  LYS A 390     -44.434  38.919  16.280  1.00 76.91           C  
ATOM    354  NZ  LYS A 390     -44.644  39.362  14.884  1.00 76.91           N1+
ATOM    355  N   MET A 391     -46.722  42.987  19.211  1.00110.02           N  
ATOM    356  CA  MET A 391     -48.061  42.558  19.450  1.00110.02           C  
ATOM    357  C   MET A 391     -48.902  43.731  19.093  1.00110.02           C  
ATOM    358  O   MET A 391     -49.921  43.590  18.419  1.00110.02           O  
ATOM    359  CB  MET A 391     -48.262  42.202  20.928  1.00110.02           C  
ATOM    360  CG  MET A 391     -49.429  41.262  21.200  1.00110.02           C  
ATOM    361  SD  MET A 391     -49.352  40.500  22.847  1.00110.02           S  
ATOM    362  CE  MET A 391     -50.627  39.265  22.475  1.00110.02           C  
ATOM    363  N   SER A 392     -48.468  44.924  19.543  1.00245.83           N  
ATOM    364  CA  SER A 392     -49.091  46.167  19.204  1.00245.83           C  
ATOM    365  C   SER A 392     -50.016  46.593  20.313  1.00245.83           C  
ATOM    366  O   SER A 392     -49.547  46.789  21.429  1.00245.83           O  
ATOM    367  CB  SER A 392     -49.705  46.243  17.789  1.00245.83           C  
ATOM    368  OG  SER A 392     -48.698  46.015  16.821  1.00245.83           O  
ATOM    369  N   PRO A 393     -51.303  46.721  20.091  1.00146.38           N  
ATOM    370  CA  PRO A 393     -52.121  47.426  21.040  1.00146.38           C  
ATOM    371  C   PRO A 393     -52.100  46.844  22.424  1.00146.38           C  
ATOM    372  O   PRO A 393     -52.477  47.572  23.338  1.00146.38           O  
ATOM    373  CB  PRO A 393     -53.535  47.294  20.504  1.00146.38           C  
ATOM    374  CG  PRO A 393     -53.533  45.854  19.968  1.00146.38           C  
ATOM    375  CD  PRO A 393     -52.085  45.639  19.491  1.00146.38           C  
ATOM    376  N   ALA A 394     -51.618  45.607  22.647  1.00 70.31           N  
ATOM    377  CA  ALA A 394     -51.869  44.928  23.895  1.00 70.31           C  
ATOM    378  C   ALA A 394     -51.510  45.750  25.104  1.00 70.31           C  
ATOM    379  O   ALA A 394     -52.296  45.787  26.047  1.00 70.31           O  
ATOM    380  CB  ALA A 394     -51.119  43.589  23.997  1.00 70.31           C  
ATOM    381  N   ARG A 395     -50.353  46.439  25.154  1.00156.53           N  
ATOM    382  CA  ARG A 395     -50.209  47.271  26.325  1.00156.53           C  
ATOM    383  C   ARG A 395     -49.355  48.461  26.029  1.00156.53           C  
ATOM    384  O   ARG A 395     -48.382  48.379  25.282  1.00156.53           O  
ATOM    385  CB  ARG A 395     -49.589  46.578  27.555  1.00156.53           C  
ATOM    386  CG  ARG A 395     -49.342  47.564  28.705  1.00156.53           C  
ATOM    387  CD  ARG A 395     -48.733  46.933  29.960  1.00156.53           C  
ATOM    388  NE  ARG A 395     -47.823  45.845  29.516  1.00156.53           N  
ATOM    389  CZ  ARG A 395     -46.685  45.585  30.220  1.00156.53           C  
ATOM    390  NH1 ARG A 395     -46.358  46.361  31.293  1.00156.53           N1+
ATOM    391  NH2 ARG A 395     -45.872  44.553  29.847  1.00156.53           N  
ATOM    392  N   PRO A 396     -49.736  49.578  26.602  1.00 92.48           N  
ATOM    393  CA  PRO A 396     -48.947  50.774  26.466  1.00 92.48           C  
ATOM    394  C   PRO A 396     -47.821  50.731  27.452  1.00 92.48           C  
ATOM    395  O   PRO A 396     -47.826  49.880  28.339  1.00 92.48           O  
ATOM    396  CB  PRO A 396     -49.889  51.949  26.721  1.00 92.48           C  
ATOM    397  CG  PRO A 396     -51.271  51.397  26.357  1.00 92.48           C  
ATOM    398  CD  PRO A 396     -51.150  49.895  26.658  1.00 92.48           C  
ATOM    399  N   ARG A 397     -46.841  51.636  27.312  1.00131.79           N  
ATOM    400  CA  ARG A 397     -45.717  51.682  28.205  1.00131.79           C  
ATOM    401  C   ARG A 397     -45.417  53.139  28.260  1.00131.79           C  
ATOM    402  O   ARG A 397     -46.170  53.916  27.681  1.00131.79           O  
ATOM    403  CB  ARG A 397     -44.467  50.979  27.630  1.00131.79           C  
ATOM    404  CG  ARG A 397     -44.688  49.519  27.206  1.00131.79           C  
ATOM    405  CD  ARG A 397     -44.828  48.535  28.371  1.00131.79           C  
ATOM    406  NE  ARG A 397     -43.522  48.508  29.089  1.00131.79           N  
ATOM    407  CZ  ARG A 397     -42.744  47.386  29.074  1.00131.79           C  
ATOM    408  NH1 ARG A 397     -43.199  46.230  28.510  1.00131.79           N1+
ATOM    409  NH2 ARG A 397     -41.502  47.413  29.638  1.00131.79           N  
ATOM    410  N   THR A 398     -44.366  53.571  28.987  1.00142.25           N  
ATOM    411  CA  THR A 398     -44.098  54.978  28.889  1.00142.25           C  
ATOM    412  C   THR A 398     -43.700  55.187  27.449  1.00142.25           C  
ATOM    413  O   THR A 398     -42.579  54.863  27.051  1.00142.25           O  
ATOM    414  CB  THR A 398     -42.995  55.450  29.790  1.00142.25           C  
ATOM    415  CG2 THR A 398     -42.833  56.967  29.602  1.00142.25           C  
ATOM    416  OG1 THR A 398     -43.324  55.172  31.145  1.00142.25           O  
ATOM    417  N   SER A 399     -44.640  55.734  26.636  1.00148.25           N  
ATOM    418  CA  SER A 399     -44.487  55.879  25.210  1.00148.25           C  
ATOM    419  C   SER A 399     -45.850  56.223  24.563  1.00148.25           C  
ATOM    420  O   SER A 399     -46.314  57.335  24.802  1.00148.25           O  
ATOM    421  CB  SER A 399     -43.953  54.620  24.506  1.00148.25           C  
ATOM    422  OG  SER A 399     -43.695  54.912  23.136  1.00148.25           O  
ATOM    423  N   CYS A 400     -46.529  55.337  23.722  1.00283.34           N  
ATOM    424  CA  CYS A 400     -47.856  55.697  23.129  1.00283.34           C  
ATOM    425  C   CYS A 400     -48.686  55.927  24.284  1.00283.34           C  
ATOM    426  O   CYS A 400     -49.640  56.670  24.138  1.00283.34           O  
ATOM    427  CB  CYS A 400     -48.792  54.822  22.048  1.00283.34           C  
ATOM    428  SG  CYS A 400     -50.757  54.929  21.817  1.00283.34           S  
ATOM    429  N   ARG A 401     -48.372  55.305  25.434  1.00140.34           N  
ATOM    430  CA  ARG A 401     -49.215  55.569  26.546  1.00140.34           C  
ATOM    431  C   ARG A 401     -49.244  57.050  26.826  1.00140.34           C  
ATOM    432  O   ARG A 401     -50.297  57.676  26.716  1.00140.34           O  
ATOM    433  CB  ARG A 401     -48.744  54.860  27.839  1.00140.34           C  
ATOM    434  CG  ARG A 401     -49.575  55.212  29.081  1.00140.34           C  
ATOM    435  CD  ARG A 401     -48.828  56.057  30.120  1.00140.34           C  
ATOM    436  NE  ARG A 401     -48.036  55.142  30.989  1.00140.34           N  
ATOM    437  CZ  ARG A 401     -48.323  55.050  32.323  1.00140.34           C  
ATOM    438  NH1 ARG A 401     -49.304  55.820  32.876  1.00140.34           N1+
ATOM    439  NH2 ARG A 401     -47.620  54.187  33.111  1.00140.34           N  
ATOM    440  N   GLU A 402     -48.093  57.675  27.127  1.00 91.87           N  
ATOM    441  CA  GLU A 402     -48.104  59.076  27.454  1.00 91.87           C  
ATOM    442  C   GLU A 402     -48.378  59.911  26.251  1.00 91.87           C  
ATOM    443  O   GLU A 402     -49.242  60.789  26.262  1.00 91.87           O  
ATOM    444  CB  GLU A 402     -46.754  59.543  28.012  1.00 91.87           C  
ATOM    445  CG  GLU A 402     -46.538  59.138  29.466  1.00 91.87           C  
ATOM    446  CD  GLU A 402     -47.198  60.214  30.316  1.00 91.87           C  
ATOM    447  OE1 GLU A 402     -47.283  61.372  29.830  1.00 91.87           O  
ATOM    448  OE2 GLU A 402     -47.621  59.894  31.459  1.00 91.87           O1-
ATOM    449  N   ALA A 403     -47.653  59.617  25.159  1.00 75.44           N  
ATOM    450  CA  ALA A 403     -47.722  60.470  24.018  1.00 75.44           C  
ATOM    451  C   ALA A 403     -49.114  60.484  23.541  1.00 75.44           C  
ATOM    452  O   ALA A 403     -49.715  61.531  23.302  1.00 75.44           O  
ATOM    453  CB  ALA A 403     -46.879  59.939  22.845  1.00 75.44           C  
ATOM    454  N   CYS A 404     -49.657  59.280  23.382  1.00162.54           N  
ATOM    455  CA  CYS A 404     -50.951  59.217  22.830  1.00162.54           C  
ATOM    456  C   CYS A 404     -52.040  59.620  23.811  1.00162.54           C  
ATOM    457  O   CYS A 404     -52.853  60.488  23.487  1.00162.54           O  
ATOM    458  CB  CYS A 404     -51.129  57.877  22.189  1.00162.54           C  
ATOM    459  SG  CYS A 404     -49.673  57.715  21.108  1.00162.54           S  
ATOM    460  N   LEU A 405     -52.046  59.075  25.059  1.00214.93           N  
ATOM    461  CA  LEU A 405     -53.122  59.305  26.008  1.00214.93           C  
ATOM    462  C   LEU A 405     -52.666  60.138  27.161  1.00214.93           C  
ATOM    463  O   LEU A 405     -51.490  60.403  27.375  1.00214.93           O  
ATOM    464  CB  LEU A 405     -53.606  58.106  26.853  1.00214.93           C  
ATOM    465  CG  LEU A 405     -54.289  56.893  26.224  1.00214.93           C  
ATOM    466  CD1 LEU A 405     -53.293  55.965  25.514  1.00214.93           C  
ATOM    467  CD2 LEU A 405     -55.128  56.183  27.298  1.00214.93           C  
ATOM    468  N   GLN A 406     -53.678  60.508  27.971  1.00146.67           N  
ATOM    469  CA  GLN A 406     -53.583  61.262  29.174  1.00146.67           C  
ATOM    470  C   GLN A 406     -53.423  60.301  30.295  1.00146.67           C  
ATOM    471  O   GLN A 406     -53.598  59.094  30.134  1.00146.67           O  
ATOM    472  CB  GLN A 406     -54.881  62.028  29.476  1.00146.67           C  
ATOM    473  CG  GLN A 406     -54.834  62.923  30.714  1.00146.67           C  
ATOM    474  CD  GLN A 406     -56.273  63.302  31.006  1.00146.67           C  
ATOM    475  NE2 GLN A 406     -56.515  63.989  32.155  1.00146.67           N  
ATOM    476  OE1 GLN A 406     -57.168  62.973  30.229  1.00146.67           O  
ATOM    477  N   GLY A 407     -53.091  60.845  31.481  1.00 39.63           N  
ATOM    478  CA  GLY A 407     -52.974  60.020  32.633  1.00 39.63           C  
ATOM    479  C   GLY A 407     -54.323  59.416  32.796  1.00 39.63           C  
ATOM    480  O   GLY A 407     -55.322  59.934  32.300  1.00 39.63           O  
ATOM    481  N   TRP A 408     -54.375  58.292  33.524  1.00149.60           N  
ATOM    482  CA  TRP A 408     -55.576  57.527  33.562  1.00149.60           C  
ATOM    483  C   TRP A 408     -55.613  56.808  34.850  1.00149.60           C  
ATOM    484  O   TRP A 408     -54.684  56.877  35.645  1.00149.60           O  
ATOM    485  CB  TRP A 408     -55.467  56.426  32.482  1.00149.60           C  
ATOM    486  CG  TRP A 408     -54.151  55.655  32.571  1.00149.60           C  
ATOM    487  CD1 TRP A 408     -53.248  55.612  33.599  1.00149.60           C  
ATOM    488  CD2 TRP A 408     -53.593  54.824  31.530  1.00149.60           C  
ATOM    489  CE2 TRP A 408     -52.381  54.318  32.006  1.00149.60           C  
ATOM    490  CE3 TRP A 408     -54.050  54.504  30.284  1.00149.60           C  
ATOM    491  NE1 TRP A 408     -52.188  54.807  33.277  1.00149.60           N  
ATOM    492  CZ2 TRP A 408     -51.609  53.488  31.244  1.00149.60           C  
ATOM    493  CZ3 TRP A 408     -53.264  53.669  29.519  1.00149.60           C  
ATOM    494  CH2 TRP A 408     -52.066  53.168  29.987  1.00149.60           C  
ATOM    495  N   THR A 409     -56.736  56.108  35.078  1.00 99.81           N  
ATOM    496  CA  THR A 409     -56.765  55.197  36.166  1.00 99.81           C  
ATOM    497  C   THR A 409     -56.130  53.977  35.588  1.00 99.81           C  
ATOM    498  O   THR A 409     -55.838  53.929  34.389  1.00 99.81           O  
ATOM    499  CB  THR A 409     -58.146  54.835  36.615  1.00 99.81           C  
ATOM    500  CG2 THR A 409     -58.893  54.200  35.432  1.00 99.81           C  
ATOM    501  OG1 THR A 409     -58.081  53.930  37.706  1.00 99.81           O  
ATOM    502  N   GLU A 410     -55.883  52.962  36.420  1.00104.30           N  
ATOM    503  CA  GLU A 410     -55.220  51.781  35.964  1.00104.30           C  
ATOM    504  C   GLU A 410     -56.190  51.005  35.133  1.00104.30           C  
ATOM    505  O   GLU A 410     -57.403  51.140  35.286  1.00104.30           O  
ATOM    506  CB  GLU A 410     -54.722  50.925  37.134  1.00104.30           C  
ATOM    507  CG  GLU A 410     -53.520  50.040  36.826  1.00104.30           C  
ATOM    508  CD  GLU A 410     -52.888  49.766  38.182  1.00104.30           C  
ATOM    509  OE1 GLU A 410     -53.029  50.635  39.085  1.00104.30           O  
ATOM    510  OE2 GLU A 410     -52.262  48.686  38.333  1.00104.30           O1-
ATOM    511  N   ALA A 411     -55.664  50.193  34.195  1.00 28.59           N  
ATOM    512  CA  ALA A 411     -56.508  49.425  33.328  1.00 28.59           C  
ATOM    513  C   ALA A 411     -56.170  47.949  33.505  1.00 28.59           C  
ATOM    514  O   ALA A 411     -55.036  47.558  33.111  1.00 28.59           O  
ATOM    515  CB  ALA A 411     -56.263  49.741  31.843  1.00 28.59           C  
ATOM    516  OXT ALA A 411     -57.041  47.191  34.010  1.00 28.59           O1-
TER   
ATOM    517  N   ALA B 412     -64.863  88.629  18.975  1.00  6.55           N  
ATOM    518  CA  ALA B 412     -65.882  89.583  19.465  1.00  6.55           C  
ATOM    519  C   ALA B 412     -66.384  90.441  18.350  1.00  6.55           C  
ATOM    520  O   ALA B 412     -66.873  89.943  17.337  1.00  6.55           O  
ATOM    521  CB  ALA B 412     -65.284  90.491  20.554  1.00  6.55           C  
ATOM    522  N   ALA B 413     -66.278  91.771  18.523  1.00 25.16           N  
ATOM    523  CA  ALA B 413     -66.748  92.685  17.527  1.00 25.16           C  
ATOM    524  C   ALA B 413     -65.949  92.480  16.280  1.00 25.16           C  
ATOM    525  O   ALA B 413     -66.505  92.463  15.184  1.00 25.16           O  
ATOM    526  CB  ALA B 413     -66.586  94.160  17.933  1.00 25.16           C  
ATOM    527  N   GLU B 414     -64.620  92.297  16.420  1.00 71.59           N  
ATOM    528  CA  GLU B 414     -63.771  92.150  15.272  1.00 71.59           C  
ATOM    529  C   GLU B 414     -64.213  90.965  14.483  1.00 71.59           C  
ATOM    530  O   GLU B 414     -64.440  91.059  13.279  1.00 71.59           O  
ATOM    531  CB  GLU B 414     -62.302  91.890  15.649  1.00 71.59           C  
ATOM    532  CG  GLU B 414     -61.506  93.149  15.987  1.00 71.59           C  
ATOM    533  CD  GLU B 414     -60.777  93.551  14.714  1.00 71.59           C  
ATOM    534  OE1 GLU B 414     -59.747  92.900  14.395  1.00 71.59           O  
ATOM    535  OE2 GLU B 414     -61.244  94.507  14.039  1.00 71.59           O1-
ATOM    536  N   LYS B 415     -64.380  89.816  15.158  1.00126.23           N  
ATOM    537  CA  LYS B 415     -64.810  88.645  14.464  1.00126.23           C  
ATOM    538  C   LYS B 415     -66.177  88.934  13.971  1.00126.23           C  
ATOM    539  O   LYS B 415     -66.609  88.364  12.972  1.00126.23           O  
ATOM    540  CB  LYS B 415     -64.848  87.378  15.334  1.00126.23           C  
ATOM    541  CG  LYS B 415     -63.443  86.842  15.610  1.00126.23           C  
ATOM    542  CD  LYS B 415     -62.672  86.560  14.315  1.00126.23           C  
ATOM    543  CE  LYS B 415     -61.214  86.139  14.514  1.00126.23           C  
ATOM    544  NZ  LYS B 415     -61.125  84.675  14.707  1.00126.23           N1+
ATOM    545  N   GLN B 416     -66.879  89.816  14.712  1.00123.49           N  
ATOM    546  CA  GLN B 416     -68.220  90.259  14.474  1.00123.49           C  
ATOM    547  C   GLN B 416     -69.090  89.057  14.577  1.00123.49           C  
ATOM    548  O   GLN B 416     -70.240  89.059  14.141  1.00123.49           O  
ATOM    549  CB  GLN B 416     -68.432  91.014  13.134  1.00123.49           C  
ATOM    550  CG  GLN B 416     -68.265  90.205  11.848  1.00123.49           C  
ATOM    551  CD  GLN B 416     -68.364  91.145  10.659  1.00123.49           C  
ATOM    552  NE2 GLN B 416     -69.445  90.986   9.852  1.00123.49           N  
ATOM    553  OE1 GLN B 416     -67.501  91.998  10.452  1.00123.49           O  
ATOM    554  N   MET B 417     -68.541  87.991  15.189  1.00 76.97           N  
ATOM    555  CA  MET B 417     -69.322  86.831  15.457  1.00 76.97           C  
ATOM    556  C   MET B 417     -70.319  87.269  16.470  1.00 76.97           C  
ATOM    557  O   MET B 417     -71.498  86.924  16.399  1.00 76.97           O  
ATOM    558  CB  MET B 417     -68.507  85.668  16.055  1.00 76.97           C  
ATOM    559  CG  MET B 417     -67.527  85.041  15.060  1.00 76.97           C  
ATOM    560  SD  MET B 417     -66.529  83.683  15.735  1.00 76.97           S  
ATOM    561  CE  MET B 417     -65.686  83.340  14.164  1.00 76.97           C  
ATOM    562  N   LYS B 418     -69.845  88.065  17.449  1.00 68.00           N  
ATOM    563  CA  LYS B 418     -70.723  88.600  18.439  1.00 68.00           C  
ATOM    564  C   LYS B 418     -71.272  89.876  17.905  1.00 68.00           C  
ATOM    565  O   LYS B 418     -70.544  90.686  17.334  1.00 68.00           O  
ATOM    566  CB  LYS B 418     -70.061  88.921  19.789  1.00 68.00           C  
ATOM    567  CG  LYS B 418     -71.054  89.495  20.803  1.00 68.00           C  
ATOM    568  CD  LYS B 418     -70.567  89.462  22.252  1.00 68.00           C  
ATOM    569  CE  LYS B 418     -71.525  90.152  23.224  1.00 68.00           C  
ATOM    570  NZ  LYS B 418     -71.480  91.615  23.007  1.00 68.00           N1+
ATOM    571  N   ASP B 419     -72.590  90.086  18.067  1.00 55.37           N  
ATOM    572  CA  ASP B 419     -73.149  91.318  17.607  1.00 55.37           C  
ATOM    573  C   ASP B 419     -72.741  92.356  18.583  1.00 55.37           C  
ATOM    574  O   ASP B 419     -72.543  92.079  19.766  1.00 55.37           O  
ATOM    575  CB  ASP B 419     -74.687  91.336  17.545  1.00 55.37           C  
ATOM    576  CG  ASP B 419     -75.132  90.561  16.316  1.00 55.37           C  
ATOM    577  OD1 ASP B 419     -74.282  90.370  15.406  1.00 55.37           O  
ATOM    578  OD2 ASP B 419     -76.325  90.160  16.263  1.00 55.37           O1-
ATOM    579  N   LYS B 420     -72.605  93.594  18.089  1.00153.94           N  
ATOM    580  CA  LYS B 420     -72.241  94.683  18.935  1.00153.94           C  
ATOM    581  C   LYS B 420     -73.521  95.294  19.375  1.00153.94           C  
ATOM    582  O   LYS B 420     -74.559  94.632  19.391  1.00153.94           O  
ATOM    583  CB  LYS B 420     -71.400  95.755  18.227  1.00153.94           C  
ATOM    584  CG  LYS B 420     -72.123  96.433  17.063  1.00153.94           C  
ATOM    585  CD  LYS B 420     -71.354  97.622  16.489  1.00153.94           C  
ATOM    586  CE  LYS B 420     -69.892  97.297  16.168  1.00153.94           C  
ATOM    587  NZ  LYS B 420     -69.813  96.102  15.295  1.00153.94           N1+
ATOM    588  N   GLN B 421     -73.477  96.575  19.775  1.00 62.82           N  
ATOM    589  CA  GLN B 421     -74.689  97.193  20.213  1.00 62.82           C  
ATOM    590  C   GLN B 421     -75.642  97.124  19.067  1.00 62.82           C  
ATOM    591  O   GLN B 421     -75.238  97.148  17.905  1.00 62.82           O  
ATOM    592  CB  GLN B 421     -74.512  98.656  20.648  1.00 62.82           C  
ATOM    593  CG  GLN B 421     -73.624  98.804  21.887  1.00 62.82           C  
ATOM    594  CD  GLN B 421     -74.321  98.124  23.058  1.00 62.82           C  
ATOM    595  NE2 GLN B 421     -74.235  96.768  23.115  1.00 62.82           N  
ATOM    596  OE1 GLN B 421     -74.928  98.784  23.902  1.00 62.82           O  
ATOM    597  N   ASP B 422     -76.945  96.973  19.370  1.00 77.56           N  
ATOM    598  CA  ASP B 422     -77.887  96.800  18.307  1.00 77.56           C  
ATOM    599  C   ASP B 422     -79.019  97.751  18.506  1.00 77.56           C  
ATOM    600  O   ASP B 422     -79.179  98.347  19.571  1.00 77.56           O  
ATOM    601  CB  ASP B 422     -78.558  95.420  18.302  1.00 77.56           C  
ATOM    602  CG  ASP B 422     -77.510  94.351  18.056  1.00 77.56           C  
ATOM    603  OD1 ASP B 422     -76.549  94.606  17.284  1.00 77.56           O  
ATOM    604  OD2 ASP B 422     -77.665  93.251  18.643  1.00 77.56           O1-
ATOM    605  N   GLU B 423     -79.822  97.930  17.440  1.00 80.51           N  
ATOM    606  CA  GLU B 423     -81.039  98.678  17.537  1.00 80.51           C  
ATOM    607  C   GLU B 423     -82.032  97.685  18.044  1.00 80.51           C  
ATOM    608  O   GLU B 423     -81.766  96.486  18.011  1.00 80.51           O  
ATOM    609  CB  GLU B 423     -81.557  99.202  16.190  1.00 80.51           C  
ATOM    610  CG  GLU B 423     -80.632 100.247  15.576  1.00 80.51           C  
ATOM    611  CD  GLU B 423     -79.405  99.500  15.084  1.00 80.51           C  
ATOM    612  OE1 GLU B 423     -79.590  98.503  14.333  1.00 80.51           O  
ATOM    613  OE2 GLU B 423     -78.273  99.902  15.458  1.00 80.51           O1-
ATOM    614  N   GLU B 424     -83.193  98.138  18.551  1.00100.75           N  
ATOM    615  CA  GLU B 424     -84.119  97.178  19.082  1.00100.75           C  
ATOM    616  C   GLU B 424     -84.591  96.255  18.000  1.00100.75           C  
ATOM    617  O   GLU B 424     -84.713  95.052  18.223  1.00100.75           O  
ATOM    618  CB  GLU B 424     -85.358  97.791  19.760  1.00100.75           C  
ATOM    619  CG  GLU B 424     -85.068  98.327  21.162  1.00100.75           C  
ATOM    620  CD  GLU B 424     -84.592  97.150  22.004  1.00100.75           C  
ATOM    621  OE1 GLU B 424     -85.401  96.210  22.225  1.00100.75           O  
ATOM    622  OE2 GLU B 424     -83.405  97.170  22.429  1.00100.75           O1-
ATOM    623  N   GLN B 425     -84.854  96.775  16.788  1.00 88.11           N  
ATOM    624  CA  GLN B 425     -85.395  95.932  15.757  1.00 88.11           C  
ATOM    625  C   GLN B 425     -84.437  94.833  15.398  1.00 88.11           C  
ATOM    626  O   GLN B 425     -84.842  93.676  15.280  1.00 88.11           O  
ATOM    627  CB  GLN B 425     -85.709  96.694  14.459  1.00 88.11           C  
ATOM    628  CG  GLN B 425     -84.473  97.310  13.801  1.00 88.11           C  
ATOM    629  CD  GLN B 425     -84.849  97.699  12.380  1.00 88.11           C  
ATOM    630  NE2 GLN B 425     -85.356  98.947  12.198  1.00 88.11           N  
ATOM    631  OE1 GLN B 425     -84.702  96.903  11.453  1.00 88.11           O  
ATOM    632  N   ARG B 426     -83.139  95.153  15.220  1.00 93.87           N  
ATOM    633  CA  ARG B 426     -82.198  94.141  14.827  1.00 93.87           C  
ATOM    634  C   ARG B 426     -82.076  93.172  15.950  1.00 93.87           C  
ATOM    635  O   ARG B 426     -81.882  91.977  15.737  1.00 93.87           O  
ATOM    636  CB  ARG B 426     -80.797  94.661  14.470  1.00 93.87           C  
ATOM    637  CG  ARG B 426     -80.043  95.331  15.615  1.00 93.87           C  
ATOM    638  CD  ARG B 426     -78.550  95.446  15.314  1.00 93.87           C  
ATOM    639  NE  ARG B 426     -78.074  94.065  15.013  1.00 93.87           N  
ATOM    640  CZ  ARG B 426     -76.815  93.857  14.531  1.00 93.87           C  
ATOM    641  NH1 ARG B 426     -75.943  94.899  14.421  1.00 93.87           N1+
ATOM    642  NH2 ARG B 426     -76.424  92.608  14.148  1.00 93.87           N  
ATOM    643  N   THR B 427     -82.196  93.676  17.189  1.00 29.95           N  
ATOM    644  CA  THR B 427     -82.064  92.837  18.339  1.00 29.95           C  
ATOM    645  C   THR B 427     -83.112  91.773  18.279  1.00 29.95           C  
ATOM    646  O   THR B 427     -82.835  90.609  18.562  1.00 29.95           O  
ATOM    647  CB  THR B 427     -82.233  93.595  19.626  1.00 29.95           C  
ATOM    648  CG2 THR B 427     -82.089  92.625  20.811  1.00 29.95           C  
ATOM    649  OG1 THR B 427     -81.255  94.620  19.718  1.00 29.95           O  
ATOM    650  N   ARG B 428     -84.350  92.130  17.890  1.00 85.56           N  
ATOM    651  CA  ARG B 428     -85.382  91.134  17.881  1.00 85.56           C  
ATOM    652  C   ARG B 428     -85.040  90.065  16.887  1.00 85.56           C  
ATOM    653  O   ARG B 428     -85.258  88.883  17.146  1.00 85.56           O  
ATOM    654  CB  ARG B 428     -86.777  91.670  17.535  1.00 85.56           C  
ATOM    655  CG  ARG B 428     -87.833  90.563  17.545  1.00 85.56           C  
ATOM    656  CD  ARG B 428     -89.259  91.069  17.337  1.00 85.56           C  
ATOM    657  NE  ARG B 428     -89.270  91.835  16.063  1.00 85.56           N  
ATOM    658  CZ  ARG B 428     -90.139  92.876  15.919  1.00 85.56           C  
ATOM    659  NH1 ARG B 428     -90.994  93.189  16.936  1.00 85.56           N1+
ATOM    660  NH2 ARG B 428     -90.140  93.611  14.770  1.00 85.56           N  
ATOM    661  N   ARG B 429     -84.484  90.448  15.722  1.00105.34           N  
ATOM    662  CA  ARG B 429     -84.149  89.482  14.714  1.00105.34           C  
ATOM    663  C   ARG B 429     -83.160  88.534  15.299  1.00105.34           C  
ATOM    664  O   ARG B 429     -83.246  87.320  15.124  1.00105.34           O  
ATOM    665  CB  ARG B 429     -83.439  90.113  13.507  1.00105.34           C  
ATOM    666  CG  ARG B 429     -82.888  89.080  12.523  1.00105.34           C  
ATOM    667  CD  ARG B 429     -81.732  89.598  11.660  1.00105.34           C  
ATOM    668  NE  ARG B 429     -80.468  89.427  12.440  1.00105.34           N  
ATOM    669  CZ  ARG B 429     -79.883  90.479  13.089  1.00105.34           C  
ATOM    670  NH1 ARG B 429     -80.397  91.738  12.973  1.00105.34           N1+
ATOM    671  NH2 ARG B 429     -78.775  90.269  13.858  1.00105.34           N  
ATOM    672  N   MET B 430     -82.196  89.097  16.037  1.00134.45           N  
ATOM    673  CA  MET B 430     -81.115  88.374  16.622  1.00134.45           C  
ATOM    674  C   MET B 430     -81.674  87.357  17.561  1.00134.45           C  
ATOM    675  O   MET B 430     -81.291  86.188  17.536  1.00134.45           O  
ATOM    676  CB  MET B 430     -80.253  89.365  17.422  1.00134.45           C  
ATOM    677  CG  MET B 430     -78.912  88.872  17.952  1.00134.45           C  
ATOM    678  SD  MET B 430     -78.012  90.177  18.848  1.00134.45           S  
ATOM    679  CE  MET B 430     -76.499  89.216  19.132  1.00134.45           C  
ATOM    680  N   MET B 431     -82.637  87.781  18.394  1.00 34.05           N  
ATOM    681  CA  MET B 431     -83.191  86.910  19.384  1.00 34.05           C  
ATOM    682  C   MET B 431     -83.871  85.780  18.697  1.00 34.05           C  
ATOM    683  O   MET B 431     -83.724  84.626  19.097  1.00 34.05           O  
ATOM    684  CB  MET B 431     -84.231  87.621  20.264  1.00 34.05           C  
ATOM    685  CG  MET B 431     -84.815  86.744  21.370  1.00 34.05           C  
ATOM    686  SD  MET B 431     -85.982  87.613  22.459  1.00 34.05           S  
ATOM    687  CE  MET B 431     -84.718  88.610  23.301  1.00 34.05           C  
ATOM    688  N   ARG B 432     -84.608  86.080  17.614  1.00 97.25           N  
ATOM    689  CA  ARG B 432     -85.355  85.052  16.959  1.00 97.25           C  
ATOM    690  C   ARG B 432     -84.425  83.983  16.503  1.00 97.25           C  
ATOM    691  O   ARG B 432     -84.618  82.813  16.823  1.00 97.25           O  
ATOM    692  CB  ARG B 432     -86.058  85.536  15.676  1.00 97.25           C  
ATOM    693  CG  ARG B 432     -87.281  86.424  15.896  1.00 97.25           C  
ATOM    694  CD  ARG B 432     -87.793  87.071  14.607  1.00 97.25           C  
ATOM    695  NE  ARG B 432     -87.790  86.022  13.547  1.00 97.25           N  
ATOM    696  CZ  ARG B 432     -86.980  86.147  12.454  1.00 97.25           C  
ATOM    697  NH1 ARG B 432     -86.214  87.265  12.296  1.00 97.25           N1+
ATOM    698  NH2 ARG B 432     -86.941  85.158  11.515  1.00 97.25           N  
ATOM    699  N   THR B 433     -83.359  84.364  15.780  1.00 46.76           N  
ATOM    700  CA  THR B 433     -82.525  83.372  15.173  1.00 46.76           C  
ATOM    701  C   THR B 433     -81.829  82.529  16.192  1.00 46.76           C  
ATOM    702  O   THR B 433     -81.782  81.307  16.063  1.00 46.76           O  
ATOM    703  CB  THR B 433     -81.486  83.951  14.257  1.00 46.76           C  
ATOM    704  CG2 THR B 433     -80.672  82.791  13.654  1.00 46.76           C  
ATOM    705  OG1 THR B 433     -82.108  84.694  13.218  1.00 46.76           O  
ATOM    706  N   LYS B 434     -81.271  83.140  17.247  1.00123.88           N  
ATOM    707  CA  LYS B 434     -80.505  82.329  18.144  1.00123.88           C  
ATOM    708  C   LYS B 434     -81.373  81.325  18.810  1.00123.88           C  
ATOM    709  O   LYS B 434     -81.037  80.144  18.891  1.00123.88           O  
ATOM    710  CB  LYS B 434     -79.839  83.134  19.263  1.00123.88           C  
ATOM    711  CG  LYS B 434     -78.808  82.295  20.005  1.00123.88           C  
ATOM    712  CD  LYS B 434     -77.952  83.098  20.976  1.00123.88           C  
ATOM    713  CE  LYS B 434     -76.763  82.302  21.512  1.00123.88           C  
ATOM    714  NZ  LYS B 434     -77.208  80.966  21.964  1.00123.88           N1+
ATOM    715  N   MET B 435     -82.534  81.777  19.299  1.00 55.99           N  
ATOM    716  CA  MET B 435     -83.394  80.895  20.011  1.00 55.99           C  
ATOM    717  C   MET B 435     -83.888  79.840  19.085  1.00 55.99           C  
ATOM    718  O   MET B 435     -84.045  78.689  19.484  1.00 55.99           O  
ATOM    719  CB  MET B 435     -84.571  81.618  20.677  1.00 55.99           C  
ATOM    720  CG  MET B 435     -84.131  82.324  21.963  1.00 55.99           C  
ATOM    721  SD  MET B 435     -82.970  83.707  21.743  1.00 55.99           S  
ATOM    722  CE  MET B 435     -82.549  83.843  23.505  1.00 55.99           C  
ATOM    723  N   ARG B 436     -84.127  80.196  17.813  1.00110.78           N  
ATOM    724  CA  ARG B 436     -84.660  79.243  16.890  1.00110.78           C  
ATOM    725  C   ARG B 436     -83.726  78.084  16.794  1.00110.78           C  
ATOM    726  O   ARG B 436     -84.154  76.937  16.884  1.00110.78           O  
ATOM    727  CB  ARG B 436     -84.793  79.815  15.469  1.00110.78           C  
ATOM    728  CG  ARG B 436     -85.870  80.889  15.330  1.00110.78           C  
ATOM    729  CD  ARG B 436     -85.734  81.692  14.037  1.00110.78           C  
ATOM    730  NE  ARG B 436     -86.033  80.775  12.905  1.00110.78           N  
ATOM    731  CZ  ARG B 436     -85.431  80.970  11.697  1.00110.78           C  
ATOM    732  NH1 ARG B 436     -84.501  81.958  11.543  1.00110.78           N1+
ATOM    733  NH2 ARG B 436     -85.765  80.181  10.635  1.00110.78           N  
ATOM    734  N   MET B 437     -82.416  78.341  16.621  1.00 48.89           N  
ATOM    735  CA  MET B 437     -81.517  77.238  16.428  1.00 48.89           C  
ATOM    736  C   MET B 437     -81.439  76.380  17.650  1.00 48.89           C  
ATOM    737  O   MET B 437     -81.518  75.155  17.559  1.00 48.89           O  
ATOM    738  CB  MET B 437     -80.090  77.686  16.062  1.00 48.89           C  
ATOM    739  CG  MET B 437     -80.010  78.389  14.704  1.00 48.89           C  
ATOM    740  SD  MET B 437     -78.321  78.766  14.141  1.00 48.89           S  
ATOM    741  CE  MET B 437     -78.004  80.068  15.369  1.00 48.89           C  
ATOM    742  N   ARG B 438     -81.321  77.001  18.835  1.00129.01           N  
ATOM    743  CA  ARG B 438     -81.114  76.257  20.046  1.00129.01           C  
ATOM    744  C   ARG B 438     -82.291  75.373  20.286  1.00129.01           C  
ATOM    745  O   ARG B 438     -82.148  74.189  20.589  1.00129.01           O  
ATOM    746  CB  ARG B 438     -80.986  77.205  21.251  1.00129.01           C  
ATOM    747  CG  ARG B 438     -79.765  78.122  21.163  1.00129.01           C  
ATOM    748  CD  ARG B 438     -79.939  79.475  21.864  1.00129.01           C  
ATOM    749  NE  ARG B 438     -80.168  79.243  23.317  1.00129.01           N  
ATOM    750  CZ  ARG B 438     -80.403  80.313  24.134  1.00129.01           C  
ATOM    751  NH1 ARG B 438     -80.472  81.568  23.604  1.00129.01           N1+
ATOM    752  NH2 ARG B 438     -80.560  80.138  25.479  1.00129.01           N  
ATOM    753  N   ARG B 439     -83.499  75.933  20.123  1.00103.34           N  
ATOM    754  CA  ARG B 439     -84.683  75.182  20.397  1.00103.34           C  
ATOM    755  C   ARG B 439     -84.710  74.047  19.443  1.00103.34           C  
ATOM    756  O   ARG B 439     -85.113  72.941  19.791  1.00103.34           O  
ATOM    757  CB  ARG B 439     -85.979  75.963  20.125  1.00103.34           C  
ATOM    758  CG  ARG B 439     -86.098  77.261  20.916  1.00103.34           C  
ATOM    759  CD  ARG B 439     -86.655  77.072  22.323  1.00103.34           C  
ATOM    760  NE  ARG B 439     -86.547  78.385  23.016  1.00103.34           N  
ATOM    761  CZ  ARG B 439     -86.629  78.422  24.375  1.00103.34           C  
ATOM    762  NH1 ARG B 439     -86.833  77.264  25.066  1.00103.34           N1+
ATOM    763  NH2 ARG B 439     -86.496  79.605  25.040  1.00103.34           N  
ATOM    764  N   MET B 440     -84.249  74.313  18.212  1.00146.66           N  
ATOM    765  CA  MET B 440     -84.328  73.384  17.130  1.00146.66           C  
ATOM    766  C   MET B 440     -83.572  72.132  17.473  1.00146.66           C  
ATOM    767  O   MET B 440     -84.066  71.036  17.220  1.00146.66           O  
ATOM    768  CB  MET B 440     -83.772  73.989  15.823  1.00146.66           C  
ATOM    769  CG  MET B 440     -84.257  73.302  14.545  1.00146.66           C  
ATOM    770  SD  MET B 440     -83.808  71.550  14.414  1.00146.66           S  
ATOM    771  CE  MET B 440     -82.071  71.871  14.808  1.00146.66           C  
ATOM    772  N   ARG B 441     -82.371  72.229  18.081  1.00194.34           N  
ATOM    773  CA  ARG B 441     -81.644  71.021  18.351  1.00194.34           C  
ATOM    774  C   ARG B 441     -82.453  70.158  19.257  1.00194.34           C  
ATOM    775  O   ARG B 441     -82.769  69.009  18.961  1.00194.34           O  
ATOM    776  CB  ARG B 441     -80.334  71.306  19.099  1.00194.34           C  
ATOM    777  CG  ARG B 441     -79.494  72.391  18.428  1.00194.34           C  
ATOM    778  CD  ARG B 441     -78.177  72.689  19.146  1.00194.34           C  
ATOM    779  NE  ARG B 441     -78.496  73.241  20.495  1.00194.34           N  
ATOM    780  CZ  ARG B 441     -78.499  74.590  20.703  1.00194.34           C  
ATOM    781  NH1 ARG B 441     -78.227  75.443  19.672  1.00194.34           N1+
ATOM    782  NH2 ARG B 441     -78.763  75.087  21.946  1.00194.34           N  
ATOM    783  N   ARG B 442     -82.859  70.737  20.383  1.00213.68           N  
ATOM    784  CA  ARG B 442     -83.572  70.029  21.398  1.00213.68           C  
ATOM    785  C   ARG B 442     -84.881  69.502  20.897  1.00213.68           C  
ATOM    786  O   ARG B 442     -85.154  68.300  20.954  1.00213.68           O  
ATOM    787  CB  ARG B 442     -83.811  71.011  22.545  1.00213.68           C  
ATOM    788  CG  ARG B 442     -85.185  70.913  23.170  1.00213.68           C  
ATOM    789  CD  ARG B 442     -86.146  71.997  22.687  1.00213.68           C  
ATOM    790  NE  ARG B 442     -85.601  73.283  23.187  1.00213.68           N  
ATOM    791  CZ  ARG B 442     -85.747  73.574  24.510  1.00213.68           C  
ATOM    792  NH1 ARG B 442     -86.434  72.712  25.313  1.00213.68           N1+
ATOM    793  NH2 ARG B 442     -85.200  74.711  25.023  1.00213.68           N  
ATOM    794  N   THR B 443     -85.693  70.380  20.306  1.00 70.63           N  
ATOM    795  CA  THR B 443     -87.016  70.009  19.920  1.00 70.63           C  
ATOM    796  C   THR B 443     -86.915  68.909  18.938  1.00 70.63           C  
ATOM    797  O   THR B 443     -87.702  67.964  18.980  1.00 70.63           O  
ATOM    798  CB  THR B 443     -87.735  71.133  19.232  1.00 70.63           C  
ATOM    799  CG2 THR B 443     -87.785  72.339  20.184  1.00 70.63           C  
ATOM    800  OG1 THR B 443     -87.057  71.489  18.035  1.00 70.63           O  
ATOM    801  N   ARG B 444     -85.912  68.993  18.048  1.00198.68           N  
ATOM    802  CA  ARG B 444     -85.817  68.049  16.993  1.00198.68           C  
ATOM    803  C   ARG B 444     -85.715  66.697  17.585  1.00198.68           C  
ATOM    804  O   ARG B 444     -86.423  65.793  17.152  1.00198.68           O  
ATOM    805  CB  ARG B 444     -84.579  68.242  16.097  1.00198.68           C  
ATOM    806  CG  ARG B 444     -84.517  67.230  14.952  1.00198.68           C  
ATOM    807  CD  ARG B 444     -85.736  67.335  14.033  1.00198.68           C  
ATOM    808  NE  ARG B 444     -85.835  68.747  13.565  1.00198.68           N  
ATOM    809  CZ  ARG B 444     -85.324  69.093  12.348  1.00198.68           C  
ATOM    810  NH1 ARG B 444     -84.758  68.135  11.558  1.00198.68           N1+
ATOM    811  NH2 ARG B 444     -85.398  70.385  11.912  1.00198.68           N  
ATOM    812  N   ARG B 445     -84.863  66.510  18.604  1.00233.70           N  
ATOM    813  CA  ARG B 445     -84.748  65.166  19.063  1.00233.70           C  
ATOM    814  C   ARG B 445     -86.000  64.670  19.724  1.00233.70           C  
ATOM    815  O   ARG B 445     -86.388  63.518  19.528  1.00233.70           O  
ATOM    816  CB  ARG B 445     -83.470  64.869  19.867  1.00233.70           C  
ATOM    817  CG  ARG B 445     -82.170  64.911  19.033  1.00233.70           C  
ATOM    818  CD  ARG B 445     -82.331  64.953  17.508  1.00233.70           C  
ATOM    819  NE  ARG B 445     -82.245  66.381  17.083  1.00233.70           N  
ATOM    820  CZ  ARG B 445     -81.155  66.860  16.411  1.00233.70           C  
ATOM    821  NH1 ARG B 445     -80.116  66.033  16.093  1.00233.70           N1+
ATOM    822  NH2 ARG B 445     -81.115  68.173  16.042  1.00233.70           N  
ATOM    823  N   LYS B 446     -86.702  65.494  20.518  1.00160.49           N  
ATOM    824  CA  LYS B 446     -87.863  64.922  21.140  1.00160.49           C  
ATOM    825  C   LYS B 446     -88.858  64.563  20.071  1.00160.49           C  
ATOM    826  O   LYS B 446     -89.457  63.491  20.106  1.00160.49           O  
ATOM    827  CB  LYS B 446     -88.564  65.839  22.151  1.00160.49           C  
ATOM    828  CG  LYS B 446     -89.437  65.071  23.151  1.00160.49           C  
ATOM    829  CD  LYS B 446     -90.517  64.185  22.529  1.00160.49           C  
ATOM    830  CE  LYS B 446     -91.484  63.588  23.546  1.00160.49           C  
ATOM    831  NZ  LYS B 446     -92.480  64.612  23.927  1.00160.49           N1+
ATOM    832  N   MET B 447     -89.043  65.444  19.069  1.00 63.45           N  
ATOM    833  CA  MET B 447     -90.010  65.217  18.029  1.00 63.45           C  
ATOM    834  C   MET B 447     -89.635  64.059  17.152  1.00 63.45           C  
ATOM    835  O   MET B 447     -90.518  63.346  16.670  1.00 63.45           O  
ATOM    836  CB  MET B 447     -90.253  66.450  17.141  1.00 63.45           C  
ATOM    837  CG  MET B 447     -90.929  67.579  17.920  1.00 63.45           C  
ATOM    838  SD  MET B 447     -92.636  67.232  18.450  1.00 63.45           S  
ATOM    839  CE  MET B 447     -93.384  68.418  17.297  1.00 63.45           C  
ATOM    840  N   ARG B 448     -88.325  63.847  16.907  1.00102.56           N  
ATOM    841  CA  ARG B 448     -87.880  62.833  15.995  1.00102.56           C  
ATOM    842  C   ARG B 448     -88.328  61.495  16.458  1.00102.56           C  
ATOM    843  O   ARG B 448     -88.924  60.745  15.686  1.00102.56           O  
ATOM    844  CB  ARG B 448     -86.344  62.772  15.856  1.00102.56           C  
ATOM    845  CG  ARG B 448     -85.608  62.416  17.150  1.00102.56           C  
ATOM    846  CD  ARG B 448     -84.120  62.141  16.949  1.00102.56           C  
ATOM    847  NE  ARG B 448     -84.029  60.993  16.007  1.00102.56           N  
ATOM    848  CZ  ARG B 448     -83.297  59.889  16.329  1.00102.56           C  
ATOM    849  NH1 ARG B 448     -82.593  59.852  17.498  1.00102.56           N1+
ATOM    850  NH2 ARG B 448     -83.266  58.826  15.476  1.00102.56           N  
ATOM    851  N   ARG B 449     -88.091  61.147  17.735  1.00119.20           N  
ATOM    852  CA  ARG B 449     -88.516  59.821  18.054  1.00119.20           C  
ATOM    853  C   ARG B 449     -89.507  59.853  19.160  1.00119.20           C  
ATOM    854  O   ARG B 449     -89.272  60.438  20.216  1.00119.20           O  
ATOM    855  CB  ARG B 449     -87.376  58.868  18.444  1.00119.20           C  
ATOM    856  CG  ARG B 449     -87.817  57.407  18.336  1.00119.20           C  
ATOM    857  CD  ARG B 449     -88.263  57.056  16.914  1.00119.20           C  
ATOM    858  NE  ARG B 449     -88.847  55.686  16.930  1.00119.20           N  
ATOM    859  CZ  ARG B 449     -88.067  54.618  16.597  1.00119.20           C  
ATOM    860  NH1 ARG B 449     -86.754  54.815  16.286  1.00119.20           N1+
ATOM    861  NH2 ARG B 449     -88.589  53.357  16.570  1.00119.20           N  
ATOM    862  N   LYS B 450     -90.675  59.232  18.912  1.00 97.59           N  
ATOM    863  CA  LYS B 450     -91.688  59.137  19.913  1.00 97.59           C  
ATOM    864  C   LYS B 450     -91.149  58.282  21.008  1.00 97.59           C  
ATOM    865  O   LYS B 450     -91.172  58.660  22.181  1.00 97.59           O  
ATOM    866  CB  LYS B 450     -92.960  58.452  19.378  1.00 97.59           C  
ATOM    867  CG  LYS B 450     -92.712  57.078  18.748  1.00 97.59           C  
ATOM    868  CD  LYS B 450     -93.991  56.263  18.553  1.00 97.59           C  
ATOM    869  CE  LYS B 450     -94.691  56.532  17.220  1.00 97.59           C  
ATOM    870  NZ  LYS B 450     -95.825  55.594  17.048  1.00 97.59           N1+
ATOM    871  N   MET B 451     -90.609  57.106  20.640  1.00 85.94           N  
ATOM    872  CA  MET B 451     -90.098  56.221  21.640  1.00 85.94           C  
ATOM    873  C   MET B 451     -88.975  56.935  22.298  1.00 85.94           C  
ATOM    874  O   MET B 451     -88.878  56.963  23.525  1.00 85.94           O  
ATOM    875  CB  MET B 451     -89.496  54.934  21.058  1.00 85.94           C  
ATOM    876  CG  MET B 451     -89.248  53.894  22.147  1.00 85.94           C  
ATOM    877  SD  MET B 451     -90.795  53.215  22.821  1.00 85.94           S  
ATOM    878  CE  MET B 451     -90.140  52.703  24.434  1.00 85.94           C  
ATOM    879  N   SER B 452     -88.111  57.530  21.448  1.00193.31           N  
ATOM    880  CA  SER B 452     -86.952  58.281  21.825  1.00193.31           C  
ATOM    881  C   SER B 452     -85.756  57.404  21.557  1.00193.31           C  
ATOM    882  O   SER B 452     -85.334  57.257  20.410  1.00193.31           O  
ATOM    883  CB  SER B 452     -86.968  58.897  23.249  1.00193.31           C  
ATOM    884  OG  SER B 452     -85.767  59.613  23.492  1.00193.31           O  
ATOM    885  N   PRO B 453     -85.212  56.771  22.549  1.00153.08           N  
ATOM    886  CA  PRO B 453     -83.949  56.095  22.404  1.00153.08           C  
ATOM    887  C   PRO B 453     -83.928  54.981  21.386  1.00153.08           C  
ATOM    888  O   PRO B 453     -82.830  54.538  21.064  1.00153.08           O  
ATOM    889  CB  PRO B 453     -83.732  55.423  23.749  1.00153.08           C  
ATOM    890  CG  PRO B 453     -85.153  54.991  24.144  1.00153.08           C  
ATOM    891  CD  PRO B 453     -86.052  56.064  23.514  1.00153.08           C  
ATOM    892  N   ALA B 454     -85.070  54.517  20.845  1.00 75.70           N  
ATOM    893  CA  ALA B 454     -85.087  53.281  20.097  1.00 75.70           C  
ATOM    894  C   ALA B 454     -84.049  53.259  19.018  1.00 75.70           C  
ATOM    895  O   ALA B 454     -83.351  52.254  18.874  1.00 75.70           O  
ATOM    896  CB  ALA B 454     -86.441  53.019  19.412  1.00 75.70           C  
ATOM    897  N   ARG B 455     -83.876  54.337  18.236  1.00177.61           N  
ATOM    898  CA  ARG B 455     -82.784  54.238  17.313  1.00177.61           C  
ATOM    899  C   ARG B 455     -82.505  55.582  16.740  1.00177.61           C  
ATOM    900  O   ARG B 455     -83.398  56.414  16.594  1.00177.61           O  
ATOM    901  CB  ARG B 455     -83.050  53.292  16.129  1.00177.61           C  
ATOM    902  CG  ARG B 455     -84.235  53.717  15.265  1.00177.61           C  
ATOM    903  CD  ARG B 455     -84.532  52.737  14.130  1.00177.61           C  
ATOM    904  NE  ARG B 455     -83.410  52.836  13.162  1.00177.61           N  
ATOM    905  CZ  ARG B 455     -83.671  52.713  11.830  1.00177.61           C  
ATOM    906  NH1 ARG B 455     -84.940  52.434  11.412  1.00177.61           N1+
ATOM    907  NH2 ARG B 455     -82.672  52.889  10.917  1.00177.61           N  
ATOM    908  N   PRO B 456     -81.256  55.802  16.441  1.00169.97           N  
ATOM    909  CA  PRO B 456     -80.849  57.016  15.790  1.00169.97           C  
ATOM    910  C   PRO B 456     -81.118  56.871  14.326  1.00169.97           C  
ATOM    911  O   PRO B 456     -81.360  55.759  13.861  1.00169.97           O  
ATOM    912  CB  PRO B 456     -79.364  57.209  16.119  1.00169.97           C  
ATOM    913  CG  PRO B 456     -78.909  55.844  16.656  1.00169.97           C  
ATOM    914  CD  PRO B 456     -80.191  55.239  17.249  1.00169.97           C  
ATOM    915  N   ARG B 457     -81.091  57.990  13.588  1.00158.11           N  
ATOM    916  CA  ARG B 457     -81.352  58.011  12.179  1.00158.11           C  
ATOM    917  C   ARG B 457     -80.399  59.008  11.641  1.00158.11           C  
ATOM    918  O   ARG B 457     -79.560  59.504  12.386  1.00158.11           O  
ATOM    919  CB  ARG B 457     -82.752  58.558  11.860  1.00158.11           C  
ATOM    920  CG  ARG B 457     -83.882  57.566  12.111  1.00158.11           C  
ATOM    921  CD  ARG B 457     -83.692  56.355  11.211  1.00158.11           C  
ATOM    922  NE  ARG B 457     -83.070  56.911   9.981  1.00158.11           N  
ATOM    923  CZ  ARG B 457     -83.390  56.450   8.740  1.00158.11           C  
ATOM    924  NH1 ARG B 457     -84.331  55.473   8.589  1.00158.11           N1+
ATOM    925  NH2 ARG B 457     -82.765  56.979   7.648  1.00158.11           N  
ATOM    926  N   THR B 458     -80.456  59.285  10.322  1.00143.23           N  
ATOM    927  CA  THR B 458     -79.658  60.376   9.858  1.00143.23           C  
ATOM    928  C   THR B 458     -80.313  61.541  10.539  1.00143.23           C  
ATOM    929  O   THR B 458     -81.352  62.029  10.084  1.00143.23           O  
ATOM    930  CB  THR B 458     -79.724  60.581   8.374  1.00143.23           C  
ATOM    931  CG2 THR B 458     -78.781  61.734   7.998  1.00143.23           C  
ATOM    932  OG1 THR B 458     -79.325  59.393   7.705  1.00143.23           O  
ATOM    933  N   SER B 459     -79.718  61.997  11.663  1.00147.90           N  
ATOM    934  CA  SER B 459     -80.346  62.967  12.510  1.00147.90           C  
ATOM    935  C   SER B 459     -79.596  63.062  13.866  1.00147.90           C  
ATOM    936  O   SER B 459     -78.451  63.502  13.825  1.00147.90           O  
ATOM    937  CB  SER B 459     -81.812  62.610  12.811  1.00147.90           C  
ATOM    938  OG  SER B 459     -82.417  63.615  13.614  1.00147.90           O  
ATOM    939  N   CYS B 460     -80.177  62.693  15.088  1.00264.24           N  
ATOM    940  CA  CYS B 460     -79.450  62.809  16.396  1.00264.24           C  
ATOM    941  C   CYS B 460     -78.295  61.980  16.201  1.00264.24           C  
ATOM    942  O   CYS B 460     -77.278  62.255  16.817  1.00264.24           O  
ATOM    943  CB  CYS B 460     -79.919  62.304  17.928  1.00264.24           C  
ATOM    944  SG  CYS B 460     -78.582  62.242  19.374  1.00264.24           S  
ATOM    945  N   ARG B 461     -78.441  60.927  15.376  1.00118.82           N  
ATOM    946  CA  ARG B 461     -77.312  60.083  15.214  1.00118.82           C  
ATOM    947  C   ARG B 461     -76.154  60.902  14.730  1.00118.82           C  
ATOM    948  O   ARG B 461     -75.158  61.025  15.435  1.00118.82           O  
ATOM    949  CB  ARG B 461     -77.546  58.980  14.172  1.00118.82           C  
ATOM    950  CG  ARG B 461     -76.262  58.305  13.683  1.00118.82           C  
ATOM    951  CD  ARG B 461     -75.676  57.239  14.606  1.00118.82           C  
ATOM    952  NE  ARG B 461     -74.403  56.798  13.965  1.00118.82           N  
ATOM    953  CZ  ARG B 461     -74.425  56.017  12.844  1.00118.82           C  
ATOM    954  NH1 ARG B 461     -75.617  55.624  12.310  1.00118.82           N1+
ATOM    955  NH2 ARG B 461     -73.257  55.659  12.233  1.00118.82           N  
ATOM    956  N   GLU B 462     -76.270  61.535  13.547  1.00 61.98           N  
ATOM    957  CA  GLU B 462     -75.147  62.257  13.004  1.00 61.98           C  
ATOM    958  C   GLU B 462     -74.887  63.532  13.741  1.00 61.98           C  
ATOM    959  O   GLU B 462     -73.744  63.851  14.070  1.00 61.98           O  
ATOM    960  CB  GLU B 462     -75.317  62.595  11.514  1.00 61.98           C  
ATOM    961  CG  GLU B 462     -75.269  61.355  10.620  1.00 61.98           C  
ATOM    962  CD  GLU B 462     -75.163  61.808   9.174  1.00 61.98           C  
ATOM    963  OE1 GLU B 462     -74.426  62.796   8.911  1.00 61.98           O  
ATOM    964  OE2 GLU B 462     -75.817  61.166   8.307  1.00 61.98           O1-
ATOM    965  N   ALA B 463     -75.961  64.290  14.039  1.00 65.76           N  
ATOM    966  CA  ALA B 463     -75.786  65.585  14.625  1.00 65.76           C  
ATOM    967  C   ALA B 463     -75.093  65.421  15.923  1.00 65.76           C  
ATOM    968  O   ALA B 463     -74.093  66.081  16.204  1.00 65.76           O  
ATOM    969  CB  ALA B 463     -77.127  66.290  14.904  1.00 65.76           C  
ATOM    970  N   CYS B 464     -75.615  64.512  16.755  1.00142.24           N  
ATOM    971  CA  CYS B 464     -75.035  64.352  18.040  1.00142.24           C  
ATOM    972  C   CYS B 464     -73.715  63.595  18.027  1.00142.24           C  
ATOM    973  O   CYS B 464     -72.836  63.910  18.828  1.00142.24           O  
ATOM    974  CB  CYS B 464     -75.995  63.783  19.063  1.00142.24           C  
ATOM    975  SG  CYS B 464     -77.266  65.044  19.338  1.00142.24           S  
ATOM    976  N   LEU B 465     -73.527  62.599  17.118  1.00174.67           N  
ATOM    977  CA  LEU B 465     -72.409  61.678  17.183  1.00174.67           C  
ATOM    978  C   LEU B 465     -71.778  61.551  15.808  1.00174.67           C  
ATOM    979  O   LEU B 465     -72.449  61.701  14.789  1.00174.67           O  
ATOM    980  CB  LEU B 465     -72.965  60.276  17.532  1.00174.67           C  
ATOM    981  CG  LEU B 465     -72.036  59.162  18.074  1.00174.67           C  
ATOM    982  CD1 LEU B 465     -72.832  57.854  18.164  1.00174.67           C  
ATOM    983  CD2 LEU B 465     -70.686  59.000  17.376  1.00174.67           C  
ATOM    984  N   GLN B 466     -70.455  61.267  15.738  1.00 73.13           N  
ATOM    985  CA  GLN B 466     -69.783  61.011  14.487  1.00 73.13           C  
ATOM    986  C   GLN B 466     -70.071  59.596  14.072  1.00 73.13           C  
ATOM    987  O   GLN B 466     -70.894  58.902  14.660  1.00 73.13           O  
ATOM    988  CB  GLN B 466     -68.250  61.100  14.551  1.00 73.13           C  
ATOM    989  CG  GLN B 466     -67.676  62.514  14.553  1.00 73.13           C  
ATOM    990  CD  GLN B 466     -67.679  63.009  13.118  1.00 73.13           C  
ATOM    991  NE2 GLN B 466     -66.467  63.110  12.507  1.00 73.13           N  
ATOM    992  OE1 GLN B 466     -68.731  63.292  12.549  1.00 73.13           O  
ATOM    993  N   GLY B 467     -69.411  59.129  12.995  1.00 22.88           N  
ATOM    994  CA  GLY B 467     -69.638  57.779  12.567  1.00 22.88           C  
ATOM    995  C   GLY B 467     -69.022  56.878  13.592  1.00 22.88           C  
ATOM    996  O   GLY B 467     -68.089  57.265  14.292  1.00 22.88           O  
ATOM    997  N   TRP B 468     -69.543  55.642  13.707  1.00 98.06           N  
ATOM    998  CA  TRP B 468     -69.025  54.718  14.674  1.00 98.06           C  
ATOM    999  C   TRP B 468     -69.363  53.341  14.219  1.00 98.06           C  
ATOM   1000  O   TRP B 468     -69.988  53.145  13.178  1.00 98.06           O  
ATOM   1001  CB  TRP B 468     -69.640  54.896  16.072  1.00 98.06           C  
ATOM   1002  CG  TRP B 468     -71.151  54.853  16.084  1.00 98.06           C  
ATOM   1003  CD1 TRP B 468     -72.024  54.715  15.047  1.00 98.06           C  
ATOM   1004  CD2 TRP B 468     -71.943  54.986  17.270  1.00 98.06           C  
ATOM   1005  CE2 TRP B 468     -73.282  54.932  16.878  1.00 98.06           C  
ATOM   1006  CE3 TRP B 468     -71.589  55.153  18.580  1.00 98.06           C  
ATOM   1007  NE1 TRP B 468     -73.314  54.768  15.511  1.00 98.06           N  
ATOM   1008  CZ2 TRP B 468     -74.290  55.051  17.792  1.00 98.06           C  
ATOM   1009  CZ3 TRP B 468     -72.606  55.248  19.501  1.00 98.06           C  
ATOM   1010  CH2 TRP B 468     -73.931  55.205  19.110  1.00 98.06           C  
ATOM   1011  N   THR B 469     -68.939  52.344  15.011  1.00 84.18           N  
ATOM   1012  CA  THR B 469     -69.209  50.995  14.644  1.00 84.18           C  
ATOM   1013  C   THR B 469     -70.666  50.758  14.848  1.00 84.18           C  
ATOM   1014  O   THR B 469     -71.334  51.495  15.571  1.00 84.18           O  
ATOM   1015  CB  THR B 469     -68.452  49.986  15.451  1.00 84.18           C  
ATOM   1016  CG2 THR B 469     -68.848  50.118  16.929  1.00 84.18           C  
ATOM   1017  OG1 THR B 469     -68.749  48.685  14.968  1.00 84.18           O  
ATOM   1018  N   GLU B 470     -71.198  49.730  14.158  1.00 79.93           N  
ATOM   1019  CA  GLU B 470     -72.596  49.428  14.230  1.00 79.93           C  
ATOM   1020  C   GLU B 470     -72.934  48.706  15.494  1.00 79.93           C  
ATOM   1021  O   GLU B 470     -72.187  47.853  15.969  1.00 79.93           O  
ATOM   1022  CB  GLU B 470     -73.124  48.644  13.010  1.00 79.93           C  
ATOM   1023  CG  GLU B 470     -72.135  47.640  12.413  1.00 79.93           C  
ATOM   1024  CD  GLU B 470     -71.417  48.403  11.307  1.00 79.93           C  
ATOM   1025  OE1 GLU B 470     -71.942  49.480  10.915  1.00 79.93           O  
ATOM   1026  OE2 GLU B 470     -70.347  47.932  10.839  1.00 79.93           O1-
ATOM   1027  N   ALA B 471     -74.100  49.073  16.069  1.00 34.54           N  
ATOM   1028  CA  ALA B 471     -74.633  48.481  17.264  1.00 34.54           C  
ATOM   1029  C   ALA B 471     -75.537  49.527  17.914  1.00 34.54           C  
ATOM   1030  O   ALA B 471     -76.782  49.346  17.856  1.00 34.54           O  
ATOM   1031  CB  ALA B 471     -73.581  48.086  18.316  1.00 34.54           C  
ATOM   1032  OXT ALA B 471     -74.998  50.515  18.481  1.00 34.54           O1-
TER   
END
