# Supplementary material for: Structural and Dynamic Differences between Calreticulin Mutants Associated with Essential Thrombocythemia
Source: Biomolecules. 2023 Mar 10;13(3):509. doi: 10.3390/biom13030509 (PMC10046389; doi:10.3390/biom13030509)
Supplement: Supplementary file 1 [file biomolecules-13-00509-s001.zip › models/02_dimer/CALR_class_B_dimer.pdb]

ATOM      1  N   ALA A 352     -83.104 147.033  29.941  1.00  4.62           N  
ATOM      2  CA  ALA A 352     -82.601 148.424  29.886  1.00  4.62           C  
ATOM      3  C   ALA A 352     -81.272 148.463  29.213  1.00  4.62           C  
ATOM      4  O   ALA A 352     -81.121 148.002  28.082  1.00  4.62           O  
ATOM      5  CB  ALA A 352     -82.441 148.995  31.304  1.00  4.62           C  
ATOM      6  N   ALA A 353     -80.265 149.023  29.908  1.00 14.11           N  
ATOM      7  CA  ALA A 353     -78.955 149.114  29.343  1.00 14.11           C  
ATOM      8  C   ALA A 353     -78.431 147.725  29.218  1.00 14.11           C  
ATOM      9  O   ALA A 353     -78.762 146.850  30.016  1.00 14.11           O  
ATOM     10  CB  ALA A 353     -77.970 149.916  30.210  1.00 14.11           C  
ATOM     11  N   GLU A 354     -77.603 147.484  28.185  1.00 75.37           N  
ATOM     12  CA  GLU A 354     -77.059 146.175  27.992  1.00 75.37           C  
ATOM     13  C   GLU A 354     -76.198 145.863  29.171  1.00 75.37           C  
ATOM     14  O   GLU A 354     -76.211 144.745  29.680  1.00 75.37           O  
ATOM     15  CB  GLU A 354     -76.183 146.059  26.733  1.00 75.37           C  
ATOM     16  CG  GLU A 354     -76.981 146.070  25.428  1.00 75.37           C  
ATOM     17  CD  GLU A 354     -77.601 144.690  25.242  1.00 75.37           C  
ATOM     18  OE1 GLU A 354     -76.952 143.691  25.653  1.00 75.37           O  
ATOM     19  OE2 GLU A 354     -78.729 144.615  24.686  1.00 75.37           O1-
ATOM     20  N   LYS A 355     -75.429 146.860  29.643  1.00 79.05           N  
ATOM     21  CA  LYS A 355     -74.550 146.648  30.755  1.00 79.05           C  
ATOM     22  C   LYS A 355     -75.382 146.301  31.946  1.00 79.05           C  
ATOM     23  O   LYS A 355     -75.066 145.389  32.707  1.00 79.05           O  
ATOM     24  CB  LYS A 355     -73.726 147.907  31.077  1.00 79.05           C  
ATOM     25  CG  LYS A 355     -72.637 147.713  32.134  1.00 79.05           C  
ATOM     26  CD  LYS A 355     -73.152 147.415  33.543  1.00 79.05           C  
ATOM     27  CE  LYS A 355     -72.018 147.232  34.554  1.00 79.05           C  
ATOM     28  NZ  LYS A 355     -72.536 147.362  35.932  1.00 79.05           N1+
ATOM     29  N   GLN A 356     -76.498 147.020  32.130  1.00 67.75           N  
ATOM     30  CA  GLN A 356     -77.345 146.753  33.250  1.00 67.75           C  
ATOM     31  C   GLN A 356     -77.904 145.380  33.073  1.00 67.75           C  
ATOM     32  O   GLN A 356     -78.032 144.620  34.031  1.00 67.75           O  
ATOM     33  CB  GLN A 356     -78.512 147.746  33.341  1.00 67.75           C  
ATOM     34  CG  GLN A 356     -79.435 147.504  34.531  1.00 67.75           C  
ATOM     35  CD  GLN A 356     -80.528 148.559  34.479  1.00 67.75           C  
ATOM     36  NE2 GLN A 356     -81.807 148.112  34.555  1.00 67.75           N  
ATOM     37  OE1 GLN A 356     -80.249 149.755  34.366  1.00 67.75           O  
ATOM     38  N   MET A 357     -78.230 145.018  31.817  1.00 52.57           N  
ATOM     39  CA  MET A 357     -78.828 143.743  31.560  1.00 52.57           C  
ATOM     40  C   MET A 357     -77.870 142.674  31.972  1.00 52.57           C  
ATOM     41  O   MET A 357     -78.275 141.669  32.553  1.00 52.57           O  
ATOM     42  CB  MET A 357     -79.167 143.507  30.078  1.00 52.57           C  
ATOM     43  CG  MET A 357     -79.857 142.162  29.825  1.00 52.57           C  
ATOM     44  SD  MET A 357     -80.339 141.866  28.098  1.00 52.57           S  
ATOM     45  CE  MET A 357     -78.633 141.746  27.491  1.00 52.57           C  
ATOM     46  N   LYS A 358     -76.566 142.860  31.694  1.00122.53           N  
ATOM     47  CA  LYS A 358     -75.623 141.840  32.046  1.00122.53           C  
ATOM     48  C   LYS A 358     -75.625 141.701  33.534  1.00122.53           C  
ATOM     49  O   LYS A 358     -75.480 140.601  34.064  1.00122.53           O  
ATOM     50  CB  LYS A 358     -74.183 142.105  31.548  1.00122.53           C  
ATOM     51  CG  LYS A 358     -73.431 143.246  32.235  1.00122.53           C  
ATOM     52  CD  LYS A 358     -72.925 142.917  33.642  1.00122.53           C  
ATOM     53  CE  LYS A 358     -71.489 142.388  33.665  1.00122.53           C  
ATOM     54  NZ  LYS A 358     -71.062 142.131  35.059  1.00122.53           N1+
ATOM     55  N   ASP A 359     -75.807 142.822  34.255  1.00 30.74           N  
ATOM     56  CA  ASP A 359     -75.800 142.770  35.688  1.00 30.74           C  
ATOM     57  C   ASP A 359     -76.918 141.884  36.131  1.00 30.74           C  
ATOM     58  O   ASP A 359     -76.751 141.065  37.034  1.00 30.74           O  
ATOM     59  CB  ASP A 359     -76.043 144.140  36.338  1.00 30.74           C  
ATOM     60  CG  ASP A 359     -74.831 145.021  36.088  1.00 30.74           C  
ATOM     61  OD1 ASP A 359     -73.746 144.476  35.750  1.00 30.74           O  
ATOM     62  OD2 ASP A 359     -74.983 146.263  36.237  1.00 30.74           O1-
ATOM     63  N   LYS A 360     -78.096 142.018  35.496  1.00 60.07           N  
ATOM     64  CA  LYS A 360     -79.209 141.216  35.906  1.00 60.07           C  
ATOM     65  C   LYS A 360     -78.863 139.786  35.674  1.00 60.07           C  
ATOM     66  O   LYS A 360     -79.206 138.918  36.476  1.00 60.07           O  
ATOM     67  CB  LYS A 360     -80.508 141.477  35.131  1.00 60.07           C  
ATOM     68  CG  LYS A 360     -81.645 140.581  35.631  1.00 60.07           C  
ATOM     69  CD  LYS A 360     -83.035 140.966  35.123  1.00 60.07           C  
ATOM     70  CE  LYS A 360     -84.141 140.044  35.638  1.00 60.07           C  
ATOM     71  NZ  LYS A 360     -83.868 138.649  35.225  1.00 60.07           N1+
ATOM     72  N   GLN A 361     -78.165 139.499  34.563  1.00 39.13           N  
ATOM     73  CA  GLN A 361     -77.839 138.139  34.258  1.00 39.13           C  
ATOM     74  C   GLN A 361     -76.979 137.610  35.359  1.00 39.13           C  
ATOM     75  O   GLN A 361     -77.162 136.478  35.804  1.00 39.13           O  
ATOM     76  CB  GLN A 361     -77.039 137.984  32.952  1.00 39.13           C  
ATOM     77  CG  GLN A 361     -77.819 138.362  31.692  1.00 39.13           C  
ATOM     78  CD  GLN A 361     -76.897 138.149  30.500  1.00 39.13           C  
ATOM     79  NE2 GLN A 361     -75.641 137.704  30.779  1.00 39.13           N  
ATOM     80  OE1 GLN A 361     -77.279 138.371  29.352  1.00 39.13           O  
ATOM     81  N   ASP A 362     -76.021 138.423  35.838  1.00 35.95           N  
ATOM     82  CA  ASP A 362     -75.127 137.971  36.863  1.00 35.95           C  
ATOM     83  C   ASP A 362     -75.912 137.672  38.099  1.00 35.95           C  
ATOM     84  O   ASP A 362     -75.700 136.645  38.743  1.00 35.95           O  
ATOM     85  CB  ASP A 362     -74.065 139.015  37.244  1.00 35.95           C  
ATOM     86  CG  ASP A 362     -73.106 139.159  36.074  1.00 35.95           C  
ATOM     87  OD1 ASP A 362     -73.399 138.581  34.993  1.00 35.95           O  
ATOM     88  OD2 ASP A 362     -72.063 139.845  36.246  1.00 35.95           O1-
ATOM     89  N   GLU A 363     -76.860 138.554  38.460  1.00131.40           N  
ATOM     90  CA  GLU A 363     -77.585 138.336  39.679  1.00131.40           C  
ATOM     91  C   GLU A 363     -78.360 137.074  39.507  1.00131.40           C  
ATOM     92  O   GLU A 363     -78.452 136.250  40.415  1.00131.40           O  
ATOM     93  CB  GLU A 363     -78.616 139.435  39.989  1.00131.40           C  
ATOM     94  CG  GLU A 363     -78.885 139.653  41.484  1.00131.40           C  
ATOM     95  CD  GLU A 363     -79.191 138.336  42.186  1.00131.40           C  
ATOM     96  OE1 GLU A 363     -80.125 137.612  41.752  1.00131.40           O  
ATOM     97  OE2 GLU A 363     -78.485 138.044  43.187  1.00131.40           O1-
ATOM     98  N   GLU A 364     -78.920 136.889  38.300  1.00108.11           N  
ATOM     99  CA  GLU A 364     -79.762 135.765  38.037  1.00108.11           C  
ATOM    100  C   GLU A 364     -78.939 134.520  38.196  1.00108.11           C  
ATOM    101  O   GLU A 364     -79.413 133.521  38.734  1.00108.11           O  
ATOM    102  CB  GLU A 364     -80.346 135.822  36.614  1.00108.11           C  
ATOM    103  CG  GLU A 364     -81.693 135.116  36.478  1.00108.11           C  
ATOM    104  CD  GLU A 364     -82.740 135.988  37.163  1.00108.11           C  
ATOM    105  OE1 GLU A 364     -82.503 136.385  38.335  1.00108.11           O  
ATOM    106  OE2 GLU A 364     -83.786 136.273  36.521  1.00108.11           O1-
ATOM    107  N   GLN A 365     -77.671 134.553  37.740  1.00 44.82           N  
ATOM    108  CA  GLN A 365     -76.799 133.415  37.841  1.00 44.82           C  
ATOM    109  C   GLN A 365     -76.549 133.113  39.285  1.00 44.82           C  
ATOM    110  O   GLN A 365     -76.558 131.952  39.690  1.00 44.82           O  
ATOM    111  CB  GLN A 365     -75.432 133.648  37.172  1.00 44.82           C  
ATOM    112  CG  GLN A 365     -74.460 132.475  37.333  1.00 44.82           C  
ATOM    113  CD  GLN A 365     -75.028 131.260  36.610  1.00 44.82           C  
ATOM    114  NE2 GLN A 365     -75.624 131.486  35.409  1.00 44.82           N  
ATOM    115  OE1 GLN A 365     -74.936 130.136  37.099  1.00 44.82           O  
ATOM    116  N   ARG A 366     -76.325 134.154  40.105  1.00121.36           N  
ATOM    117  CA  ARG A 366     -76.061 133.949  41.500  1.00121.36           C  
ATOM    118  C   ARG A 366     -77.246 133.297  42.122  1.00121.36           C  
ATOM    119  O   ARG A 366     -77.124 132.342  42.888  1.00121.36           O  
ATOM    120  CB  ARG A 366     -75.896 135.260  42.273  1.00121.36           C  
ATOM    121  CG  ARG A 366     -76.102 135.048  43.772  1.00121.36           C  
ATOM    122  CD  ARG A 366     -76.576 136.309  44.488  1.00121.36           C  
ATOM    123  NE  ARG A 366     -77.071 135.902  45.832  1.00121.36           N  
ATOM    124  CZ  ARG A 366     -77.998 136.675  46.467  1.00121.36           C  
ATOM    125  NH1 ARG A 366     -78.447 137.824  45.881  1.00121.36           N1+
ATOM    126  NH2 ARG A 366     -78.483 136.296  47.685  1.00121.36           N  
ATOM    127  N   LEU A 367     -78.439 133.803  41.781  1.00132.48           N  
ATOM    128  CA  LEU A 367     -79.642 133.319  42.378  1.00132.48           C  
ATOM    129  C   LEU A 367     -79.759 131.876  42.016  1.00132.48           C  
ATOM    130  O   LEU A 367     -80.088 131.033  42.850  1.00132.48           O  
ATOM    131  CB  LEU A 367     -80.868 134.068  41.826  1.00132.48           C  
ATOM    132  CG  LEU A 367     -82.183 133.800  42.574  1.00132.48           C  
ATOM    133  CD1 LEU A 367     -82.637 132.341  42.439  1.00132.48           C  
ATOM    134  CD2 LEU A 367     -82.087 134.278  44.032  1.00132.48           C  
ATOM    135  N   LYS A 368     -79.453 131.555  40.748  1.00 66.73           N  
ATOM    136  CA  LYS A 368     -79.583 130.214  40.270  1.00 66.73           C  
ATOM    137  C   LYS A 368     -78.672 129.314  41.047  1.00 66.73           C  
ATOM    138  O   LYS A 368     -79.070 128.220  41.443  1.00 66.73           O  
ATOM    139  CB  LYS A 368     -79.219 130.083  38.780  1.00 66.73           C  
ATOM    140  CG  LYS A 368     -79.343 128.663  38.226  1.00 66.73           C  
ATOM    141  CD  LYS A 368     -79.302 128.606  36.698  1.00 66.73           C  
ATOM    142  CE  LYS A 368     -79.063 127.202  36.136  1.00 66.73           C  
ATOM    143  NZ  LYS A 368     -80.126 126.275  36.585  1.00 66.73           N1+
ATOM    144  N   GLU A 369     -77.426 129.753  41.302  1.00 70.12           N  
ATOM    145  CA  GLU A 369     -76.492 128.913  41.995  1.00 70.12           C  
ATOM    146  C   GLU A 369     -77.020 128.647  43.364  1.00 70.12           C  
ATOM    147  O   GLU A 369     -77.019 127.508  43.830  1.00 70.12           O  
ATOM    148  CB  GLU A 369     -75.105 129.564  42.144  1.00 70.12           C  
ATOM    149  CG  GLU A 369     -74.050 128.641  42.757  1.00 70.12           C  
ATOM    150  CD  GLU A 369     -73.682 127.590  41.718  1.00 70.12           C  
ATOM    151  OE1 GLU A 369     -74.375 127.528  40.668  1.00 70.12           O  
ATOM    152  OE2 GLU A 369     -72.705 126.834  41.963  1.00 70.12           O1-
ATOM    153  N   GLU A 370     -77.518 129.692  44.041  1.00 93.79           N  
ATOM    154  CA  GLU A 370     -77.979 129.480  45.375  1.00 93.79           C  
ATOM    155  C   GLU A 370     -79.157 128.556  45.354  1.00 93.79           C  
ATOM    156  O   GLU A 370     -79.261 127.661  46.192  1.00 93.79           O  
ATOM    157  CB  GLU A 370     -78.339 130.782  46.109  1.00 93.79           C  
ATOM    158  CG  GLU A 370     -79.391 131.660  45.437  1.00 93.79           C  
ATOM    159  CD  GLU A 370     -79.528 132.859  46.355  1.00 93.79           C  
ATOM    160  OE1 GLU A 370     -78.661 132.977  47.261  1.00 93.79           O  
ATOM    161  OE2 GLU A 370     -80.482 133.662  46.175  1.00 93.79           O1-
ATOM    162  N   GLU A 371     -80.071 128.730  44.382  1.00 50.49           N  
ATOM    163  CA  GLU A 371     -81.237 127.894  44.331  1.00 50.49           C  
ATOM    164  C   GLU A 371     -80.848 126.485  44.019  1.00 50.49           C  
ATOM    165  O   GLU A 371     -81.437 125.542  44.547  1.00 50.49           O  
ATOM    166  CB  GLU A 371     -82.276 128.314  43.281  1.00 50.49           C  
ATOM    167  CG  GLU A 371     -83.495 127.386  43.284  1.00 50.49           C  
ATOM    168  CD  GLU A 371     -84.497 127.892  42.260  1.00 50.49           C  
ATOM    169  OE1 GLU A 371     -84.891 129.084  42.360  1.00 50.49           O  
ATOM    170  OE2 GLU A 371     -84.883 127.094  41.364  1.00 50.49           O1-
ATOM    171  N   GLU A 372     -79.834 126.299  43.156  1.00 41.63           N  
ATOM    172  CA  GLU A 372     -79.474 124.973  42.748  1.00 41.63           C  
ATOM    173  C   GLU A 372     -79.120 124.194  43.967  1.00 41.63           C  
ATOM    174  O   GLU A 372     -79.541 123.050  44.135  1.00 41.63           O  
ATOM    175  CB  GLU A 372     -78.225 124.936  41.851  1.00 41.63           C  
ATOM    176  CG  GLU A 372     -78.415 125.570  40.473  1.00 41.63           C  
ATOM    177  CD  GLU A 372     -77.098 125.439  39.719  1.00 41.63           C  
ATOM    178  OE1 GLU A 372     -76.038 125.333  40.393  1.00 41.63           O  
ATOM    179  OE2 GLU A 372     -77.134 125.436  38.460  1.00 41.63           O1-
ATOM    180  N   ASP A 373     -78.341 124.822  44.860  1.00127.51           N  
ATOM    181  CA  ASP A 373     -77.873 124.198  46.058  1.00127.51           C  
ATOM    182  C   ASP A 373     -79.072 123.876  46.865  1.00127.51           C  
ATOM    183  O   ASP A 373     -79.213 122.777  47.399  1.00127.51           O  
ATOM    184  CB  ASP A 373     -77.117 125.197  46.938  1.00127.51           C  
ATOM    185  CG  ASP A 373     -76.111 125.867  46.037  1.00127.51           C  
ATOM    186  OD1 ASP A 373     -75.608 125.166  45.122  1.00127.51           O  
ATOM    187  OD2 ASP A 373     -75.862 127.089  46.221  1.00127.51           O1-
ATOM    188  N   LYS A 374     -79.987 124.854  46.943  1.00139.40           N  
ATOM    189  CA  LYS A 374     -81.107 124.705  47.810  1.00139.40           C  
ATOM    190  C   LYS A 374     -81.875 123.497  47.416  1.00139.40           C  
ATOM    191  O   LYS A 374     -82.126 122.628  48.247  1.00139.40           O  
ATOM    192  CB  LYS A 374     -82.073 125.900  47.757  1.00139.40           C  
ATOM    193  CG  LYS A 374     -81.498 127.165  48.394  1.00139.40           C  
ATOM    194  CD  LYS A 374     -81.115 126.960  49.859  1.00139.40           C  
ATOM    195  CE  LYS A 374     -82.284 126.488  50.727  1.00139.40           C  
ATOM    196  NZ  LYS A 374     -81.784 126.011  52.035  1.00139.40           N1+
ATOM    197  N   LYS A 375     -82.255 123.372  46.133  1.00104.90           N  
ATOM    198  CA  LYS A 375     -83.024 122.196  45.873  1.00104.90           C  
ATOM    199  C   LYS A 375     -82.365 121.416  44.789  1.00104.90           C  
ATOM    200  O   LYS A 375     -82.533 121.709  43.607  1.00104.90           O  
ATOM    201  CB  LYS A 375     -84.455 122.468  45.400  1.00104.90           C  
ATOM    202  CG  LYS A 375     -85.300 123.333  46.334  1.00104.90           C  
ATOM    203  CD  LYS A 375     -84.939 124.816  46.263  1.00104.90           C  
ATOM    204  CE  LYS A 375     -85.899 125.724  47.029  1.00104.90           C  
ATOM    205  NZ  LYS A 375     -85.534 127.138  46.792  1.00104.90           N1+
ATOM    206  N   ARG A 376     -81.581 120.395  45.175  1.00133.50           N  
ATOM    207  CA  ARG A 376     -80.974 119.547  44.194  1.00133.50           C  
ATOM    208  C   ARG A 376     -82.063 118.747  43.555  1.00133.50           C  
ATOM    209  O   ARG A 376     -82.067 118.524  42.346  1.00133.50           O  
ATOM    210  CB  ARG A 376     -79.977 118.533  44.780  1.00133.50           C  
ATOM    211  CG  ARG A 376     -78.730 119.164  45.399  1.00133.50           C  
ATOM    212  CD  ARG A 376     -77.631 118.147  45.716  1.00133.50           C  
ATOM    213  NE  ARG A 376     -78.233 117.089  46.574  1.00133.50           N  
ATOM    214  CZ  ARG A 376     -78.802 115.990  45.998  1.00133.50           C  
ATOM    215  NH1 ARG A 376     -78.767 115.835  44.642  1.00133.50           N1+
ATOM    216  NH2 ARG A 376     -79.401 115.044  46.778  1.00133.50           N  
ATOM    217  N   LYS A 377     -83.036 118.320  44.383  1.00 77.06           N  
ATOM    218  CA  LYS A 377     -84.099 117.437  43.996  1.00 77.06           C  
ATOM    219  C   LYS A 377     -84.949 118.054  42.932  1.00 77.06           C  
ATOM    220  O   LYS A 377     -85.404 117.343  42.037  1.00 77.06           O  
ATOM    221  CB  LYS A 377     -85.035 117.091  45.162  1.00 77.06           C  
ATOM    222  CG  LYS A 377     -85.805 118.312  45.663  1.00 77.06           C  
ATOM    223  CD  LYS A 377     -86.995 117.980  46.559  1.00 77.06           C  
ATOM    224  CE  LYS A 377     -87.774 119.221  46.995  1.00 77.06           C  
ATOM    225  NZ  LYS A 377     -88.985 118.816  47.736  1.00 77.06           N1+
ATOM    226  N   GLU A 378     -85.173 119.385  43.003  1.00138.51           N  
ATOM    227  CA  GLU A 378     -86.014 120.093  42.071  1.00138.51           C  
ATOM    228  C   GLU A 378     -85.610 119.704  40.699  1.00138.51           C  
ATOM    229  O   GLU A 378     -84.492 119.254  40.477  1.00138.51           O  
ATOM    230  CB  GLU A 378     -85.812 121.613  42.040  1.00138.51           C  
ATOM    231  CG  GLU A 378     -86.401 122.388  43.199  1.00138.51           C  
ATOM    232  CD  GLU A 378     -85.942 123.829  43.024  1.00138.51           C  
ATOM    233  OE1 GLU A 378     -84.723 124.092  43.201  1.00138.51           O  
ATOM    234  OE2 GLU A 378     -86.801 124.688  42.695  1.00138.51           O1-
ATOM    235  N   GLU A 379     -86.541 119.854  39.746  1.00 65.08           N  
ATOM    236  CA  GLU A 379     -86.272 119.488  38.392  1.00 65.08           C  
ATOM    237  C   GLU A 379     -85.131 120.317  37.908  1.00 65.08           C  
ATOM    238  O   GLU A 379     -84.271 119.827  37.179  1.00 65.08           O  
ATOM    239  CB  GLU A 379     -87.464 119.764  37.458  1.00 65.08           C  
ATOM    240  CG  GLU A 379     -88.623 118.777  37.612  1.00 65.08           C  
ATOM    241  CD  GLU A 379     -88.424 117.670  36.585  1.00 65.08           C  
ATOM    242  OE1 GLU A 379     -87.574 116.772  36.830  1.00 65.08           O  
ATOM    243  OE2 GLU A 379     -89.115 117.717  35.533  1.00 65.08           O1-
ATOM    244  N   GLU A 380     -85.077 121.602  38.298  1.00 88.82           N  
ATOM    245  CA  GLU A 380     -84.029 122.410  37.753  1.00 88.82           C  
ATOM    246  C   GLU A 380     -82.694 121.863  38.155  1.00 88.82           C  
ATOM    247  O   GLU A 380     -81.844 121.611  37.304  1.00 88.82           O  
ATOM    248  CB  GLU A 380     -84.097 123.875  38.217  1.00 88.82           C  
ATOM    249  CG  GLU A 380     -83.002 124.752  37.605  1.00 88.82           C  
ATOM    250  CD  GLU A 380     -83.265 124.859  36.110  1.00 88.82           C  
ATOM    251  OE1 GLU A 380     -84.301 124.305  35.654  1.00 88.82           O  
ATOM    252  OE2 GLU A 380     -82.434 125.489  35.403  1.00 88.82           O1-
ATOM    253  N   GLU A 381     -82.470 121.641  39.462  1.00 77.56           N  
ATOM    254  CA  GLU A 381     -81.184 121.159  39.875  1.00 77.56           C  
ATOM    255  C   GLU A 381     -81.002 119.752  39.423  1.00 77.56           C  
ATOM    256  O   GLU A 381     -79.938 119.369  38.942  1.00 77.56           O  
ATOM    257  CB  GLU A 381     -80.983 121.184  41.399  1.00 77.56           C  
ATOM    258  CG  GLU A 381     -79.603 120.668  41.811  1.00 77.56           C  
ATOM    259  CD  GLU A 381     -78.566 121.585  41.179  1.00 77.56           C  
ATOM    260  OE1 GLU A 381     -78.974 122.618  40.587  1.00 77.56           O  
ATOM    261  OE2 GLU A 381     -77.353 121.263  41.269  1.00 77.56           O1-
ATOM    262  N   ALA A 382     -82.072 118.956  39.553  1.00 31.08           N  
ATOM    263  CA  ALA A 382     -82.041 117.556  39.268  1.00 31.08           C  
ATOM    264  C   ALA A 382     -81.698 117.352  37.834  1.00 31.08           C  
ATOM    265  O   ALA A 382     -80.930 116.456  37.503  1.00 31.08           O  
ATOM    266  CB  ALA A 382     -83.392 116.868  39.519  1.00 31.08           C  
ATOM    267  N   GLU A 383     -82.247 118.188  36.938  1.00 38.17           N  
ATOM    268  CA  GLU A 383     -81.989 117.963  35.551  1.00 38.17           C  
ATOM    269  C   GLU A 383     -80.520 118.078  35.326  1.00 38.17           C  
ATOM    270  O   GLU A 383     -79.924 117.259  34.628  1.00 38.17           O  
ATOM    271  CB  GLU A 383     -82.665 118.987  34.628  1.00 38.17           C  
ATOM    272  CG  GLU A 383     -82.176 120.418  34.854  1.00 38.17           C  
ATOM    273  CD  GLU A 383     -82.815 121.303  33.796  1.00 38.17           C  
ATOM    274  OE1 GLU A 383     -83.410 120.743  32.837  1.00 38.17           O  
ATOM    275  OE2 GLU A 383     -82.712 122.551  33.929  1.00 38.17           O1-
ATOM    276  N   ASP A 384     -79.881 119.094  35.928  1.00 41.40           N  
ATOM    277  CA  ASP A 384     -78.477 119.249  35.704  1.00 41.40           C  
ATOM    278  C   ASP A 384     -77.772 118.062  36.262  1.00 41.40           C  
ATOM    279  O   ASP A 384     -76.911 117.478  35.608  1.00 41.40           O  
ATOM    280  CB  ASP A 384     -77.893 120.485  36.405  1.00 41.40           C  
ATOM    281  CG  ASP A 384     -76.422 120.624  36.029  1.00 41.40           C  
ATOM    282  OD1 ASP A 384     -75.916 119.795  35.225  1.00 41.40           O  
ATOM    283  OD2 ASP A 384     -75.783 121.574  36.554  1.00 41.40           O1-
ATOM    284  N   ASN A 385     -78.151 117.654  37.486  1.00 55.96           N  
ATOM    285  CA  ASN A 385     -77.449 116.589  38.137  1.00 55.96           C  
ATOM    286  C   ASN A 385     -77.576 115.365  37.306  1.00 55.96           C  
ATOM    287  O   ASN A 385     -76.585 114.701  37.006  1.00 55.96           O  
ATOM    288  CB  ASN A 385     -78.028 116.279  39.531  1.00 55.96           C  
ATOM    289  CG  ASN A 385     -77.126 115.279  40.241  1.00 55.96           C  
ATOM    290  ND2 ASN A 385     -77.319 115.133  41.579  1.00 55.96           N  
ATOM    291  OD1 ASN A 385     -76.280 114.635  39.621  1.00 55.96           O  
ATOM    292  N   CYS A 386     -78.810 115.056  36.880  1.00 91.27           N  
ATOM    293  CA  CYS A 386     -79.012 113.866  36.124  1.00 91.27           C  
ATOM    294  C   CYS A 386     -78.279 113.992  34.831  1.00 91.27           C  
ATOM    295  O   CYS A 386     -77.641 113.044  34.383  1.00 91.27           O  
ATOM    296  CB  CYS A 386     -80.494 113.543  35.845  1.00 91.27           C  
ATOM    297  SG  CYS A 386     -81.360 114.791  34.850  1.00 91.27           S  
ATOM    298  N   ARG A 387     -78.312 115.182  34.211  1.00143.74           N  
ATOM    299  CA  ARG A 387     -77.710 115.342  32.922  1.00143.74           C  
ATOM    300  C   ARG A 387     -76.242 115.054  32.981  1.00143.74           C  
ATOM    301  O   ARG A 387     -75.724 114.302  32.156  1.00143.74           O  
ATOM    302  CB  ARG A 387     -77.907 116.762  32.370  1.00143.74           C  
ATOM    303  CG  ARG A 387     -77.280 116.982  30.998  1.00143.74           C  
ATOM    304  CD  ARG A 387     -77.815 118.213  30.260  1.00143.74           C  
ATOM    305  NE  ARG A 387     -78.170 119.250  31.270  1.00143.74           N  
ATOM    306  CZ  ARG A 387     -79.455 119.339  31.720  1.00143.74           C  
ATOM    307  NH1 ARG A 387     -80.396 118.460  31.265  1.00143.74           N1+
ATOM    308  NH2 ARG A 387     -79.803 120.310  32.613  1.00143.74           N  
ATOM    309  N   ARG A 388     -75.526 115.619  33.968  1.00135.25           N  
ATOM    310  CA  ARG A 388     -74.106 115.414  33.967  1.00135.25           C  
ATOM    311  C   ARG A 388     -73.819 113.970  34.178  1.00135.25           C  
ATOM    312  O   ARG A 388     -73.002 113.360  33.485  1.00135.25           O  
ATOM    313  CB  ARG A 388     -73.368 116.179  35.075  1.00135.25           C  
ATOM    314  CG  ARG A 388     -71.850 115.999  35.000  1.00135.25           C  
ATOM    315  CD  ARG A 388     -71.111 116.443  36.264  1.00135.25           C  
ATOM    316  NE  ARG A 388     -71.314 115.379  37.287  1.00135.25           N  
ATOM    317  CZ  ARG A 388     -70.499 114.284  37.305  1.00135.25           C  
ATOM    318  NH1 ARG A 388     -69.494 114.162  36.389  1.00135.25           N1+
ATOM    319  NH2 ARG A 388     -70.690 113.308  38.240  1.00135.25           N  
ATOM    320  N   MET A 389     -74.534 113.370  35.137  1.00 50.16           N  
ATOM    321  CA  MET A 389     -74.268 112.008  35.453  1.00 50.16           C  
ATOM    322  C   MET A 389     -74.552 111.202  34.230  1.00 50.16           C  
ATOM    323  O   MET A 389     -73.798 110.290  33.906  1.00 50.16           O  
ATOM    324  CB  MET A 389     -75.166 111.459  36.572  1.00 50.16           C  
ATOM    325  CG  MET A 389     -74.947 112.123  37.932  1.00 50.16           C  
ATOM    326  SD  MET A 389     -76.014 111.466  39.246  1.00 50.16           S  
ATOM    327  CE  MET A 389     -77.551 112.048  38.471  1.00 50.16           C  
ATOM    328  N   MET A 390     -75.615 111.567  33.488  1.00 60.96           N  
ATOM    329  CA  MET A 390     -76.086 110.796  32.373  1.00 60.96           C  
ATOM    330  C   MET A 390     -75.015 110.643  31.350  1.00 60.96           C  
ATOM    331  O   MET A 390     -74.849 109.564  30.786  1.00 60.96           O  
ATOM    332  CB  MET A 390     -77.294 111.426  31.657  1.00 60.96           C  
ATOM    333  CG  MET A 390     -78.597 111.349  32.453  1.00 60.96           C  
ATOM    334  SD  MET A 390     -80.020 112.135  31.640  1.00 60.96           S  
ATOM    335  CE  MET A 390     -80.097 110.934  30.281  1.00 60.96           C  
ATOM    336  N   ARG A 391     -74.256 111.707  31.065  1.00147.67           N  
ATOM    337  CA  ARG A 391     -73.275 111.563  30.036  1.00147.67           C  
ATOM    338  C   ARG A 391     -72.294 110.498  30.424  1.00147.67           C  
ATOM    339  O   ARG A 391     -72.085 109.529  29.691  1.00147.67           O  
ATOM    340  CB  ARG A 391     -72.514 112.880  29.839  1.00147.67           C  
ATOM    341  CG  ARG A 391     -71.531 112.914  28.675  1.00147.67           C  
ATOM    342  CD  ARG A 391     -70.828 114.268  28.560  1.00147.67           C  
ATOM    343  NE  ARG A 391     -71.891 115.292  28.341  1.00147.67           N  
ATOM    344  CZ  ARG A 391     -72.517 115.882  29.403  1.00147.67           C  
ATOM    345  NH1 ARG A 391     -72.140 115.590  30.683  1.00147.67           N1+
ATOM    346  NH2 ARG A 391     -73.526 116.774  29.185  1.00147.67           N  
ATOM    347  N   THR A 392     -71.716 110.612  31.633  1.00126.79           N  
ATOM    348  CA  THR A 392     -70.711 109.665  32.027  1.00126.79           C  
ATOM    349  C   THR A 392     -71.347 108.327  32.121  1.00126.79           C  
ATOM    350  O   THR A 392     -70.801 107.299  31.717  1.00126.79           O  
ATOM    351  CB  THR A 392     -70.077 109.991  33.356  1.00126.79           C  
ATOM    352  CG2 THR A 392     -71.133 109.933  34.474  1.00126.79           C  
ATOM    353  OG1 THR A 392     -69.020 109.084  33.628  1.00126.79           O  
ATOM    354  N   LYS A 393     -72.571 108.343  32.642  1.00125.76           N  
ATOM    355  CA  LYS A 393     -73.315 107.163  32.876  1.00125.76           C  
ATOM    356  C   LYS A 393     -73.605 106.491  31.582  1.00125.76           C  
ATOM    357  O   LYS A 393     -73.793 105.289  31.582  1.00125.76           O  
ATOM    358  CB  LYS A 393     -74.658 107.409  33.584  1.00125.76           C  
ATOM    359  CG  LYS A 393     -74.502 107.891  35.028  1.00125.76           C  
ATOM    360  CD  LYS A 393     -73.693 106.935  35.906  1.00125.76           C  
ATOM    361  CE  LYS A 393     -73.489 107.432  37.338  1.00125.76           C  
ATOM    362  NZ  LYS A 393     -72.670 106.458  38.095  1.00125.76           N1+
ATOM    363  N   MET A 394     -73.669 107.216  30.448  1.00 50.39           N  
ATOM    364  CA  MET A 394     -74.053 106.574  29.222  1.00 50.39           C  
ATOM    365  C   MET A 394     -73.091 105.472  28.940  1.00 50.39           C  
ATOM    366  O   MET A 394     -73.490 104.364  28.582  1.00 50.39           O  
ATOM    367  CB  MET A 394     -74.052 107.536  28.023  1.00 50.39           C  
ATOM    368  CG  MET A 394     -74.652 106.920  26.759  1.00 50.39           C  
ATOM    369  SD  MET A 394     -76.443 106.615  26.847  1.00 50.39           S  
ATOM    370  CE  MET A 394     -76.920 108.367  26.868  1.00 50.39           C  
ATOM    371  N   ARG A 395     -71.790 105.730  29.124  1.00134.03           N  
ATOM    372  CA  ARG A 395     -70.872 104.669  28.844  1.00134.03           C  
ATOM    373  C   ARG A 395     -71.137 103.563  29.805  1.00134.03           C  
ATOM    374  O   ARG A 395     -71.166 102.381  29.459  1.00134.03           O  
ATOM    375  CB  ARG A 395     -69.398 105.073  29.007  1.00134.03           C  
ATOM    376  CG  ARG A 395     -68.425 103.940  28.669  1.00134.03           C  
ATOM    377  CD  ARG A 395     -66.952 104.337  28.786  1.00134.03           C  
ATOM    378  NE  ARG A 395     -66.510 104.071  30.184  1.00134.03           N  
ATOM    379  CZ  ARG A 395     -65.981 102.854  30.504  1.00134.03           C  
ATOM    380  NH1 ARG A 395     -65.854 101.897  29.540  1.00134.03           N1+
ATOM    381  NH2 ARG A 395     -65.571 102.599  31.780  1.00134.03           N  
ATOM    382  N   MET A 396     -71.400 103.952  31.054  1.00 57.60           N  
ATOM    383  CA  MET A 396     -71.594 102.997  32.093  1.00 57.60           C  
ATOM    384  C   MET A 396     -72.779 102.164  31.718  1.00 57.60           C  
ATOM    385  O   MET A 396     -72.832 100.979  32.034  1.00 57.60           O  
ATOM    386  CB  MET A 396     -71.915 103.657  33.445  1.00 57.60           C  
ATOM    387  CG  MET A 396     -70.786 104.532  33.991  1.00 57.60           C  
ATOM    388  SD  MET A 396     -69.262 103.633  34.408  1.00 57.60           S  
ATOM    389  CE  MET A 396     -68.414 105.099  35.065  1.00 57.60           C  
ATOM    390  N   ARG A 397     -73.745 102.775  31.009  1.00144.38           N  
ATOM    391  CA  ARG A 397     -75.021 102.216  30.681  1.00144.38           C  
ATOM    392  C   ARG A 397     -74.842 101.003  29.862  1.00144.38           C  
ATOM    393  O   ARG A 397     -75.647 100.080  29.960  1.00144.38           O  
ATOM    394  CB  ARG A 397     -75.972 103.177  29.944  1.00144.38           C  
ATOM    395  CG  ARG A 397     -77.396 102.620  29.864  1.00144.38           C  
ATOM    396  CD  ARG A 397     -77.842 102.217  28.457  1.00144.38           C  
ATOM    397  NE  ARG A 397     -78.357 103.444  27.790  1.00144.38           N  
ATOM    398  CZ  ARG A 397     -79.690 103.733  27.858  1.00144.38           C  
ATOM    399  NH1 ARG A 397     -80.546 102.859  28.464  1.00144.38           N1+
ATOM    400  NH2 ARG A 397     -80.166 104.896  27.326  1.00144.38           N  
ATOM    401  N   ARG A 398     -73.816 100.969  29.002  1.00104.28           N  
ATOM    402  CA  ARG A 398     -73.656  99.748  28.286  1.00104.28           C  
ATOM    403  C   ARG A 398     -73.384  98.696  29.316  1.00104.28           C  
ATOM    404  O   ARG A 398     -73.969  97.612  29.308  1.00104.28           O  
ATOM    405  CB  ARG A 398     -72.467  99.767  27.311  1.00104.28           C  
ATOM    406  CG  ARG A 398     -72.446  98.550  26.384  1.00104.28           C  
ATOM    407  CD  ARG A 398     -71.205  98.470  25.496  1.00104.28           C  
ATOM    408  NE  ARG A 398     -71.419  97.349  24.538  1.00104.28           N  
ATOM    409  CZ  ARG A 398     -72.016  97.590  23.334  1.00104.28           C  
ATOM    410  NH1 ARG A 398     -72.397  98.858  23.001  1.00104.28           N1+
ATOM    411  NH2 ARG A 398     -72.221  96.564  22.458  1.00104.28           N  
ATOM    412  N   MET A 399     -72.522  99.043  30.287  1.00 86.96           N  
ATOM    413  CA  MET A 399     -72.138  98.097  31.293  1.00 86.96           C  
ATOM    414  C   MET A 399     -73.353  97.700  32.068  1.00 86.96           C  
ATOM    415  O   MET A 399     -73.588  96.525  32.350  1.00 86.96           O  
ATOM    416  CB  MET A 399     -71.154  98.707  32.308  1.00 86.96           C  
ATOM    417  CG  MET A 399     -69.834  99.195  31.700  1.00 86.96           C  
ATOM    418  SD  MET A 399     -68.750  97.879  31.074  1.00 86.96           S  
ATOM    419  CE  MET A 399     -69.768  97.529  29.613  1.00 86.96           C  
ATOM    420  N   ARG A 400     -74.170  98.708  32.401  1.00 94.89           N  
ATOM    421  CA  ARG A 400     -75.337  98.583  33.219  1.00 94.89           C  
ATOM    422  C   ARG A 400     -76.363  97.715  32.572  1.00 94.89           C  
ATOM    423  O   ARG A 400     -77.017  96.937  33.258  1.00 94.89           O  
ATOM    424  CB  ARG A 400     -75.975  99.961  33.481  1.00 94.89           C  
ATOM    425  CG  ARG A 400     -77.396  99.936  34.047  1.00 94.89           C  
ATOM    426  CD  ARG A 400     -77.883 101.330  34.458  1.00 94.89           C  
ATOM    427  NE  ARG A 400     -79.366 101.296  34.601  1.00 94.89           N  
ATOM    428  CZ  ARG A 400     -80.142 101.892  33.648  1.00 94.89           C  
ATOM    429  NH1 ARG A 400     -79.551 102.534  32.596  1.00 94.89           N1+
ATOM    430  NH2 ARG A 400     -81.503 101.862  33.750  1.00 94.89           N  
ATOM    431  N   ARG A 401     -76.538  97.814  31.242  1.00117.77           N  
ATOM    432  CA  ARG A 401     -77.588  97.058  30.627  1.00117.77           C  
ATOM    433  C   ARG A 401     -77.326  95.616  30.875  1.00117.77           C  
ATOM    434  O   ARG A 401     -78.221  94.871  31.268  1.00117.77           O  
ATOM    435  CB  ARG A 401     -77.683  97.283  29.107  1.00117.77           C  
ATOM    436  CG  ARG A 401     -77.981  98.740  28.737  1.00117.77           C  
ATOM    437  CD  ARG A 401     -78.387  98.956  27.277  1.00117.77           C  
ATOM    438  NE  ARG A 401     -79.870  99.114  27.241  1.00117.77           N  
ATOM    439  CZ  ARG A 401     -80.438 100.060  26.436  1.00117.77           C  
ATOM    440  NH1 ARG A 401     -79.651 100.852  25.649  1.00117.77           N1+
ATOM    441  NH2 ARG A 401     -81.794 100.219  26.421  1.00117.77           N  
ATOM    442  N   THR A 402     -76.072  95.183  30.687  1.00 54.59           N  
ATOM    443  CA  THR A 402     -75.803  93.791  30.870  1.00 54.59           C  
ATOM    444  C   THR A 402     -76.028  93.405  32.302  1.00 54.59           C  
ATOM    445  O   THR A 402     -76.712  92.425  32.602  1.00 54.59           O  
ATOM    446  CB  THR A 402     -74.387  93.441  30.525  1.00 54.59           C  
ATOM    447  CG2 THR A 402     -74.109  93.883  29.076  1.00 54.59           C  
ATOM    448  OG1 THR A 402     -73.498  94.107  31.409  1.00 54.59           O  
ATOM    449  N   ARG A 403     -75.482  94.205  33.232  1.00 87.99           N  
ATOM    450  CA  ARG A 403     -75.516  93.884  34.630  1.00 87.99           C  
ATOM    451  C   ARG A 403     -76.926  93.805  35.117  1.00 87.99           C  
ATOM    452  O   ARG A 403     -77.302  92.865  35.818  1.00 87.99           O  
ATOM    453  CB  ARG A 403     -74.805  94.968  35.455  1.00 87.99           C  
ATOM    454  CG  ARG A 403     -74.786  94.722  36.961  1.00 87.99           C  
ATOM    455  CD  ARG A 403     -74.125  95.867  37.732  1.00 87.99           C  
ATOM    456  NE  ARG A 403     -74.904  97.109  37.451  1.00 87.99           N  
ATOM    457  CZ  ARG A 403     -74.563  97.906  36.396  1.00 87.99           C  
ATOM    458  NH1 ARG A 403     -73.504  97.571  35.603  1.00 87.99           N1+
ATOM    459  NH2 ARG A 403     -75.277  99.040  36.137  1.00 87.99           N  
ATOM    460  N   ARG A 404     -77.748  94.793  34.736  1.00156.20           N  
ATOM    461  CA  ARG A 404     -79.097  94.876  35.203  1.00156.20           C  
ATOM    462  C   ARG A 404     -79.865  93.709  34.683  1.00156.20           C  
ATOM    463  O   ARG A 404     -80.736  93.190  35.375  1.00156.20           O  
ATOM    464  CB  ARG A 404     -79.785  96.187  34.787  1.00156.20           C  
ATOM    465  CG  ARG A 404     -79.900  96.407  33.279  1.00156.20           C  
ATOM    466  CD  ARG A 404     -79.911  97.891  32.909  1.00156.20           C  
ATOM    467  NE  ARG A 404     -80.522  98.031  31.560  1.00156.20           N  
ATOM    468  CZ  ARG A 404     -81.791  98.523  31.465  1.00156.20           C  
ATOM    469  NH1 ARG A 404     -82.433  98.938  32.596  1.00156.20           N1+
ATOM    470  NH2 ARG A 404     -82.408  98.613  30.251  1.00156.20           N  
ATOM    471  N   LYS A 405     -79.559  93.254  33.452  1.00 72.72           N  
ATOM    472  CA  LYS A 405     -80.280  92.145  32.899  1.00 72.72           C  
ATOM    473  C   LYS A 405     -80.084  90.986  33.817  1.00 72.72           C  
ATOM    474  O   LYS A 405     -81.016  90.243  34.107  1.00 72.72           O  
ATOM    475  CB  LYS A 405     -79.760  91.701  31.517  1.00 72.72           C  
ATOM    476  CG  LYS A 405     -80.532  90.517  30.917  1.00 72.72           C  
ATOM    477  CD  LYS A 405     -80.172  90.203  29.462  1.00 72.72           C  
ATOM    478  CE  LYS A 405     -80.671  91.241  28.453  1.00 72.72           C  
ATOM    479  NZ  LYS A 405     -80.456  90.747  27.074  1.00 72.72           N1+
ATOM    480  N   MET A 406     -78.851  90.812  34.321  1.00 76.39           N  
ATOM    481  CA  MET A 406     -78.560  89.676  35.142  1.00 76.39           C  
ATOM    482  C   MET A 406     -79.409  89.709  36.380  1.00 76.39           C  
ATOM    483  O   MET A 406     -80.062  88.727  36.734  1.00 76.39           O  
ATOM    484  CB  MET A 406     -77.086  89.683  35.590  1.00 76.39           C  
ATOM    485  CG  MET A 406     -76.107  89.682  34.411  1.00 76.39           C  
ATOM    486  SD  MET A 406     -75.992  88.108  33.509  1.00 76.39           S  
ATOM    487  CE  MET A 406     -74.569  87.516  34.468  1.00 76.39           C  
ATOM    488  N   ARG A 407     -79.451  90.865  37.061  1.00123.02           N  
ATOM    489  CA  ARG A 407     -80.184  90.943  38.292  1.00123.02           C  
ATOM    490  C   ARG A 407     -81.644  90.772  38.019  1.00123.02           C  
ATOM    491  O   ARG A 407     -82.353  90.075  38.747  1.00123.02           O  
ATOM    492  CB  ARG A 407     -79.935  92.274  39.024  1.00123.02           C  
ATOM    493  CG  ARG A 407     -80.320  93.517  38.221  1.00123.02           C  
ATOM    494  CD  ARG A 407     -79.535  94.769  38.621  1.00123.02           C  
ATOM    495  NE  ARG A 407     -79.685  94.960  40.092  1.00123.02           N  
ATOM    496  CZ  ARG A 407     -78.686  95.564  40.799  1.00123.02           C  
ATOM    497  NH1 ARG A 407     -77.571  96.019  40.154  1.00123.02           N1+
ATOM    498  NH2 ARG A 407     -78.793  95.701  42.153  1.00123.02           N  
ATOM    499  N   ARG A 408     -82.121  91.393  36.930  1.00184.01           N  
ATOM    500  CA  ARG A 408     -83.499  91.328  36.560  1.00184.01           C  
ATOM    501  C   ARG A 408     -83.796  89.918  36.201  1.00184.01           C  
ATOM    502  O   ARG A 408     -84.920  89.477  36.382  1.00184.01           O  
ATOM    503  CB  ARG A 408     -83.867  92.254  35.386  1.00184.01           C  
ATOM    504  CG  ARG A 408     -83.149  91.965  34.072  1.00184.01           C  
ATOM    505  CD  ARG A 408     -83.268  93.111  33.067  1.00184.01           C  
ATOM    506  NE  ARG A 408     -84.718  93.418  32.918  1.00184.01           N  
ATOM    507  CZ  ARG A 408     -85.321  94.310  33.759  1.00184.01           C  
ATOM    508  NH1 ARG A 408     -84.593  94.947  34.723  1.00184.01           N1+
ATOM    509  NH2 ARG A 408     -86.655  94.568  33.632  1.00184.01           N  
ATOM    510  N   LYS A 409     -82.786  89.168  35.724  1.00 89.86           N  
ATOM    511  CA  LYS A 409     -82.917  87.802  35.301  1.00 89.86           C  
ATOM    512  C   LYS A 409     -83.516  87.065  36.448  1.00 89.86           C  
ATOM    513  O   LYS A 409     -84.252  86.096  36.268  1.00 89.86           O  
ATOM    514  CB  LYS A 409     -81.538  87.186  35.021  1.00 89.86           C  
ATOM    515  CG  LYS A 409     -81.518  85.732  34.563  1.00 89.86           C  
ATOM    516  CD  LYS A 409     -80.094  85.266  34.255  1.00 89.86           C  
ATOM    517  CE  LYS A 409     -79.992  83.797  33.858  1.00 89.86           C  
ATOM    518  NZ  LYS A 409     -80.222  83.656  32.404  1.00 89.86           N1+
ATOM    519  N   MET A 410     -83.218  87.526  37.671  1.00 74.78           N  
ATOM    520  CA  MET A 410     -83.738  86.880  38.837  1.00 74.78           C  
ATOM    521  C   MET A 410     -85.239  86.889  38.748  1.00 74.78           C  
ATOM    522  O   MET A 410     -85.894  85.897  39.060  1.00 74.78           O  
ATOM    523  CB  MET A 410     -83.368  87.622  40.134  1.00 74.78           C  
ATOM    524  CG  MET A 410     -81.872  87.611  40.454  1.00 74.78           C  
ATOM    525  SD  MET A 410     -81.393  88.662  41.859  1.00 74.78           S  
ATOM    526  CE  MET A 410     -79.647  88.162  41.827  1.00 74.78           C  
ATOM    527  N   SER A 411     -85.846  88.010  38.321  1.00 52.41           N  
ATOM    528  CA  SER A 411     -87.281  88.045  38.232  1.00 52.41           C  
ATOM    529  C   SER A 411     -87.742  86.978  37.275  1.00 52.41           C  
ATOM    530  O   SER A 411     -88.629  86.206  37.638  1.00 52.41           O  
ATOM    531  CB  SER A 411     -87.829  89.423  37.804  1.00 52.41           C  
ATOM    532  OG  SER A 411     -89.248  89.391  37.741  1.00 52.41           O  
ATOM    533  N   PRO A 412     -87.202  86.861  36.084  1.00 95.08           N  
ATOM    534  CA  PRO A 412     -87.579  85.756  35.248  1.00 95.08           C  
ATOM    535  C   PRO A 412     -87.085  84.464  35.789  1.00 95.08           C  
ATOM    536  O   PRO A 412     -87.320  83.448  35.138  1.00 95.08           O  
ATOM    537  CB  PRO A 412     -87.081  86.078  33.843  1.00 95.08           C  
ATOM    538  CG  PRO A 412     -87.196  87.605  33.790  1.00 95.08           C  
ATOM    539  CD  PRO A 412     -87.020  88.041  35.253  1.00 95.08           C  
ATOM    540  N   ALA A 413     -86.356  84.459  36.916  1.00 47.26           N  
ATOM    541  CA  ALA A 413     -85.960  83.202  37.487  1.00 47.26           C  
ATOM    542  C   ALA A 413     -87.228  82.495  37.856  1.00 47.26           C  
ATOM    543  O   ALA A 413     -87.292  81.267  37.835  1.00 47.26           O  
ATOM    544  CB  ALA A 413     -85.089  83.308  38.750  1.00 47.26           C  
ATOM    545  N   ARG A 414     -88.261  83.260  38.271  1.00138.70           N  
ATOM    546  CA  ARG A 414     -89.543  82.667  38.539  1.00138.70           C  
ATOM    547  C   ARG A 414     -90.044  82.125  37.234  1.00138.70           C  
ATOM    548  O   ARG A 414     -90.634  81.050  37.175  1.00138.70           O  
ATOM    549  CB  ARG A 414     -90.590  83.647  39.112  1.00138.70           C  
ATOM    550  CG  ARG A 414     -90.387  84.007  40.588  1.00138.70           C  
ATOM    551  CD  ARG A 414     -89.148  84.853  40.885  1.00138.70           C  
ATOM    552  NE  ARG A 414     -89.135  85.094  42.357  1.00138.70           N  
ATOM    553  CZ  ARG A 414     -88.042  85.646  42.960  1.00138.70           C  
ATOM    554  NH1 ARG A 414     -86.959  86.008  42.213  1.00138.70           N1+
ATOM    555  NH2 ARG A 414     -88.032  85.837  44.312  1.00138.70           N  
ATOM    556  N   PRO A 415     -89.821  82.847  36.170  1.00 96.49           N  
ATOM    557  CA  PRO A 415     -90.106  82.306  34.868  1.00 96.49           C  
ATOM    558  C   PRO A 415     -88.984  81.357  34.601  1.00 96.49           C  
ATOM    559  O   PRO A 415     -88.196  81.111  35.499  1.00 96.49           O  
ATOM    560  CB  PRO A 415     -90.167  83.491  33.913  1.00 96.49           C  
ATOM    561  CG  PRO A 415     -90.636  84.643  34.814  1.00 96.49           C  
ATOM    562  CD  PRO A 415     -90.093  84.275  36.203  1.00 96.49           C  
ATOM    563  N   ARG A 416     -88.894  80.762  33.404  1.00186.60           N  
ATOM    564  CA  ARG A 416     -87.863  79.800  33.110  1.00186.60           C  
ATOM    565  C   ARG A 416     -88.266  78.523  33.777  1.00186.60           C  
ATOM    566  O   ARG A 416     -88.139  77.448  33.193  1.00186.60           O  
ATOM    567  CB  ARG A 416     -86.457  80.168  33.627  1.00186.60           C  
ATOM    568  CG  ARG A 416     -85.893  81.471  33.058  1.00186.60           C  
ATOM    569  CD  ARG A 416     -85.331  81.329  31.644  1.00186.60           C  
ATOM    570  NE  ARG A 416     -86.494  81.278  30.719  1.00186.60           N  
ATOM    571  CZ  ARG A 416     -87.075  82.440  30.306  1.00186.60           C  
ATOM    572  NH1 ARG A 416     -86.588  83.638  30.743  1.00186.60           N1+
ATOM    573  NH2 ARG A 416     -88.145  82.405  29.459  1.00186.60           N  
ATOM    574  N   THR A 417     -88.787  78.601  35.023  1.00127.69           N  
ATOM    575  CA  THR A 417     -89.389  77.438  35.590  1.00127.69           C  
ATOM    576  C   THR A 417     -90.660  77.331  34.817  1.00127.69           C  
ATOM    577  O   THR A 417     -91.163  76.245  34.535  1.00127.69           O  
ATOM    578  CB  THR A 417     -89.716  77.513  37.058  1.00127.69           C  
ATOM    579  CG2 THR A 417     -90.989  78.344  37.270  1.00127.69           C  
ATOM    580  OG1 THR A 417     -89.942  76.203  37.554  1.00127.69           O  
ATOM    581  N   SER A 418     -91.212  78.512  34.463  1.00 90.66           N  
ATOM    582  CA  SER A 418     -92.387  78.585  33.644  1.00 90.66           C  
ATOM    583  C   SER A 418     -91.975  78.043  32.311  1.00 90.66           C  
ATOM    584  O   SER A 418     -92.760  77.404  31.611  1.00 90.66           O  
ATOM    585  CB  SER A 418     -92.880  80.029  33.434  1.00 90.66           C  
ATOM    586  OG  SER A 418     -93.288  80.591  34.672  1.00 90.66           O  
ATOM    587  N   CYS A 419     -90.704  78.293  31.943  1.00 92.42           N  
ATOM    588  CA  CYS A 419     -90.109  77.808  30.727  1.00 92.42           C  
ATOM    589  C   CYS A 419     -90.086  76.320  30.833  1.00 92.42           C  
ATOM    590  O   CYS A 419     -90.253  75.605  29.845  1.00 92.42           O  
ATOM    591  CB  CYS A 419     -88.649  78.282  30.563  1.00 92.42           C  
ATOM    592  SG  CYS A 419     -87.759  77.490  29.187  1.00 92.42           S  
ATOM    593  N   ARG A 420     -89.886  75.823  32.065  1.00114.44           N  
ATOM    594  CA  ARG A 420     -89.812  74.415  32.309  1.00114.44           C  
ATOM    595  C   ARG A 420     -91.097  73.794  31.865  1.00114.44           C  
ATOM    596  O   ARG A 420     -91.102  72.726  31.254  1.00114.44           O  
ATOM    597  CB  ARG A 420     -89.619  74.101  33.805  1.00114.44           C  
ATOM    598  CG  ARG A 420     -89.838  72.638  34.193  1.00114.44           C  
ATOM    599  CD  ARG A 420     -91.267  72.367  34.671  1.00114.44           C  
ATOM    600  NE  ARG A 420     -91.518  73.233  35.858  1.00114.44           N  
ATOM    601  CZ  ARG A 420     -91.572  72.683  37.105  1.00114.44           C  
ATOM    602  NH1 ARG A 420     -91.472  71.330  37.251  1.00114.44           N1+
ATOM    603  NH2 ARG A 420     -91.736  73.481  38.202  1.00114.44           N  
ATOM    604  N   GLU A 421     -92.227  74.465  32.143  1.00 80.03           N  
ATOM    605  CA  GLU A 421     -93.514  73.927  31.803  1.00 80.03           C  
ATOM    606  C   GLU A 421     -93.603  73.782  30.311  1.00 80.03           C  
ATOM    607  O   GLU A 421     -94.133  72.791  29.807  1.00 80.03           O  
ATOM    608  CB  GLU A 421     -94.660  74.848  32.253  1.00 80.03           C  
ATOM    609  CG  GLU A 421     -94.666  75.100  33.763  1.00 80.03           C  
ATOM    610  CD  GLU A 421     -94.803  73.757  34.465  1.00 80.03           C  
ATOM    611  OE1 GLU A 421     -95.139  72.761  33.771  1.00 80.03           O  
ATOM    612  OE2 GLU A 421     -94.571  73.710  35.703  1.00 80.03           O1-
ATOM    613  N   ALA A 422     -93.078  74.770  29.561  1.00 32.35           N  
ATOM    614  CA  ALA A 422     -93.157  74.744  28.125  1.00 32.35           C  
ATOM    615  C   ALA A 422     -92.415  73.553  27.608  1.00 32.35           C  
ATOM    616  O   ALA A 422     -92.865  72.901  26.667  1.00 32.35           O  
ATOM    617  CB  ALA A 422     -92.538  75.986  27.460  1.00 32.35           C  
ATOM    618  N   CYS A 423     -91.256  73.229  28.212  1.00 47.03           N  
ATOM    619  CA  CYS A 423     -90.495  72.117  27.716  1.00 47.03           C  
ATOM    620  C   CYS A 423     -91.306  70.869  27.836  1.00 47.03           C  
ATOM    621  O   CYS A 423     -91.293  70.027  26.942  1.00 47.03           O  
ATOM    622  CB  CYS A 423     -89.172  71.853  28.457  1.00 47.03           C  
ATOM    623  SG  CYS A 423     -87.825  72.941  27.920  1.00 47.03           S  
ATOM    624  N   LEU A 424     -92.049  70.724  28.942  1.00 76.70           N  
ATOM    625  CA  LEU A 424     -92.831  69.543  29.172  1.00 76.70           C  
ATOM    626  C   LEU A 424     -93.792  69.377  28.052  1.00 76.70           C  
ATOM    627  O   LEU A 424     -93.916  68.295  27.478  1.00 76.70           O  
ATOM    628  CB  LEU A 424     -93.720  69.695  30.414  1.00 76.70           C  
ATOM    629  CG  LEU A 424     -92.989  69.559  31.750  1.00 76.70           C  
ATOM    630  CD1 LEU A 424     -93.865  70.037  32.915  1.00 76.70           C  
ATOM    631  CD2 LEU A 424     -92.567  68.100  31.949  1.00 76.70           C  
ATOM    632  N   GLN A 425     -94.479  70.465  27.686  1.00 83.82           N  
ATOM    633  CA  GLN A 425     -95.501  70.321  26.702  1.00 83.82           C  
ATOM    634  C   GLN A 425     -94.900  69.836  25.431  1.00 83.82           C  
ATOM    635  O   GLN A 425     -95.446  68.938  24.793  1.00 83.82           O  
ATOM    636  CB  GLN A 425     -96.251  71.630  26.428  1.00 83.82           C  
ATOM    637  CG  GLN A 425     -97.125  72.042  27.611  1.00 83.82           C  
ATOM    638  CD  GLN A 425     -97.704  73.409  27.304  1.00 83.82           C  
ATOM    639  NE2 GLN A 425     -98.841  73.440  26.562  1.00 83.82           N  
ATOM    640  OE1 GLN A 425     -97.147  74.426  27.714  1.00 83.82           O  
ATOM    641  N   GLY A 426     -93.743  70.377  25.018  1.00 35.00           N  
ATOM    642  CA  GLY A 426     -93.284  69.843  23.772  1.00 35.00           C  
ATOM    643  C   GLY A 426     -91.819  69.574  23.833  1.00 35.00           C  
ATOM    644  O   GLY A 426     -91.011  70.500  23.879  1.00 35.00           O  
ATOM    645  N   TRP A 427     -91.435  68.280  23.824  1.00 63.29           N  
ATOM    646  CA  TRP A 427     -90.032  67.986  23.796  1.00 63.29           C  
ATOM    647  C   TRP A 427     -89.565  68.421  22.453  1.00 63.29           C  
ATOM    648  O   TRP A 427     -88.513  69.041  22.302  1.00 63.29           O  
ATOM    649  CB  TRP A 427     -89.677  66.503  23.994  1.00 63.29           C  
ATOM    650  CG  TRP A 427     -88.186  66.277  24.109  1.00 63.29           C  
ATOM    651  CD1 TRP A 427     -87.343  66.631  25.123  1.00 63.29           C  
ATOM    652  CD2 TRP A 427     -87.380  65.597  23.133  1.00 63.29           C  
ATOM    653  CE2 TRP A 427     -86.071  65.581  23.616  1.00 63.29           C  
ATOM    654  CE3 TRP A 427     -87.706  65.028  21.935  1.00 63.29           C  
ATOM    655  NE1 TRP A 427     -86.063  66.223  24.836  1.00 63.29           N  
ATOM    656  CZ2 TRP A 427     -85.064  64.995  22.904  1.00 63.29           C  
ATOM    657  CZ3 TRP A 427     -86.687  64.441  21.219  1.00 63.29           C  
ATOM    658  CH2 TRP A 427     -85.391  64.424  21.694  1.00 63.29           C  
ATOM    659  N   THR A 428     -90.376  68.096  21.432  1.00 26.04           N  
ATOM    660  CA  THR A 428     -90.090  68.500  20.093  1.00 26.04           C  
ATOM    661  C   THR A 428     -90.196  69.987  20.080  1.00 26.04           C  
ATOM    662  O   THR A 428     -89.430  70.674  19.406  1.00 26.04           O  
ATOM    663  CB  THR A 428     -91.074  67.961  19.100  1.00 26.04           C  
ATOM    664  CG2 THR A 428     -91.059  66.425  19.180  1.00 26.04           C  
ATOM    665  OG1 THR A 428     -92.374  68.456  19.382  1.00 26.04           O  
ATOM    666  N   GLU A 429     -91.154  70.519  20.862  1.00 26.76           N  
ATOM    667  CA  GLU A 429     -91.361  71.934  20.904  1.00 26.76           C  
ATOM    668  C   GLU A 429     -90.069  72.537  21.320  1.00 26.76           C  
ATOM    669  O   GLU A 429     -89.629  73.534  20.751  1.00 26.76           O  
ATOM    670  CB  GLU A 429     -92.429  72.346  21.930  1.00 26.76           C  
ATOM    671  CG  GLU A 429     -92.666  73.856  21.984  1.00 26.76           C  
ATOM    672  CD  GLU A 429     -93.737  74.122  23.030  1.00 26.76           C  
ATOM    673  OE1 GLU A 429     -94.095  73.166  23.769  1.00 26.76           O  
ATOM    674  OE2 GLU A 429     -94.215  75.285  23.102  1.00 26.76           O1-
ATOM    675  N   ALA A 430     -89.411  71.932  22.324  1.00 15.95           N  
ATOM    676  CA  ALA A 430     -88.142  72.462  22.717  1.00 15.95           C  
ATOM    677  C   ALA A 430     -87.173  72.161  21.582  1.00 15.95           C  
ATOM    678  O   ALA A 430     -86.915  70.954  21.329  1.00 15.95           O  
ATOM    679  CB  ALA A 430     -87.578  71.830  24.002  1.00 15.95           C  
ATOM    680  OXT ALA A 430     -86.682  73.134  20.951  1.00 15.95           O1-
TER   
ATOM    681  N   ALA B 431     -41.017 139.093  -3.292  1.00  8.26           N  
ATOM    682  CA  ALA B 431     -40.588 140.507  -3.190  1.00  8.26           C  
ATOM    683  C   ALA B 431     -39.885 140.742  -1.896  1.00  8.26           C  
ATOM    684  O   ALA B 431     -39.015 139.972  -1.496  1.00  8.26           O  
ATOM    685  CB  ALA B 431     -41.806 141.442  -3.256  1.00  8.26           C  
ATOM    686  N   ALA B 432     -40.250 141.838  -1.207  1.00 15.65           N  
ATOM    687  CA  ALA B 432     -39.628 142.124   0.047  1.00 15.65           C  
ATOM    688  C   ALA B 432     -40.072 141.065   0.994  1.00 15.65           C  
ATOM    689  O   ALA B 432     -41.180 140.542   0.879  1.00 15.65           O  
ATOM    690  CB  ALA B 432     -40.034 143.482   0.644  1.00 15.65           C  
ATOM    691  N   GLU B 433     -39.202 140.701   1.952  1.00 25.78           N  
ATOM    692  CA  GLU B 433     -39.592 139.678   2.871  1.00 25.78           C  
ATOM    693  C   GLU B 433     -40.757 140.197   3.638  1.00 25.78           C  
ATOM    694  O   GLU B 433     -41.737 139.487   3.855  1.00 25.78           O  
ATOM    695  CB  GLU B 433     -38.516 139.321   3.909  1.00 25.78           C  
ATOM    696  CG  GLU B 433     -38.979 138.209   4.856  1.00 25.78           C  
ATOM    697  CD  GLU B 433     -37.965 138.061   5.981  1.00 25.78           C  
ATOM    698  OE1 GLU B 433     -37.708 139.080   6.677  1.00 25.78           O  
ATOM    699  OE2 GLU B 433     -37.438 136.932   6.165  1.00 25.78           O1-
ATOM    700  N   LYS B 434     -40.686 141.473   4.058  1.00 69.18           N  
ATOM    701  CA  LYS B 434     -41.763 142.007   4.832  1.00 69.18           C  
ATOM    702  C   LYS B 434     -43.006 142.015   4.011  1.00 69.18           C  
ATOM    703  O   LYS B 434     -44.077 141.660   4.496  1.00 69.18           O  
ATOM    704  CB  LYS B 434     -41.566 143.456   5.290  1.00 69.18           C  
ATOM    705  CG  LYS B 434     -42.779 143.934   6.087  1.00 69.18           C  
ATOM    706  CD  LYS B 434     -42.615 145.302   6.739  1.00 69.18           C  
ATOM    707  CE  LYS B 434     -43.899 145.809   7.395  1.00 69.18           C  
ATOM    708  NZ  LYS B 434     -44.940 146.027   6.366  1.00 69.18           N1+
ATOM    709  N   GLN B 435     -42.894 142.415   2.732  1.00 82.15           N  
ATOM    710  CA  GLN B 435     -44.056 142.530   1.901  1.00 82.15           C  
ATOM    711  C   GLN B 435     -44.670 141.180   1.740  1.00 82.15           C  
ATOM    712  O   GLN B 435     -45.889 141.028   1.824  1.00 82.15           O  
ATOM    713  CB  GLN B 435     -43.721 143.066   0.500  1.00 82.15           C  
ATOM    714  CG  GLN B 435     -43.155 144.488   0.520  1.00 82.15           C  
ATOM    715  CD  GLN B 435     -44.284 145.439   0.885  1.00 82.15           C  
ATOM    716  NE2 GLN B 435     -45.536 145.060   0.512  1.00 82.15           N  
ATOM    717  OE1 GLN B 435     -44.059 146.492   1.479  1.00 82.15           O  
ATOM    718  N   MET B 436     -43.833 140.150   1.532  1.00 53.44           N  
ATOM    719  CA  MET B 436     -44.367 138.837   1.336  1.00 53.44           C  
ATOM    720  C   MET B 436     -45.093 138.474   2.582  1.00 53.44           C  
ATOM    721  O   MET B 436     -46.158 137.862   2.545  1.00 53.44           O  
ATOM    722  CB  MET B 436     -43.286 137.772   1.091  1.00 53.44           C  
ATOM    723  CG  MET B 436     -43.867 136.373   0.879  1.00 53.44           C  
ATOM    724  SD  MET B 436     -42.638 135.106   0.454  1.00 53.44           S  
ATOM    725  CE  MET B 436     -41.727 135.243   2.019  1.00 53.44           C  
ATOM    726  N   LYS B 437     -44.523 138.880   3.726  1.00 78.01           N  
ATOM    727  CA  LYS B 437     -45.080 138.607   5.015  1.00 78.01           C  
ATOM    728  C   LYS B 437     -46.442 139.215   5.089  1.00 78.01           C  
ATOM    729  O   LYS B 437     -47.376 138.611   5.614  1.00 78.01           O  
ATOM    730  CB  LYS B 437     -44.250 139.256   6.126  1.00 78.01           C  
ATOM    731  CG  LYS B 437     -44.908 139.144   7.493  1.00 78.01           C  
ATOM    732  CD  LYS B 437     -44.011 139.576   8.651  1.00 78.01           C  
ATOM    733  CE  LYS B 437     -44.733 139.538   9.996  1.00 78.01           C  
ATOM    734  NZ  LYS B 437     -45.934 140.401   9.936  1.00 78.01           N1+
ATOM    735  N   ASP B 438     -46.595 140.434   4.549  1.00 38.06           N  
ATOM    736  CA  ASP B 438     -47.852 141.113   4.641  1.00 38.06           C  
ATOM    737  C   ASP B 438     -48.878 140.269   3.961  1.00 38.06           C  
ATOM    738  O   ASP B 438     -49.982 140.081   4.473  1.00 38.06           O  
ATOM    739  CB  ASP B 438     -47.828 142.475   3.927  1.00 38.06           C  
ATOM    740  CG  ASP B 438     -46.860 143.393   4.665  1.00 38.06           C  
ATOM    741  OD1 ASP B 438     -46.609 143.153   5.876  1.00 38.06           O  
ATOM    742  OD2 ASP B 438     -46.353 144.348   4.021  1.00 38.06           O1-
ATOM    743  N   LYS B 439     -48.525 139.710   2.790  1.00 54.80           N  
ATOM    744  CA  LYS B 439     -49.474 138.925   2.060  1.00 54.80           C  
ATOM    745  C   LYS B 439     -49.870 137.752   2.892  1.00 54.80           C  
ATOM    746  O   LYS B 439     -51.040 137.375   2.933  1.00 54.80           O  
ATOM    747  CB  LYS B 439     -48.933 138.365   0.735  1.00 54.80           C  
ATOM    748  CG  LYS B 439     -49.984 137.536  -0.009  1.00 54.80           C  
ATOM    749  CD  LYS B 439     -49.599 137.152  -1.437  1.00 54.80           C  
ATOM    750  CE  LYS B 439     -50.625 136.235  -2.106  1.00 54.80           C  
ATOM    751  NZ  LYS B 439     -50.732 134.966  -1.352  1.00 54.80           N1+
ATOM    752  N   GLN B 440     -48.894 137.147   3.589  1.00 39.17           N  
ATOM    753  CA  GLN B 440     -49.149 135.974   4.372  1.00 39.17           C  
ATOM    754  C   GLN B 440     -50.131 136.318   5.444  1.00 39.17           C  
ATOM    755  O   GLN B 440     -51.066 135.561   5.697  1.00 39.17           O  
ATOM    756  CB  GLN B 440     -47.874 135.467   5.059  1.00 39.17           C  
ATOM    757  CG  GLN B 440     -46.788 135.069   4.060  1.00 39.17           C  
ATOM    758  CD  GLN B 440     -45.476 134.930   4.816  1.00 39.17           C  
ATOM    759  NE2 GLN B 440     -44.373 134.671   4.067  1.00 39.17           N  
ATOM    760  OE1 GLN B 440     -45.430 135.057   6.038  1.00 39.17           O  
ATOM    761  N   ASP B 441     -49.954 137.482   6.097  1.00 27.65           N  
ATOM    762  CA  ASP B 441     -50.840 137.856   7.162  1.00 27.65           C  
ATOM    763  C   ASP B 441     -52.213 138.022   6.602  1.00 27.65           C  
ATOM    764  O   ASP B 441     -53.194 137.569   7.190  1.00 27.65           O  
ATOM    765  CB  ASP B 441     -50.466 139.193   7.826  1.00 27.65           C  
ATOM    766  CG  ASP B 441     -49.205 138.987   8.653  1.00 27.65           C  
ATOM    767  OD1 ASP B 441     -48.779 137.810   8.794  1.00 27.65           O  
ATOM    768  OD2 ASP B 441     -48.657 140.001   9.161  1.00 27.65           O1-
ATOM    769  N   GLU B 442     -52.316 138.670   5.431  1.00110.76           N  
ATOM    770  CA  GLU B 442     -53.609 138.912   4.869  1.00110.76           C  
ATOM    771  C   GLU B 442     -54.238 137.594   4.566  1.00110.76           C  
ATOM    772  O   GLU B 442     -55.422 137.384   4.827  1.00110.76           O  
ATOM    773  CB  GLU B 442     -53.547 139.719   3.560  1.00110.76           C  
ATOM    774  CG  GLU B 442     -54.919 140.005   2.945  1.00110.76           C  
ATOM    775  CD  GLU B 442     -55.598 141.088   3.773  1.00110.76           C  
ATOM    776  OE1 GLU B 442     -55.515 141.010   5.028  1.00110.76           O  
ATOM    777  OE2 GLU B 442     -56.205 142.008   3.164  1.00110.76           O1-
ATOM    778  N   GLU B 443     -53.443 136.654   4.027  1.00 72.29           N  
ATOM    779  CA  GLU B 443     -53.990 135.391   3.639  1.00 72.29           C  
ATOM    780  C   GLU B 443     -54.530 134.695   4.851  1.00 72.29           C  
ATOM    781  O   GLU B 443     -55.634 134.155   4.817  1.00 72.29           O  
ATOM    782  CB  GLU B 443     -52.942 134.453   3.011  1.00 72.29           C  
ATOM    783  CG  GLU B 443     -52.338 134.972   1.703  1.00 72.29           C  
ATOM    784  CD  GLU B 443     -53.381 134.865   0.599  1.00 72.29           C  
ATOM    785  OE1 GLU B 443     -54.441 135.534   0.718  1.00 72.29           O  
ATOM    786  OE2 GLU B 443     -53.128 134.113  -0.380  1.00 72.29           O1-
ATOM    787  N   GLN B 444     -53.777 134.702   5.966  1.00 86.33           N  
ATOM    788  CA  GLN B 444     -54.209 133.962   7.118  1.00 86.33           C  
ATOM    789  C   GLN B 444     -55.472 134.553   7.661  1.00 86.33           C  
ATOM    790  O   GLN B 444     -56.406 133.823   7.990  1.00 86.33           O  
ATOM    791  CB  GLN B 444     -53.161 133.937   8.247  1.00 86.33           C  
ATOM    792  CG  GLN B 444     -53.432 132.880   9.324  1.00 86.33           C  
ATOM    793  CD  GLN B 444     -54.510 133.382  10.272  1.00 86.33           C  
ATOM    794  NE2 GLN B 444     -54.138 134.350  11.151  1.00 86.33           N  
ATOM    795  OE1 GLN B 444     -55.650 132.919  10.240  1.00 86.33           O  
ATOM    796  N   ARG B 445     -55.556 135.895   7.751  1.00104.29           N  
ATOM    797  CA  ARG B 445     -56.746 136.451   8.325  1.00104.29           C  
ATOM    798  C   ARG B 445     -57.888 136.109   7.433  1.00104.29           C  
ATOM    799  O   ARG B 445     -58.968 135.751   7.896  1.00104.29           O  
ATOM    800  CB  ARG B 445     -56.763 137.984   8.452  1.00104.29           C  
ATOM    801  CG  ARG B 445     -56.702 138.729   7.119  1.00104.29           C  
ATOM    802  CD  ARG B 445     -57.210 140.169   7.215  1.00104.29           C  
ATOM    803  NE  ARG B 445     -58.699 140.129   7.203  1.00104.29           N  
ATOM    804  CZ  ARG B 445     -59.378 140.541   6.093  1.00104.29           C  
ATOM    805  NH1 ARG B 445     -58.696 141.061   5.031  1.00104.29           N1+
ATOM    806  NH2 ARG B 445     -60.739 140.439   6.049  1.00104.29           N  
ATOM    807  N   LEU B 446     -57.660 136.196   6.112  1.00 41.06           N  
ATOM    808  CA  LEU B 446     -58.710 135.971   5.170  1.00 41.06           C  
ATOM    809  C   LEU B 446     -59.219 134.577   5.325  1.00 41.06           C  
ATOM    810  O   LEU B 446     -60.427 134.351   5.326  1.00 41.06           O  
ATOM    811  CB  LEU B 446     -58.249 136.120   3.711  1.00 41.06           C  
ATOM    812  CG  LEU B 446     -57.828 137.552   3.339  1.00 41.06           C  
ATOM    813  CD1 LEU B 446     -57.373 137.643   1.873  1.00 41.06           C  
ATOM    814  CD2 LEU B 446     -58.941 138.554   3.664  1.00 41.06           C  
ATOM    815  N   LYS B 447     -58.310 133.598   5.483  1.00 73.78           N  
ATOM    816  CA  LYS B 447     -58.751 132.235   5.540  1.00 73.78           C  
ATOM    817  C   LYS B 447     -59.663 132.023   6.706  1.00 73.78           C  
ATOM    818  O   LYS B 447     -60.732 131.432   6.562  1.00 73.78           O  
ATOM    819  CB  LYS B 447     -57.607 131.225   5.708  1.00 73.78           C  
ATOM    820  CG  LYS B 447     -58.117 129.783   5.767  1.00 73.78           C  
ATOM    821  CD  LYS B 447     -57.024 128.722   5.656  1.00 73.78           C  
ATOM    822  CE  LYS B 447     -57.568 127.296   5.772  1.00 73.78           C  
ATOM    823  NZ  LYS B 447     -58.249 127.122   7.074  1.00 73.78           N1+
ATOM    824  N   GLU B 448     -59.274 132.511   7.896  1.00 88.65           N  
ATOM    825  CA  GLU B 448     -60.060 132.261   9.069  1.00 88.65           C  
ATOM    826  C   GLU B 448     -61.378 132.948   8.883  1.00 88.65           C  
ATOM    827  O   GLU B 448     -62.438 132.382   9.147  1.00 88.65           O  
ATOM    828  CB  GLU B 448     -59.384 132.838  10.330  1.00 88.65           C  
ATOM    829  CG  GLU B 448     -59.636 132.067  11.631  1.00 88.65           C  
ATOM    830  CD  GLU B 448     -61.095 132.167  12.041  1.00 88.65           C  
ATOM    831  OE1 GLU B 448     -61.929 131.437  11.445  1.00 88.65           O  
ATOM    832  OE2 GLU B 448     -61.393 132.965  12.970  1.00 88.65           O1-
ATOM    833  N   GLU B 449     -61.337 134.191   8.371  1.00 72.58           N  
ATOM    834  CA  GLU B 449     -62.525 134.975   8.210  1.00 72.58           C  
ATOM    835  C   GLU B 449     -63.438 134.264   7.264  1.00 72.58           C  
ATOM    836  O   GLU B 449     -64.634 134.129   7.517  1.00 72.58           O  
ATOM    837  CB  GLU B 449     -62.229 136.347   7.576  1.00 72.58           C  
ATOM    838  CG  GLU B 449     -61.351 137.261   8.433  1.00 72.58           C  
ATOM    839  CD  GLU B 449     -62.225 137.884   9.510  1.00 72.58           C  
ATOM    840  OE1 GLU B 449     -63.140 137.179  10.013  1.00 72.58           O  
ATOM    841  OE2 GLU B 449     -61.992 139.077   9.840  1.00 72.58           O1-
ATOM    842  N   GLU B 450     -62.878 133.777   6.143  1.00 47.89           N  
ATOM    843  CA  GLU B 450     -63.662 133.145   5.126  1.00 47.89           C  
ATOM    844  C   GLU B 450     -64.236 131.865   5.639  1.00 47.89           C  
ATOM    845  O   GLU B 450     -65.390 131.549   5.354  1.00 47.89           O  
ATOM    846  CB  GLU B 450     -62.854 132.832   3.852  1.00 47.89           C  
ATOM    847  CG  GLU B 450     -63.705 132.305   2.694  1.00 47.89           C  
ATOM    848  CD  GLU B 450     -62.810 132.196   1.467  1.00 47.89           C  
ATOM    849  OE1 GLU B 450     -61.671 132.731   1.517  1.00 47.89           O  
ATOM    850  OE2 GLU B 450     -63.254 131.580   0.461  1.00 47.89           O1-
ATOM    851  N   GLU B 451     -63.463 131.098   6.430  1.00104.84           N  
ATOM    852  CA  GLU B 451     -63.965 129.816   6.828  1.00104.84           C  
ATOM    853  C   GLU B 451     -65.225 129.994   7.609  1.00104.84           C  
ATOM    854  O   GLU B 451     -66.216 129.311   7.356  1.00104.84           O  
ATOM    855  CB  GLU B 451     -62.964 128.985   7.654  1.00104.84           C  
ATOM    856  CG  GLU B 451     -62.517 129.609   8.974  1.00104.84           C  
ATOM    857  CD  GLU B 451     -61.548 128.629   9.622  1.00104.84           C  
ATOM    858  OE1 GLU B 451     -60.581 128.210   8.933  1.00104.84           O  
ATOM    859  OE2 GLU B 451     -61.764 128.286  10.816  1.00104.84           O1-
ATOM    860  N   ASP B 452     -65.249 130.941   8.561  1.00 44.77           N  
ATOM    861  CA  ASP B 452     -66.451 131.094   9.321  1.00 44.77           C  
ATOM    862  C   ASP B 452     -67.549 131.543   8.411  1.00 44.77           C  
ATOM    863  O   ASP B 452     -68.674 131.053   8.502  1.00 44.77           O  
ATOM    864  CB  ASP B 452     -66.318 132.096  10.486  1.00 44.77           C  
ATOM    865  CG  ASP B 452     -65.972 133.476   9.945  1.00 44.77           C  
ATOM    866  OD1 ASP B 452     -66.896 134.178   9.454  1.00 44.77           O  
ATOM    867  OD2 ASP B 452     -64.773 133.853  10.037  1.00 44.77           O1-
ATOM    868  N   LYS B 453     -67.247 132.479   7.492  1.00137.87           N  
ATOM    869  CA  LYS B 453     -68.271 133.029   6.652  1.00137.87           C  
ATOM    870  C   LYS B 453     -68.847 131.999   5.725  1.00137.87           C  
ATOM    871  O   LYS B 453     -70.067 131.894   5.610  1.00137.87           O  
ATOM    872  CB  LYS B 453     -67.785 134.216   5.805  1.00137.87           C  
ATOM    873  CG  LYS B 453     -67.391 135.429   6.651  1.00137.87           C  
ATOM    874  CD  LYS B 453     -68.505 135.918   7.583  1.00137.87           C  
ATOM    875  CE  LYS B 453     -69.760 136.407   6.858  1.00137.87           C  
ATOM    876  NZ  LYS B 453     -70.668 135.270   6.585  1.00137.87           N1+
ATOM    877  N   LYS B 454     -68.004 131.196   5.041  1.00 94.42           N  
ATOM    878  CA  LYS B 454     -68.570 130.265   4.102  1.00 94.42           C  
ATOM    879  C   LYS B 454     -68.392 128.888   4.638  1.00 94.42           C  
ATOM    880  O   LYS B 454     -67.418 128.209   4.315  1.00 94.42           O  
ATOM    881  CB  LYS B 454     -67.850 130.235   2.741  1.00 94.42           C  
ATOM    882  CG  LYS B 454     -67.905 131.535   1.940  1.00 94.42           C  
ATOM    883  CD  LYS B 454     -66.866 131.567   0.817  1.00 94.42           C  
ATOM    884  CE  LYS B 454     -66.860 132.859  -0.001  1.00 94.42           C  
ATOM    885  NZ  LYS B 454     -67.963 132.836  -0.980  1.00 94.42           N1+
ATOM    886  N   ARG B 455     -69.338 128.435   5.472  1.00144.70           N  
ATOM    887  CA  ARG B 455     -69.276 127.104   5.991  1.00144.70           C  
ATOM    888  C   ARG B 455     -69.504 126.164   4.850  1.00144.70           C  
ATOM    889  O   ARG B 455     -68.815 125.157   4.697  1.00144.70           O  
ATOM    890  CB  ARG B 455     -70.385 126.846   7.022  1.00144.70           C  
ATOM    891  CG  ARG B 455     -70.222 127.669   8.300  1.00144.70           C  
ATOM    892  CD  ARG B 455     -69.543 126.895   9.429  1.00144.70           C  
ATOM    893  NE  ARG B 455     -70.491 125.828   9.854  1.00144.70           N  
ATOM    894  CZ  ARG B 455     -70.505 124.616   9.224  1.00144.70           C  
ATOM    895  NH1 ARG B 455     -69.628 124.351   8.211  1.00144.70           N1+
ATOM    896  NH2 ARG B 455     -71.395 123.660   9.619  1.00144.70           N  
ATOM    897  N   LYS B 456     -70.474 126.527   3.993  1.00107.50           N  
ATOM    898  CA  LYS B 456     -70.952 125.745   2.888  1.00107.50           C  
ATOM    899  C   LYS B 456     -69.853 125.472   1.919  1.00107.50           C  
ATOM    900  O   LYS B 456     -69.735 124.364   1.398  1.00107.50           O  
ATOM    901  CB  LYS B 456     -72.031 126.498   2.107  1.00107.50           C  
ATOM    902  CG  LYS B 456     -72.371 125.827   0.783  1.00107.50           C  
ATOM    903  CD  LYS B 456     -73.580 126.444   0.082  1.00107.50           C  
ATOM    904  CE  LYS B 456     -73.361 127.901  -0.332  1.00107.50           C  
ATOM    905  NZ  LYS B 456     -72.309 127.978  -1.368  1.00107.50           N1+
ATOM    906  N   GLU B 457     -69.015 126.489   1.677  1.00120.53           N  
ATOM    907  CA  GLU B 457     -67.946 126.443   0.728  1.00120.53           C  
ATOM    908  C   GLU B 457     -67.167 125.191   0.954  1.00120.53           C  
ATOM    909  O   GLU B 457     -67.191 124.624   2.041  1.00120.53           O  
ATOM    910  CB  GLU B 457     -67.010 127.644   0.918  1.00120.53           C  
ATOM    911  CG  GLU B 457     -65.840 127.691  -0.047  1.00120.53           C  
ATOM    912  CD  GLU B 457     -65.045 128.947   0.271  1.00120.53           C  
ATOM    913  OE1 GLU B 457     -65.139 129.432   1.431  1.00120.53           O  
ATOM    914  OE2 GLU B 457     -64.335 129.440  -0.644  1.00120.53           O1-
ATOM    915  N   GLU B 458     -66.477 124.706  -0.097  1.00 84.75           N  
ATOM    916  CA  GLU B 458     -65.789 123.452  -0.020  1.00 84.75           C  
ATOM    917  C   GLU B 458     -64.747 123.517   1.048  1.00 84.75           C  
ATOM    918  O   GLU B 458     -64.542 122.545   1.770  1.00 84.75           O  
ATOM    919  CB  GLU B 458     -65.065 123.061  -1.322  1.00 84.75           C  
ATOM    920  CG  GLU B 458     -63.885 123.967  -1.683  1.00 84.75           C  
ATOM    921  CD  GLU B 458     -63.119 123.298  -2.817  1.00 84.75           C  
ATOM    922  OE1 GLU B 458     -63.608 122.255  -3.327  1.00 84.75           O  
ATOM    923  OE2 GLU B 458     -62.034 123.820  -3.185  1.00 84.75           O1-
ATOM    924  N   GLU B 459     -64.049 124.656   1.187  1.00 89.56           N  
ATOM    925  CA  GLU B 459     -62.992 124.678   2.155  1.00 89.56           C  
ATOM    926  C   GLU B 459     -63.538 124.454   3.533  1.00 89.56           C  
ATOM    927  O   GLU B 459     -63.062 123.583   4.259  1.00 89.56           O  
ATOM    928  CB  GLU B 459     -62.235 126.016   2.178  1.00 89.56           C  
ATOM    929  CG  GLU B 459     -61.081 126.027   3.180  1.00 89.56           C  
ATOM    930  CD  GLU B 459     -60.024 125.062   2.664  1.00 89.56           C  
ATOM    931  OE1 GLU B 459     -59.699 125.136   1.449  1.00 89.56           O  
ATOM    932  OE2 GLU B 459     -59.534 124.232   3.475  1.00 89.56           O1-
ATOM    933  N   GLU B 460     -64.564 125.225   3.936  1.00 81.26           N  
ATOM    934  CA  GLU B 460     -65.103 125.078   5.261  1.00 81.26           C  
ATOM    935  C   GLU B 460     -65.824 123.773   5.351  1.00 81.26           C  
ATOM    936  O   GLU B 460     -65.745 123.062   6.354  1.00 81.26           O  
ATOM    937  CB  GLU B 460     -66.107 126.183   5.621  1.00 81.26           C  
ATOM    938  CG  GLU B 460     -66.622 126.076   7.056  1.00 81.26           C  
ATOM    939  CD  GLU B 460     -65.452 126.371   7.983  1.00 81.26           C  
ATOM    940  OE1 GLU B 460     -64.332 126.615   7.460  1.00 81.26           O  
ATOM    941  OE2 GLU B 460     -65.660 126.351   9.225  1.00 81.26           O1-
ATOM    942  N   ALA B 461     -66.530 123.429   4.264  1.00 31.78           N  
ATOM    943  CA  ALA B 461     -67.354 122.265   4.177  1.00 31.78           C  
ATOM    944  C   ALA B 461     -66.480 121.079   4.376  1.00 31.78           C  
ATOM    945  O   ALA B 461     -66.883 120.104   4.998  1.00 31.78           O  
ATOM    946  CB  ALA B 461     -68.036 122.119   2.805  1.00 31.78           C  
ATOM    947  N   GLU B 462     -65.249 121.144   3.853  1.00 97.73           N  
ATOM    948  CA  GLU B 462     -64.307 120.071   3.946  1.00 97.73           C  
ATOM    949  C   GLU B 462     -64.103 119.757   5.391  1.00 97.73           C  
ATOM    950  O   GLU B 462     -64.183 118.600   5.803  1.00 97.73           O  
ATOM    951  CB  GLU B 462     -62.949 120.527   3.395  1.00 97.73           C  
ATOM    952  CG  GLU B 462     -61.771 119.671   3.838  1.00 97.73           C  
ATOM    953  CD  GLU B 462     -60.500 120.385   3.397  1.00 97.73           C  
ATOM    954  OE1 GLU B 462     -60.613 121.371   2.619  1.00 97.73           O  
ATOM    955  OE2 GLU B 462     -59.400 119.960   3.838  1.00 97.73           O1-
ATOM    956  N   ASP B 463     -63.861 120.795   6.206  1.00 35.42           N  
ATOM    957  CA  ASP B 463     -63.607 120.569   7.597  1.00 35.42           C  
ATOM    958  C   ASP B 463     -64.834 119.979   8.207  1.00 35.42           C  
ATOM    959  O   ASP B 463     -64.764 119.004   8.957  1.00 35.42           O  
ATOM    960  CB  ASP B 463     -63.289 121.868   8.360  1.00 35.42           C  
ATOM    961  CG  ASP B 463     -62.927 121.523   9.802  1.00 35.42           C  
ATOM    962  OD1 ASP B 463     -62.930 120.313  10.151  1.00 35.42           O  
ATOM    963  OD2 ASP B 463     -62.644 122.476  10.577  1.00 35.42           O1-
ATOM    964  N   ASN B 464     -66.004 120.542   7.868  1.00 39.63           N  
ATOM    965  CA  ASN B 464     -67.218 120.095   8.478  1.00 39.63           C  
ATOM    966  C   ASN B 464     -67.424 118.656   8.136  1.00 39.63           C  
ATOM    967  O   ASN B 464     -67.733 117.837   9.001  1.00 39.63           O  
ATOM    968  CB  ASN B 464     -68.450 120.864   7.973  1.00 39.63           C  
ATOM    969  CG  ASN B 464     -69.658 120.430   8.789  1.00 39.63           C  
ATOM    970  ND2 ASN B 464     -70.812 121.113   8.566  1.00 39.63           N  
ATOM    971  OD1 ASN B 464     -69.584 119.506   9.599  1.00 39.63           O  
ATOM    972  N   CYS B 465     -67.231 118.315   6.854  1.00 29.62           N  
ATOM    973  CA  CYS B 465     -67.453 116.992   6.365  1.00 29.62           C  
ATOM    974  C   CYS B 465     -66.494 116.083   7.042  1.00 29.62           C  
ATOM    975  O   CYS B 465     -66.845 114.964   7.408  1.00 29.62           O  
ATOM    976  CB  CYS B 465     -67.227 116.863   4.850  1.00 29.62           C  
ATOM    977  SG  CYS B 465     -68.435 117.821   3.891  1.00 29.62           S  
ATOM    978  N   ARG B 466     -65.251 116.550   7.240  1.00 57.10           N  
ATOM    979  CA  ARG B 466     -64.268 115.705   7.843  1.00 57.10           C  
ATOM    980  C   ARG B 466     -64.739 115.338   9.210  1.00 57.10           C  
ATOM    981  O   ARG B 466     -64.656 114.180   9.616  1.00 57.10           O  
ATOM    982  CB  ARG B 466     -62.896 116.387   7.994  1.00 57.10           C  
ATOM    983  CG  ARG B 466     -62.173 116.603   6.663  1.00 57.10           C  
ATOM    984  CD  ARG B 466     -60.709 117.020   6.825  1.00 57.10           C  
ATOM    985  NE  ARG B 466     -60.067 116.945   5.482  1.00 57.10           N  
ATOM    986  CZ  ARG B 466     -58.714 117.089   5.369  1.00 57.10           C  
ATOM    987  NH1 ARG B 466     -57.960 117.320   6.483  1.00 57.10           N1+
ATOM    988  NH2 ARG B 466     -58.115 117.001   4.145  1.00 57.10           N  
ATOM    989  N   ARG B 467     -65.275 116.321   9.951  1.00114.04           N  
ATOM    990  CA  ARG B 467     -65.681 116.067  11.300  1.00114.04           C  
ATOM    991  C   ARG B 467     -66.761 115.030  11.315  1.00114.04           C  
ATOM    992  O   ARG B 467     -66.704 114.055  12.065  1.00114.04           O  
ATOM    993  CB  ARG B 467     -66.249 117.328  11.975  1.00114.04           C  
ATOM    994  CG  ARG B 467     -66.693 117.114  13.422  1.00114.04           C  
ATOM    995  CD  ARG B 467     -67.459 118.303  14.008  1.00114.04           C  
ATOM    996  NE  ARG B 467     -68.869 118.207  13.537  1.00114.04           N  
ATOM    997  CZ  ARG B 467     -69.753 117.417  14.212  1.00114.04           C  
ATOM    998  NH1 ARG B 467     -69.329 116.699  15.292  1.00114.04           N1+
ATOM    999  NH2 ARG B 467     -71.055 117.337  13.810  1.00114.04           N  
ATOM   1000  N   MET B 468     -67.763 115.210  10.442  1.00 74.82           N  
ATOM   1001  CA  MET B 468     -68.920 114.366  10.388  1.00 74.82           C  
ATOM   1002  C   MET B 468     -68.517 112.977  10.017  1.00 74.82           C  
ATOM   1003  O   MET B 468     -68.985 112.006  10.610  1.00 74.82           O  
ATOM   1004  CB  MET B 468     -69.892 114.849   9.299  1.00 74.82           C  
ATOM   1005  CG  MET B 468     -70.459 116.244   9.569  1.00 74.82           C  
ATOM   1006  SD  MET B 468     -71.018 117.132   8.083  1.00 74.82           S  
ATOM   1007  CE  MET B 468     -72.259 115.902   7.603  1.00 74.82           C  
ATOM   1008  N   MET B 469     -67.619 112.847   9.028  1.00 31.92           N  
ATOM   1009  CA  MET B 469     -67.265 111.551   8.532  1.00 31.92           C  
ATOM   1010  C   MET B 469     -66.618 110.749   9.610  1.00 31.92           C  
ATOM   1011  O   MET B 469     -66.934 109.573   9.783  1.00 31.92           O  
ATOM   1012  CB  MET B 469     -66.278 111.616   7.354  1.00 31.92           C  
ATOM   1013  CG  MET B 469     -66.878 112.222   6.084  1.00 31.92           C  
ATOM   1014  SD  MET B 469     -65.691 112.427   4.724  1.00 31.92           S  
ATOM   1015  CE  MET B 469     -65.416 110.647   4.495  1.00 31.92           C  
ATOM   1016  N   ARG B 470     -65.703 111.360  10.381  1.00 38.77           N  
ATOM   1017  CA  ARG B 470     -64.999 110.586  11.358  1.00 38.77           C  
ATOM   1018  C   ARG B 470     -65.965 110.058  12.365  1.00 38.77           C  
ATOM   1019  O   ARG B 470     -65.951 108.873  12.692  1.00 38.77           O  
ATOM   1020  CB  ARG B 470     -63.946 111.396  12.135  1.00 38.77           C  
ATOM   1021  CG  ARG B 470     -62.798 111.918  11.270  1.00 38.77           C  
ATOM   1022  CD  ARG B 470     -61.717 112.647  12.071  1.00 38.77           C  
ATOM   1023  NE  ARG B 470     -62.376 113.763  12.805  1.00 38.77           N  
ATOM   1024  CZ  ARG B 470     -62.597 114.956  12.182  1.00 38.77           C  
ATOM   1025  NH1 ARG B 470     -62.259 115.111  10.869  1.00 38.77           N1+
ATOM   1026  NH2 ARG B 470     -63.160 115.992  12.869  1.00 38.77           N  
ATOM   1027  N   THR B 471     -66.862 110.924  12.861  1.00109.71           N  
ATOM   1028  CA  THR B 471     -67.736 110.503  13.915  1.00109.71           C  
ATOM   1029  C   THR B 471     -68.623 109.390  13.456  1.00109.71           C  
ATOM   1030  O   THR B 471     -68.750 108.366  14.128  1.00109.71           O  
ATOM   1031  CB  THR B 471     -68.594 111.631  14.429  1.00109.71           C  
ATOM   1032  CG2 THR B 471     -69.497 112.159  13.303  1.00109.71           C  
ATOM   1033  OG1 THR B 471     -69.380 111.190  15.526  1.00109.71           O  
ATOM   1034  N   LYS B 472     -69.236 109.544  12.273  1.00 56.16           N  
ATOM   1035  CA  LYS B 472     -70.195 108.585  11.815  1.00 56.16           C  
ATOM   1036  C   LYS B 472     -69.547 107.258  11.591  1.00 56.16           C  
ATOM   1037  O   LYS B 472     -70.093 106.225  11.975  1.00 56.16           O  
ATOM   1038  CB  LYS B 472     -70.860 109.008  10.495  1.00 56.16           C  
ATOM   1039  CG  LYS B 472     -71.687 110.289  10.617  1.00 56.16           C  
ATOM   1040  CD  LYS B 472     -72.053 110.905   9.266  1.00 56.16           C  
ATOM   1041  CE  LYS B 472     -72.879 112.188   9.375  1.00 56.16           C  
ATOM   1042  NZ  LYS B 472     -74.229 111.875   9.894  1.00 56.16           N1+
ATOM   1043  N   MET B 473     -68.348 107.249  10.985  1.00125.75           N  
ATOM   1044  CA  MET B 473     -67.734 106.007  10.618  1.00125.75           C  
ATOM   1045  C   MET B 473     -67.470 105.200  11.842  1.00125.75           C  
ATOM   1046  O   MET B 473     -67.708 103.994  11.859  1.00125.75           O  
ATOM   1047  CB  MET B 473     -66.400 106.201   9.873  1.00125.75           C  
ATOM   1048  CG  MET B 473     -65.857 104.930   9.213  1.00125.75           C  
ATOM   1049  SD  MET B 473     -65.281 103.640  10.359  1.00125.75           S  
ATOM   1050  CE  MET B 473     -64.505 102.624   9.075  1.00125.75           C  
ATOM   1051  N   ARG B 474     -66.979 105.843  12.913  1.00 86.96           N  
ATOM   1052  CA  ARG B 474     -66.659 105.078  14.076  1.00 86.96           C  
ATOM   1053  C   ARG B 474     -67.919 104.485  14.600  1.00 86.96           C  
ATOM   1054  O   ARG B 474     -67.950 103.333  15.032  1.00 86.96           O  
ATOM   1055  CB  ARG B 474     -66.023 105.910  15.199  1.00 86.96           C  
ATOM   1056  CG  ARG B 474     -65.444 105.036  16.313  1.00 86.96           C  
ATOM   1057  CD  ARG B 474     -64.614 105.810  17.335  1.00 86.96           C  
ATOM   1058  NE  ARG B 474     -63.867 104.808  18.145  1.00 86.96           N  
ATOM   1059  CZ  ARG B 474     -62.698 104.290  17.667  1.00 86.96           C  
ATOM   1060  NH1 ARG B 474     -62.241 104.658  16.434  1.00 86.96           N1+
ATOM   1061  NH2 ARG B 474     -61.987 103.401  18.419  1.00 86.96           N  
ATOM   1062  N   MET B 475     -69.010 105.264  14.544  1.00 34.70           N  
ATOM   1063  CA  MET B 475     -70.248 104.811  15.093  1.00 34.70           C  
ATOM   1064  C   MET B 475     -70.670 103.569  14.376  1.00 34.70           C  
ATOM   1065  O   MET B 475     -71.080 102.594  15.002  1.00 34.70           O  
ATOM   1066  CB  MET B 475     -71.377 105.840  14.909  1.00 34.70           C  
ATOM   1067  CG  MET B 475     -71.153 107.157  15.655  1.00 34.70           C  
ATOM   1068  SD  MET B 475     -71.298 107.044  17.463  1.00 34.70           S  
ATOM   1069  CE  MET B 475     -70.994 108.813  17.739  1.00 34.70           C  
ATOM   1070  N   ARG B 476     -70.553 103.560  13.036  1.00143.76           N  
ATOM   1071  CA  ARG B 476     -71.033 102.446  12.272  1.00143.76           C  
ATOM   1072  C   ARG B 476     -70.278 101.204  12.606  1.00143.76           C  
ATOM   1073  O   ARG B 476     -70.875 100.138  12.748  1.00143.76           O  
ATOM   1074  CB  ARG B 476     -70.937 102.659  10.756  1.00143.76           C  
ATOM   1075  CG  ARG B 476     -71.925 103.706  10.246  1.00143.76           C  
ATOM   1076  CD  ARG B 476     -72.038 103.744   8.722  1.00143.76           C  
ATOM   1077  NE  ARG B 476     -72.790 102.524   8.309  1.00143.76           N  
ATOM   1078  CZ  ARG B 476     -73.345 102.443   7.065  1.00143.76           C  
ATOM   1079  NH1 ARG B 476     -73.209 103.477   6.186  1.00143.76           N1+
ATOM   1080  NH2 ARG B 476     -74.041 101.327   6.696  1.00143.76           N  
ATOM   1081  N   ARG B 477     -68.947 101.296  12.754  1.00 82.14           N  
ATOM   1082  CA  ARG B 477     -68.200 100.101  13.020  1.00 82.14           C  
ATOM   1083  C   ARG B 477     -68.659  99.534  14.315  1.00 82.14           C  
ATOM   1084  O   ARG B 477     -68.866  98.329  14.448  1.00 82.14           O  
ATOM   1085  CB  ARG B 477     -66.690 100.336  13.169  1.00 82.14           C  
ATOM   1086  CG  ARG B 477     -65.945  99.068  13.596  1.00 82.14           C  
ATOM   1087  CD  ARG B 477     -64.441  99.264  13.777  1.00 82.14           C  
ATOM   1088  NE  ARG B 477     -64.249 100.469  14.629  1.00 82.14           N  
ATOM   1089  CZ  ARG B 477     -64.079 101.690  14.044  1.00 82.14           C  
ATOM   1090  NH1 ARG B 477     -64.076 101.801  12.683  1.00 82.14           N1+
ATOM   1091  NH2 ARG B 477     -63.908 102.799  14.821  1.00 82.14           N  
ATOM   1092  N   MET B 478     -68.859 100.414  15.305  1.00 39.45           N  
ATOM   1093  CA  MET B 478     -69.209  99.946  16.604  1.00 39.45           C  
ATOM   1094  C   MET B 478     -70.510  99.230  16.528  1.00 39.45           C  
ATOM   1095  O   MET B 478     -70.686  98.182  17.145  1.00 39.45           O  
ATOM   1096  CB  MET B 478     -69.347 101.083  17.624  1.00 39.45           C  
ATOM   1097  CG  MET B 478     -68.006 101.743  17.946  1.00 39.45           C  
ATOM   1098  SD  MET B 478     -66.824 100.631  18.767  1.00 39.45           S  
ATOM   1099  CE  MET B 478     -67.723 100.597  20.344  1.00 39.45           C  
ATOM   1100  N   ARG B 479     -71.470  99.761  15.757  1.00138.41           N  
ATOM   1101  CA  ARG B 479     -72.738  99.105  15.769  1.00138.41           C  
ATOM   1102  C   ARG B 479     -72.620  97.738  15.178  1.00138.41           C  
ATOM   1103  O   ARG B 479     -73.212  96.796  15.696  1.00138.41           O  
ATOM   1104  CB  ARG B 479     -73.866  99.847  15.033  1.00138.41           C  
ATOM   1105  CG  ARG B 479     -73.696 100.011  13.526  1.00138.41           C  
ATOM   1106  CD  ARG B 479     -74.943 100.636  12.899  1.00138.41           C  
ATOM   1107  NE  ARG B 479     -74.844 100.526  11.417  1.00138.41           N  
ATOM   1108  CZ  ARG B 479     -75.989 100.548  10.671  1.00138.41           C  
ATOM   1109  NH1 ARG B 479     -77.202 100.646  11.289  1.00138.41           N1+
ATOM   1110  NH2 ARG B 479     -75.927 100.468   9.310  1.00138.41           N  
ATOM   1111  N   ARG B 480     -71.830  97.575  14.099  1.00101.37           N  
ATOM   1112  CA  ARG B 480     -71.787  96.310  13.418  1.00101.37           C  
ATOM   1113  C   ARG B 480     -71.327  95.247  14.359  1.00101.37           C  
ATOM   1114  O   ARG B 480     -71.922  94.171  14.441  1.00101.37           O  
ATOM   1115  CB  ARG B 480     -70.866  96.344  12.185  1.00101.37           C  
ATOM   1116  CG  ARG B 480     -71.413  97.221  11.047  1.00101.37           C  
ATOM   1117  CD  ARG B 480     -70.508  97.272   9.812  1.00101.37           C  
ATOM   1118  NE  ARG B 480     -71.243  97.959   8.709  1.00101.37           N  
ATOM   1119  CZ  ARG B 480     -71.200  99.316   8.583  1.00101.37           C  
ATOM   1120  NH1 ARG B 480     -70.564 100.065   9.530  1.00101.37           N1+
ATOM   1121  NH2 ARG B 480     -71.778  99.921   7.504  1.00101.37           N  
ATOM   1122  N   THR B 481     -70.267  95.530  15.130  1.00113.32           N  
ATOM   1123  CA  THR B 481     -69.797  94.540  16.050  1.00113.32           C  
ATOM   1124  C   THR B 481     -70.876  94.293  17.040  1.00113.32           C  
ATOM   1125  O   THR B 481     -71.105  93.166  17.478  1.00113.32           O  
ATOM   1126  CB  THR B 481     -68.543  94.958  16.763  1.00113.32           C  
ATOM   1127  CG2 THR B 481     -68.751  96.283  17.509  1.00113.32           C  
ATOM   1128  OG1 THR B 481     -68.146  93.937  17.660  1.00113.32           O  
ATOM   1129  N   ARG B 482     -71.590  95.370  17.391  1.00105.56           N  
ATOM   1130  CA  ARG B 482     -72.637  95.320  18.358  1.00105.56           C  
ATOM   1131  C   ARG B 482     -73.710  94.379  17.905  1.00105.56           C  
ATOM   1132  O   ARG B 482     -74.211  93.597  18.709  1.00105.56           O  
ATOM   1133  CB  ARG B 482     -73.290  96.692  18.552  1.00105.56           C  
ATOM   1134  CG  ARG B 482     -74.453  96.696  19.541  1.00105.56           C  
ATOM   1135  CD  ARG B 482     -75.150  98.052  19.604  1.00105.56           C  
ATOM   1136  NE  ARG B 482     -75.721  98.316  18.252  1.00105.56           N  
ATOM   1137  CZ  ARG B 482     -75.725  99.584  17.748  1.00105.56           C  
ATOM   1138  NH1 ARG B 482     -75.143 100.600  18.450  1.00105.56           N1+
ATOM   1139  NH2 ARG B 482     -76.308  99.833  16.539  1.00105.56           N  
ATOM   1140  N   ARG B 483     -74.089  94.400  16.611  1.00148.83           N  
ATOM   1141  CA  ARG B 483     -75.185  93.569  16.195  1.00148.83           C  
ATOM   1142  C   ARG B 483     -74.849  92.143  16.461  1.00148.83           C  
ATOM   1143  O   ARG B 483     -75.675  91.392  16.973  1.00148.83           O  
ATOM   1144  CB  ARG B 483     -75.523  93.633  14.692  1.00148.83           C  
ATOM   1145  CG  ARG B 483     -76.149  94.944  14.214  1.00148.83           C  
ATOM   1146  CD  ARG B 483     -75.129  96.034  13.896  1.00148.83           C  
ATOM   1147  NE  ARG B 483     -74.450  95.630  12.634  1.00148.83           N  
ATOM   1148  CZ  ARG B 483     -74.869  96.116  11.430  1.00148.83           C  
ATOM   1149  NH1 ARG B 483     -75.865  97.048  11.378  1.00148.83           N1+
ATOM   1150  NH2 ARG B 483     -74.277  95.679  10.280  1.00148.83           N  
ATOM   1151  N   LYS B 484     -73.616  91.727  16.135  1.00131.13           N  
ATOM   1152  CA  LYS B 484     -73.297  90.340  16.296  1.00131.13           C  
ATOM   1153  C   LYS B 484     -73.444  89.968  17.730  1.00131.13           C  
ATOM   1154  O   LYS B 484     -74.105  88.988  18.079  1.00131.13           O  
ATOM   1155  CB  LYS B 484     -71.833  90.026  15.936  1.00131.13           C  
ATOM   1156  CG  LYS B 484     -71.491  90.175  14.455  1.00131.13           C  
ATOM   1157  CD  LYS B 484     -72.222  89.179  13.558  1.00131.13           C  
ATOM   1158  CE  LYS B 484     -71.880  89.333  12.076  1.00131.13           C  
ATOM   1159  NZ  LYS B 484     -72.303  88.126  11.333  1.00131.13           N1+
ATOM   1160  N   MET B 485     -72.851  90.783  18.610  1.00 68.54           N  
ATOM   1161  CA  MET B 485     -72.833  90.433  19.992  1.00 68.54           C  
ATOM   1162  C   MET B 485     -74.227  90.404  20.514  1.00 68.54           C  
ATOM   1163  O   MET B 485     -74.600  89.507  21.267  1.00 68.54           O  
ATOM   1164  CB  MET B 485     -72.029  91.434  20.834  1.00 68.54           C  
ATOM   1165  CG  MET B 485     -70.555  91.502  20.427  1.00 68.54           C  
ATOM   1166  SD  MET B 485     -69.629  89.945  20.617  1.00 68.54           S  
ATOM   1167  CE  MET B 485     -70.329  89.115  19.160  1.00 68.54           C  
ATOM   1168  N   ARG B 486     -75.047  91.381  20.100  1.00118.98           N  
ATOM   1169  CA  ARG B 486     -76.372  91.495  20.625  1.00118.98           C  
ATOM   1170  C   ARG B 486     -77.167  90.280  20.280  1.00118.98           C  
ATOM   1171  O   ARG B 486     -77.895  89.758  21.121  1.00118.98           O  
ATOM   1172  CB  ARG B 486     -77.122  92.704  20.057  1.00118.98           C  
ATOM   1173  CG  ARG B 486     -78.512  92.879  20.660  1.00118.98           C  
ATOM   1174  CD  ARG B 486     -79.385  93.844  19.862  1.00118.98           C  
ATOM   1175  NE  ARG B 486     -79.618  93.205  18.538  1.00118.98           N  
ATOM   1176  CZ  ARG B 486     -80.859  93.245  17.975  1.00118.98           C  
ATOM   1177  NH1 ARG B 486     -81.870  93.906  18.610  1.00118.98           N1+
ATOM   1178  NH2 ARG B 486     -81.090  92.616  16.786  1.00118.98           N  
ATOM   1179  N   ARG B 487     -77.062  89.788  19.035  1.00 68.11           N  
ATOM   1180  CA  ARG B 487     -77.870  88.663  18.672  1.00 68.11           C  
ATOM   1181  C   ARG B 487     -77.472  87.500  19.513  1.00 68.11           C  
ATOM   1182  O   ARG B 487     -78.315  86.795  20.062  1.00 68.11           O  
ATOM   1183  CB  ARG B 487     -77.698  88.249  17.199  1.00 68.11           C  
ATOM   1184  CG  ARG B 487     -78.627  87.107  16.775  1.00 68.11           C  
ATOM   1185  CD  ARG B 487     -78.465  86.669  15.316  1.00 68.11           C  
ATOM   1186  NE  ARG B 487     -79.446  85.572  15.069  1.00 68.11           N  
ATOM   1187  CZ  ARG B 487     -79.825  85.252  13.796  1.00 68.11           C  
ATOM   1188  NH1 ARG B 487     -79.294  85.922  12.733  1.00 68.11           N1+
ATOM   1189  NH2 ARG B 487     -80.731  84.253  13.582  1.00 68.11           N  
ATOM   1190  N   LYS B 488     -76.157  87.284  19.671  1.00118.27           N  
ATOM   1191  CA  LYS B 488     -75.759  86.111  20.383  1.00118.27           C  
ATOM   1192  C   LYS B 488     -76.210  86.161  21.806  1.00118.27           C  
ATOM   1193  O   LYS B 488     -76.680  85.164  22.353  1.00118.27           O  
ATOM   1194  CB  LYS B 488     -74.242  85.856  20.369  1.00118.27           C  
ATOM   1195  CG  LYS B 488     -73.756  85.322  19.021  1.00118.27           C  
ATOM   1196  CD  LYS B 488     -72.240  85.140  18.910  1.00118.27           C  
ATOM   1197  CE  LYS B 488     -71.475  86.430  18.614  1.00118.27           C  
ATOM   1198  NZ  LYS B 488     -70.051  86.122  18.346  1.00118.27           N1+
ATOM   1199  N   MET B 489     -76.105  87.340  22.436  1.00120.32           N  
ATOM   1200  CA  MET B 489     -76.360  87.448  23.842  1.00120.32           C  
ATOM   1201  C   MET B 489     -77.767  87.069  24.172  1.00120.32           C  
ATOM   1202  O   MET B 489     -77.998  86.283  25.089  1.00120.32           O  
ATOM   1203  CB  MET B 489     -76.196  88.889  24.347  1.00120.32           C  
ATOM   1204  CG  MET B 489     -74.806  89.485  24.116  1.00120.32           C  
ATOM   1205  SD  MET B 489     -73.475  88.743  25.102  1.00120.32           S  
ATOM   1206  CE  MET B 489     -72.204  89.923  24.561  1.00120.32           C  
ATOM   1207  N   SER B 490     -78.754  87.599  23.430  1.00 62.68           N  
ATOM   1208  CA  SER B 490     -80.097  87.345  23.853  1.00 62.68           C  
ATOM   1209  C   SER B 490     -80.392  85.887  23.793  1.00 62.68           C  
ATOM   1210  O   SER B 490     -80.822  85.335  24.800  1.00 62.68           O  
ATOM   1211  CB  SER B 490     -81.156  88.157  23.078  1.00 62.68           C  
ATOM   1212  OG  SER B 490     -82.454  87.847  23.563  1.00 62.68           O  
ATOM   1213  N   PRO B 491     -80.199  85.200  22.700  1.00 87.70           N  
ATOM   1214  CA  PRO B 491     -80.482  83.797  22.766  1.00 87.70           C  
ATOM   1215  C   PRO B 491     -79.446  83.037  23.511  1.00 87.70           C  
ATOM   1216  O   PRO B 491     -79.673  81.858  23.766  1.00 87.70           O  
ATOM   1217  CB  PRO B 491     -80.670  83.323  21.330  1.00 87.70           C  
ATOM   1218  CG  PRO B 491     -81.184  84.576  20.608  1.00 87.70           C  
ATOM   1219  CD  PRO B 491     -80.563  85.739  21.397  1.00 87.70           C  
ATOM   1220  N   ALA B 492     -78.285  83.638  23.812  1.00 55.61           N  
ATOM   1221  CA  ALA B 492     -77.271  82.857  24.451  1.00 55.61           C  
ATOM   1222  C   ALA B 492     -77.673  82.434  25.831  1.00 55.61           C  
ATOM   1223  O   ALA B 492     -77.635  81.247  26.149  1.00 55.61           O  
ATOM   1224  CB  ALA B 492     -75.936  83.612  24.576  1.00 55.61           C  
ATOM   1225  N   ARG B 493     -78.104  83.383  26.687  1.00122.10           N  
ATOM   1226  CA  ARG B 493     -78.380  83.004  28.044  1.00122.10           C  
ATOM   1227  C   ARG B 493     -79.580  82.121  28.071  1.00122.10           C  
ATOM   1228  O   ARG B 493     -79.600  81.107  28.768  1.00122.10           O  
ATOM   1229  CB  ARG B 493     -78.576  84.203  28.996  1.00122.10           C  
ATOM   1230  CG  ARG B 493     -77.359  85.123  29.058  1.00122.10           C  
ATOM   1231  CD  ARG B 493     -77.554  86.327  29.976  1.00122.10           C  
ATOM   1232  NE  ARG B 493     -76.427  87.259  29.707  1.00122.10           N  
ATOM   1233  CZ  ARG B 493     -76.519  88.128  28.659  1.00122.10           C  
ATOM   1234  NH1 ARG B 493     -77.639  88.137  27.880  1.00122.10           N1+
ATOM   1235  NH2 ARG B 493     -75.494  88.986  28.386  1.00122.10           N  
ATOM   1236  N   PRO B 494     -80.584  82.469  27.319  1.00 96.13           N  
ATOM   1237  CA  PRO B 494     -81.737  81.625  27.282  1.00 96.13           C  
ATOM   1238  C   PRO B 494     -81.442  80.518  26.352  1.00 96.13           C  
ATOM   1239  O   PRO B 494     -80.368  80.518  25.760  1.00 96.13           O  
ATOM   1240  CB  PRO B 494     -82.896  82.492  26.801  1.00 96.13           C  
ATOM   1241  CG  PRO B 494     -82.494  83.910  27.222  1.00 96.13           C  
ATOM   1242  CD  PRO B 494     -80.961  83.871  27.201  1.00 96.13           C  
ATOM   1243  N   ARG B 495     -82.365  79.558  26.252  1.00146.77           N  
ATOM   1244  CA  ARG B 495     -82.290  78.464  25.340  1.00146.77           C  
ATOM   1245  C   ARG B 495     -81.265  77.493  25.806  1.00146.77           C  
ATOM   1246  O   ARG B 495     -81.545  76.301  25.908  1.00146.77           O  
ATOM   1247  CB  ARG B 495     -81.931  78.909  23.912  1.00146.77           C  
ATOM   1248  CG  ARG B 495     -83.117  79.490  23.142  1.00146.77           C  
ATOM   1249  CD  ARG B 495     -83.729  78.465  22.185  1.00146.77           C  
ATOM   1250  NE  ARG B 495     -84.986  79.030  21.622  1.00146.77           N  
ATOM   1251  CZ  ARG B 495     -85.298  78.814  20.311  1.00146.77           C  
ATOM   1252  NH1 ARG B 495     -84.411  78.172  19.497  1.00146.77           N1+
ATOM   1253  NH2 ARG B 495     -86.494  79.244  19.813  1.00146.77           N  
ATOM   1254  N   THR B 496     -80.060  77.972  26.137  1.00 58.83           N  
ATOM   1255  CA  THR B 496     -79.050  77.109  26.648  1.00 58.83           C  
ATOM   1256  C   THR B 496     -79.472  76.714  28.011  1.00 58.83           C  
ATOM   1257  O   THR B 496     -79.425  75.544  28.383  1.00 58.83           O  
ATOM   1258  CB  THR B 496     -77.728  77.788  26.753  1.00 58.83           C  
ATOM   1259  CG2 THR B 496     -76.735  76.808  27.385  1.00 58.83           C  
ATOM   1260  OG1 THR B 496     -77.287  78.195  25.467  1.00 58.83           O  
ATOM   1261  N   SER B 497     -79.926  77.713  28.785  1.00 33.97           N  
ATOM   1262  CA  SER B 497     -80.305  77.450  30.132  1.00 33.97           C  
ATOM   1263  C   SER B 497     -81.447  76.494  30.111  1.00 33.97           C  
ATOM   1264  O   SER B 497     -81.388  75.439  30.738  1.00 33.97           O  
ATOM   1265  CB  SER B 497     -80.759  78.711  30.890  1.00 33.97           C  
ATOM   1266  OG  SER B 497     -81.122  78.382  32.223  1.00 33.97           O  
ATOM   1267  N   CYS B 498     -82.513  76.825  29.359  1.00 49.32           N  
ATOM   1268  CA  CYS B 498     -83.656  75.963  29.373  1.00 49.32           C  
ATOM   1269  C   CYS B 498     -83.319  74.637  28.773  1.00 49.32           C  
ATOM   1270  O   CYS B 498     -83.727  73.596  29.285  1.00 49.32           O  
ATOM   1271  CB  CYS B 498     -84.904  76.526  28.656  1.00 49.32           C  
ATOM   1272  SG  CYS B 498     -85.794  77.755  29.668  1.00 49.32           S  
ATOM   1273  N   ARG B 499     -82.527  74.628  27.690  1.00103.55           N  
ATOM   1274  CA  ARG B 499     -82.274  73.392  27.008  1.00103.55           C  
ATOM   1275  C   ARG B 499     -81.591  72.396  27.894  1.00103.55           C  
ATOM   1276  O   ARG B 499     -81.950  71.219  27.892  1.00103.55           O  
ATOM   1277  CB  ARG B 499     -81.402  73.571  25.763  1.00103.55           C  
ATOM   1278  CG  ARG B 499     -80.915  72.265  25.140  1.00103.55           C  
ATOM   1279  CD  ARG B 499     -80.115  72.503  23.861  1.00103.55           C  
ATOM   1280  NE  ARG B 499     -79.429  73.812  24.043  1.00103.55           N  
ATOM   1281  CZ  ARG B 499     -79.992  74.972  23.590  1.00103.55           C  
ATOM   1282  NH1 ARG B 499     -81.087  74.969  22.773  1.00103.55           N1+
ATOM   1283  NH2 ARG B 499     -79.462  76.165  23.980  1.00103.55           N  
ATOM   1284  N   GLU B 500     -80.590  72.817  28.683  1.00 46.17           N  
ATOM   1285  CA  GLU B 500     -79.880  71.839  29.454  1.00 46.17           C  
ATOM   1286  C   GLU B 500     -80.809  71.192  30.431  1.00 46.17           C  
ATOM   1287  O   GLU B 500     -80.828  69.970  30.565  1.00 46.17           O  
ATOM   1288  CB  GLU B 500     -78.741  72.437  30.293  1.00 46.17           C  
ATOM   1289  CG  GLU B 500     -77.603  73.035  29.470  1.00 46.17           C  
ATOM   1290  CD  GLU B 500     -76.552  73.524  30.455  1.00 46.17           C  
ATOM   1291  OE1 GLU B 500     -75.731  72.681  30.905  1.00 46.17           O  
ATOM   1292  OE2 GLU B 500     -76.559  74.742  30.776  1.00 46.17           O1-
ATOM   1293  N   ALA B 501     -81.620  72.003  31.132  1.00 31.86           N  
ATOM   1294  CA  ALA B 501     -82.457  71.483  32.173  1.00 31.86           C  
ATOM   1295  C   ALA B 501     -83.463  70.531  31.615  1.00 31.86           C  
ATOM   1296  O   ALA B 501     -83.710  69.472  32.187  1.00 31.86           O  
ATOM   1297  CB  ALA B 501     -83.233  72.580  32.923  1.00 31.86           C  
ATOM   1298  N   CYS B 502     -84.065  70.883  30.467  1.00 48.36           N  
ATOM   1299  CA  CYS B 502     -85.133  70.086  29.949  1.00 48.36           C  
ATOM   1300  C   CYS B 502     -84.635  68.719  29.581  1.00 48.36           C  
ATOM   1301  O   CYS B 502     -85.258  67.715  29.920  1.00 48.36           O  
ATOM   1302  CB  CYS B 502     -85.809  70.763  28.740  1.00 48.36           C  
ATOM   1303  SG  CYS B 502     -86.311  72.458  29.184  1.00 48.36           S  
ATOM   1304  N   LEU B 503     -83.480  68.641  28.897  1.00 56.17           N  
ATOM   1305  CA  LEU B 503     -82.939  67.389  28.446  1.00 56.17           C  
ATOM   1306  C   LEU B 503     -82.539  66.538  29.614  1.00 56.17           C  
ATOM   1307  O   LEU B 503     -82.823  65.342  29.652  1.00 56.17           O  
ATOM   1308  CB  LEU B 503     -81.689  67.619  27.590  1.00 56.17           C  
ATOM   1309  CG  LEU B 503     -81.993  68.474  26.349  1.00 56.17           C  
ATOM   1310  CD1 LEU B 503     -80.728  68.735  25.527  1.00 56.17           C  
ATOM   1311  CD2 LEU B 503     -83.123  67.851  25.514  1.00 56.17           C  
ATOM   1312  N   GLN B 504     -81.871  67.146  30.608  1.00 74.36           N  
ATOM   1313  CA  GLN B 504     -81.356  66.424  31.733  1.00 74.36           C  
ATOM   1314  C   GLN B 504     -82.483  65.846  32.512  1.00 74.36           C  
ATOM   1315  O   GLN B 504     -82.411  64.700  32.956  1.00 74.36           O  
ATOM   1316  CB  GLN B 504     -80.555  67.330  32.672  1.00 74.36           C  
ATOM   1317  CG  GLN B 504     -79.306  67.889  31.996  1.00 74.36           C  
ATOM   1318  CD  GLN B 504     -78.723  68.940  32.916  1.00 74.36           C  
ATOM   1319  NE2 GLN B 504     -78.360  68.529  34.161  1.00 74.36           N  
ATOM   1320  OE1 GLN B 504     -78.599  70.103  32.536  1.00 74.36           O  
ATOM   1321  N   GLY B 505     -83.568  66.616  32.693  1.00 30.93           N  
ATOM   1322  CA  GLY B 505     -84.633  66.070  33.471  1.00 30.93           C  
ATOM   1323  C   GLY B 505     -85.598  65.443  32.530  1.00 30.93           C  
ATOM   1324  O   GLY B 505     -86.375  66.121  31.864  1.00 30.93           O  
ATOM   1325  N   TRP B 506     -85.543  64.104  32.443  1.00 59.65           N  
ATOM   1326  CA  TRP B 506     -86.497  63.369  31.678  1.00 59.65           C  
ATOM   1327  C   TRP B 506     -87.796  63.579  32.369  1.00 59.65           C  
ATOM   1328  O   TRP B 506     -88.805  63.927  31.756  1.00 59.65           O  
ATOM   1329  CB  TRP B 506     -86.174  61.864  31.701  1.00 59.65           C  
ATOM   1330  CG  TRP B 506     -87.251  60.933  31.201  1.00 59.65           C  
ATOM   1331  CD1 TRP B 506     -87.601  60.571  29.933  1.00 59.65           C  
ATOM   1332  CD2 TRP B 506     -88.103  60.191  32.086  1.00 59.65           C  
ATOM   1333  CE2 TRP B 506     -88.936  59.402  31.296  1.00 59.65           C  
ATOM   1334  CE3 TRP B 506     -88.179  60.168  33.450  1.00 59.65           C  
ATOM   1335  NE1 TRP B 506     -88.617  59.643  29.975  1.00 59.65           N  
ATOM   1336  CZ2 TRP B 506     -89.862  58.572  31.861  1.00 59.65           C  
ATOM   1337  CZ3 TRP B 506     -89.118  59.335  34.017  1.00 59.65           C  
ATOM   1338  CH2 TRP B 506     -89.943  58.551  33.236  1.00 59.65           C  
ATOM   1339  N   THR B 507     -87.774  63.391  33.699  1.00 79.71           N  
ATOM   1340  CA  THR B 507     -88.935  63.548  34.517  1.00 79.71           C  
ATOM   1341  C   THR B 507     -89.322  64.987  34.477  1.00 79.71           C  
ATOM   1342  O   THR B 507     -90.499  65.322  34.358  1.00 79.71           O  
ATOM   1343  CB  THR B 507     -88.668  63.200  35.947  1.00 79.71           C  
ATOM   1344  CG2 THR B 507     -89.975  63.355  36.739  1.00 79.71           C  
ATOM   1345  OG1 THR B 507     -88.196  61.865  36.043  1.00 79.71           O  
ATOM   1346  N   GLU B 508     -88.316  65.879  34.556  1.00 57.44           N  
ATOM   1347  CA  GLU B 508     -88.596  67.281  34.577  1.00 57.44           C  
ATOM   1348  C   GLU B 508     -89.269  67.626  33.297  1.00 57.44           C  
ATOM   1349  O   GLU B 508     -90.207  68.420  33.285  1.00 57.44           O  
ATOM   1350  CB  GLU B 508     -87.344  68.173  34.684  1.00 57.44           C  
ATOM   1351  CG  GLU B 508     -86.650  68.136  36.047  1.00 57.44           C  
ATOM   1352  CD  GLU B 508     -85.678  69.309  36.098  1.00 57.44           C  
ATOM   1353  OE1 GLU B 508     -85.243  69.769  35.008  1.00 57.44           O  
ATOM   1354  OE2 GLU B 508     -85.367  69.766  37.230  1.00 57.44           O1-
ATOM   1355  N   ALA B 509     -88.804  67.036  32.182  1.00 13.20           N  
ATOM   1356  CA  ALA B 509     -89.375  67.303  30.896  1.00 13.20           C  
ATOM   1357  C   ALA B 509     -90.544  66.346  30.724  1.00 13.20           C  
ATOM   1358  O   ALA B 509     -91.221  66.430  29.665  1.00 13.20           O  
ATOM   1359  CB  ALA B 509     -88.409  67.038  29.729  1.00 13.20           C  
ATOM   1360  OXT ALA B 509     -90.779  65.520  31.646  1.00 13.20           O1-
TER   
END
