# Supplementary material for: Structural and Dynamic Differences between Calreticulin Mutants Associated with Essential Thrombocythemia
Source: Biomolecules. 2023 Mar 10;13(3):509. doi: 10.3390/biom13030509 (PMC10046389; doi:10.3390/biom13030509)
Supplement: Supplementary file 1 [file biomolecules-13-00509-s001.zip › models/02_dimer/CALR_class_C_dimer.pdb]

ATOM      1  N   ALA A 352     -77.824  88.589  21.211  1.00  5.34           N  
ATOM      2  CA  ALA A 352     -76.577  89.076  20.579  1.00  5.34           C  
ATOM      3  C   ALA A 352     -75.491  89.176  21.597  1.00  5.34           C  
ATOM      4  O   ALA A 352     -75.075  88.176  22.180  1.00  5.34           O  
ATOM      5  CB  ALA A 352     -76.801  90.467  19.960  1.00  5.34           C  
ATOM      6  N   ALA A 353     -74.993  90.405  21.822  1.00 17.49           N  
ATOM      7  CA  ALA A 353     -73.957  90.621  22.787  1.00 17.49           C  
ATOM      8  C   ALA A 353     -74.496  90.276  24.136  1.00 17.49           C  
ATOM      9  O   ALA A 353     -73.809  89.654  24.942  1.00 17.49           O  
ATOM     10  CB  ALA A 353     -73.488  92.083  22.852  1.00 17.49           C  
ATOM     11  N   GLU A 354     -75.760  90.652  24.412  1.00 66.10           N  
ATOM     12  CA  GLU A 354     -76.310  90.405  25.714  1.00 66.10           C  
ATOM     13  C   GLU A 354     -76.278  88.933  25.952  1.00 66.10           C  
ATOM     14  O   GLU A 354     -75.856  88.475  27.013  1.00 66.10           O  
ATOM     15  CB  GLU A 354     -77.778  90.853  25.838  1.00 66.10           C  
ATOM     16  CG  GLU A 354     -78.389  90.603  27.219  1.00 66.10           C  
ATOM     17  CD  GLU A 354     -79.833  91.094  27.200  1.00 66.10           C  
ATOM     18  OE1 GLU A 354     -80.582  90.705  26.266  1.00 66.10           O  
ATOM     19  OE2 GLU A 354     -80.209  91.864  28.125  1.00 66.10           O1-
ATOM     20  N   LYS A 355     -76.707  88.152  24.946  1.00 96.36           N  
ATOM     21  CA  LYS A 355     -76.710  86.728  25.079  1.00 96.36           C  
ATOM     22  C   LYS A 355     -75.276  86.330  25.198  1.00 96.36           C  
ATOM     23  O   LYS A 355     -74.917  85.409  25.931  1.00 96.36           O  
ATOM     24  CB  LYS A 355     -77.326  86.038  23.849  1.00 96.36           C  
ATOM     25  CG  LYS A 355     -77.858  84.629  24.123  1.00 96.36           C  
ATOM     26  CD  LYS A 355     -78.846  84.137  23.061  1.00 96.36           C  
ATOM     27  CE  LYS A 355     -79.611  82.872  23.462  1.00 96.36           C  
ATOM     28  NZ  LYS A 355     -80.638  83.193  24.478  1.00 96.36           N1+
ATOM     29  N   GLN A 356     -74.424  87.075  24.472  1.00 67.58           N  
ATOM     30  CA  GLN A 356     -73.012  86.864  24.391  1.00 67.58           C  
ATOM     31  C   GLN A 356     -72.774  85.595  23.661  1.00 67.58           C  
ATOM     32  O   GLN A 356     -71.639  85.132  23.562  1.00 67.58           O  
ATOM     33  CB  GLN A 356     -72.300  86.745  25.746  1.00 67.58           C  
ATOM     34  CG  GLN A 356     -72.233  88.055  26.523  1.00 67.58           C  
ATOM     35  CD  GLN A 356     -71.232  87.849  27.652  1.00 67.58           C  
ATOM     36  NE2 GLN A 356     -71.614  87.022  28.660  1.00 67.58           N  
ATOM     37  OE1 GLN A 356     -70.135  88.405  27.631  1.00 67.58           O  
ATOM     38  N   MET A 357     -73.839  84.998  23.107  1.00 76.42           N  
ATOM     39  CA  MET A 357     -73.575  83.832  22.333  1.00 76.42           C  
ATOM     40  C   MET A 357     -72.804  84.303  21.146  1.00 76.42           C  
ATOM     41  O   MET A 357     -71.839  83.669  20.725  1.00 76.42           O  
ATOM     42  CB  MET A 357     -74.842  83.082  21.895  1.00 76.42           C  
ATOM     43  CG  MET A 357     -75.518  82.388  23.078  1.00 76.42           C  
ATOM     44  SD  MET A 357     -77.012  81.446  22.666  1.00 76.42           S  
ATOM     45  CE  MET A 357     -77.336  80.923  24.375  1.00 76.42           C  
ATOM     46  N   LYS A 358     -73.217  85.459  20.590  1.00 94.25           N  
ATOM     47  CA  LYS A 358     -72.511  86.050  19.491  1.00 94.25           C  
ATOM     48  C   LYS A 358     -71.343  86.763  20.092  1.00 94.25           C  
ATOM     49  O   LYS A 358     -71.490  87.451  21.100  1.00 94.25           O  
ATOM     50  CB  LYS A 358     -73.356  87.095  18.736  1.00 94.25           C  
ATOM     51  CG  LYS A 358     -72.658  87.766  17.551  1.00 94.25           C  
ATOM     52  CD  LYS A 358     -72.486  86.862  16.329  1.00 94.25           C  
ATOM     53  CE  LYS A 358     -71.916  87.593  15.112  1.00 94.25           C  
ATOM     54  NZ  LYS A 358     -72.907  88.563  14.591  1.00 94.25           N1+
ATOM     55  N   ASP A 359     -70.140  86.613  19.504  1.00 47.75           N  
ATOM     56  CA  ASP A 359     -69.021  87.311  20.060  1.00 47.75           C  
ATOM     57  C   ASP A 359     -69.132  88.728  19.619  1.00 47.75           C  
ATOM     58  O   ASP A 359     -69.692  89.018  18.563  1.00 47.75           O  
ATOM     59  CB  ASP A 359     -67.653  86.779  19.593  1.00 47.75           C  
ATOM     60  CG  ASP A 359     -67.421  85.419  20.239  1.00 47.75           C  
ATOM     61  OD1 ASP A 359     -68.234  85.038  21.123  1.00 47.75           O  
ATOM     62  OD2 ASP A 359     -66.423  84.746  19.865  1.00 47.75           O1-
ATOM     63  N   LYS A 360     -68.609  89.655  20.440  1.00138.44           N  
ATOM     64  CA  LYS A 360     -68.637  91.030  20.057  1.00138.44           C  
ATOM     65  C   LYS A 360     -67.472  91.227  19.159  1.00138.44           C  
ATOM     66  O   LYS A 360     -66.673  90.312  18.970  1.00138.44           O  
ATOM     67  CB  LYS A 360     -68.534  92.034  21.218  1.00138.44           C  
ATOM     68  CG  LYS A 360     -67.210  91.998  21.978  1.00138.44           C  
ATOM     69  CD  LYS A 360     -66.974  93.261  22.809  1.00138.44           C  
ATOM     70  CE  LYS A 360     -68.265  93.996  23.187  1.00138.44           C  
ATOM     71  NZ  LYS A 360     -69.093  93.160  24.087  1.00138.44           N1+
ATOM     72  N   GLN A 361     -67.361  92.422  18.556  1.00105.49           N  
ATOM     73  CA  GLN A 361     -66.278  92.656  17.655  1.00105.49           C  
ATOM     74  C   GLN A 361     -65.011  92.421  18.409  1.00105.49           C  
ATOM     75  O   GLN A 361     -64.842  92.882  19.536  1.00105.49           O  
ATOM     76  CB  GLN A 361     -66.276  94.087  17.086  1.00105.49           C  
ATOM     77  CG  GLN A 361     -65.181  94.368  16.056  1.00105.49           C  
ATOM     78  CD  GLN A 361     -65.322  95.816  15.601  1.00105.49           C  
ATOM     79  NE2 GLN A 361     -64.405  96.262  14.702  1.00105.49           N  
ATOM     80  OE1 GLN A 361     -66.229  96.530  16.029  1.00105.49           O  
ATOM     81  N   ASP A 362     -64.101  91.636  17.803  1.00 69.22           N  
ATOM     82  CA  ASP A 362     -62.841  91.327  18.407  1.00 69.22           C  
ATOM     83  C   ASP A 362     -61.812  91.708  17.391  1.00 69.22           C  
ATOM     84  O   ASP A 362     -62.134  91.897  16.219  1.00 69.22           O  
ATOM     85  CB  ASP A 362     -62.667  89.822  18.678  1.00 69.22           C  
ATOM     86  CG  ASP A 362     -63.738  89.377  19.667  1.00 69.22           C  
ATOM     87  OD1 ASP A 362     -63.979  90.107  20.666  1.00 69.22           O  
ATOM     88  OD2 ASP A 362     -64.342  88.297  19.424  1.00 69.22           O1-
ATOM     89  N   GLU A 363     -60.546  91.876  17.818  1.00107.19           N  
ATOM     90  CA  GLU A 363     -59.508  92.173  16.871  1.00107.19           C  
ATOM     91  C   GLU A 363     -59.402  90.916  16.073  1.00107.19           C  
ATOM     92  O   GLU A 363     -59.279  89.851  16.674  1.00107.19           O  
ATOM     93  CB  GLU A 363     -58.142  92.344  17.557  1.00107.19           C  
ATOM     94  CG  GLU A 363     -58.155  93.327  18.730  1.00107.19           C  
ATOM     95  CD  GLU A 363     -58.743  92.611  19.946  1.00107.19           C  
ATOM     96  OE1 GLU A 363     -58.173  91.566  20.363  1.00107.19           O  
ATOM     97  OE2 GLU A 363     -59.774  93.104  20.476  1.00107.19           O1-
ATOM     98  N   GLU A 364     -59.462  90.964  14.721  1.00 76.51           N  
ATOM     99  CA  GLU A 364     -59.443  89.670  14.097  1.00 76.51           C  
ATOM    100  C   GLU A 364     -58.143  88.968  14.346  1.00 76.51           C  
ATOM    101  O   GLU A 364     -58.043  88.104  15.213  1.00 76.51           O  
ATOM    102  CB  GLU A 364     -59.620  89.701  12.567  1.00 76.51           C  
ATOM    103  CG  GLU A 364     -61.033  90.035  12.089  1.00 76.51           C  
ATOM    104  CD  GLU A 364     -61.047  89.869  10.574  1.00 76.51           C  
ATOM    105  OE1 GLU A 364     -60.017  89.395  10.025  1.00 76.51           O  
ATOM    106  OE2 GLU A 364     -62.083  90.213   9.944  1.00 76.51           O1-
ATOM    107  N   GLN A 365     -57.077  89.354  13.630  1.00138.28           N  
ATOM    108  CA  GLN A 365     -55.839  88.675  13.875  1.00138.28           C  
ATOM    109  C   GLN A 365     -55.202  89.253  15.092  1.00138.28           C  
ATOM    110  O   GLN A 365     -54.653  88.550  15.940  1.00138.28           O  
ATOM    111  CB  GLN A 365     -54.820  88.813  12.736  1.00138.28           C  
ATOM    112  CG  GLN A 365     -53.515  88.072  13.033  1.00138.28           C  
ATOM    113  CD  GLN A 365     -52.610  88.203  11.818  1.00138.28           C  
ATOM    114  NE2 GLN A 365     -51.350  88.662  12.042  1.00138.28           N  
ATOM    115  OE1 GLN A 365     -53.015  87.911  10.694  1.00138.28           O  
ATOM    116  N   ARG A 366     -55.360  90.582  15.206  1.00119.99           N  
ATOM    117  CA  ARG A 366     -54.646  91.468  16.074  1.00119.99           C  
ATOM    118  C   ARG A 366     -54.466  90.960  17.462  1.00119.99           C  
ATOM    119  O   ARG A 366     -55.304  90.268  18.038  1.00119.99           O  
ATOM    120  CB  ARG A 366     -55.282  92.867  16.158  1.00119.99           C  
ATOM    121  CG  ARG A 366     -54.326  93.958  16.648  1.00119.99           C  
ATOM    122  CD  ARG A 366     -54.994  95.327  16.773  1.00119.99           C  
ATOM    123  NE  ARG A 366     -53.939  96.334  17.078  1.00119.99           N  
ATOM    124  CZ  ARG A 366     -53.544  96.526  18.369  1.00119.99           C  
ATOM    125  NH1 ARG A 366     -54.060  95.735  19.352  1.00119.99           N1+
ATOM    126  NH2 ARG A 366     -52.628  97.489  18.678  1.00119.99           N  
ATOM    127  N   LEU A 367     -53.276  91.311  17.988  1.00118.23           N  
ATOM    128  CA  LEU A 367     -52.793  91.059  19.311  1.00118.23           C  
ATOM    129  C   LEU A 367     -52.553  92.420  19.895  1.00118.23           C  
ATOM    130  O   LEU A 367     -52.028  93.301  19.217  1.00118.23           O  
ATOM    131  CB  LEU A 367     -51.397  90.418  19.325  1.00118.23           C  
ATOM    132  CG  LEU A 367     -51.332  88.992  18.768  1.00118.23           C  
ATOM    133  CD1 LEU A 367     -51.953  88.011  19.761  1.00118.23           C  
ATOM    134  CD2 LEU A 367     -51.944  88.902  17.359  1.00118.23           C  
ATOM    135  N   LYS A 368     -52.918  92.642  21.172  1.00 92.91           N  
ATOM    136  CA  LYS A 368     -52.679  93.934  21.753  1.00 92.91           C  
ATOM    137  C   LYS A 368     -51.603  93.736  22.763  1.00 92.91           C  
ATOM    138  O   LYS A 368     -51.473  92.652  23.328  1.00 92.91           O  
ATOM    139  CB  LYS A 368     -53.880  94.495  22.543  1.00 92.91           C  
ATOM    140  CG  LYS A 368     -55.181  94.633  21.746  1.00 92.91           C  
ATOM    141  CD  LYS A 368     -56.397  94.978  22.614  1.00 92.91           C  
ATOM    142  CE  LYS A 368     -56.719  93.914  23.666  1.00 92.91           C  
ATOM    143  NZ  LYS A 368     -57.847  94.352  24.519  1.00 92.91           N1+
ATOM    144  N   GLU A 369     -50.775  94.765  23.012  1.00103.69           N  
ATOM    145  CA  GLU A 369     -49.821  94.529  24.047  1.00103.69           C  
ATOM    146  C   GLU A 369     -50.599  94.667  25.302  1.00103.69           C  
ATOM    147  O   GLU A 369     -50.962  95.775  25.693  1.00103.69           O  
ATOM    148  CB  GLU A 369     -48.700  95.567  24.157  1.00103.69           C  
ATOM    149  CG  GLU A 369     -47.731  95.231  25.291  1.00103.69           C  
ATOM    150  CD  GLU A 369     -47.033  96.519  25.684  1.00103.69           C  
ATOM    151  OE1 GLU A 369     -47.764  97.502  25.979  1.00103.69           O  
ATOM    152  OE2 GLU A 369     -45.773  96.545  25.699  1.00103.69           O1-
ATOM    153  N   GLU A 370     -50.889  93.543  25.975  1.00 85.30           N  
ATOM    154  CA  GLU A 370     -51.628  93.694  27.184  1.00 85.30           C  
ATOM    155  C   GLU A 370     -50.624  94.143  28.186  1.00 85.30           C  
ATOM    156  O   GLU A 370     -49.668  93.428  28.483  1.00 85.30           O  
ATOM    157  CB  GLU A 370     -52.259  92.387  27.695  1.00 85.30           C  
ATOM    158  CG  GLU A 370     -53.326  91.804  26.763  1.00 85.30           C  
ATOM    159  CD  GLU A 370     -54.580  92.662  26.853  1.00 85.30           C  
ATOM    160  OE1 GLU A 370     -54.467  93.901  26.651  1.00 85.30           O  
ATOM    161  OE2 GLU A 370     -55.670  92.089  27.123  1.00 85.30           O1-
ATOM    162  N   GLU A 371     -50.785  95.374  28.703  1.00 73.43           N  
ATOM    163  CA  GLU A 371     -49.846  95.817  29.684  1.00 73.43           C  
ATOM    164  C   GLU A 371     -50.635  96.345  30.827  1.00 73.43           C  
ATOM    165  O   GLU A 371     -51.681  96.964  30.642  1.00 73.43           O  
ATOM    166  CB  GLU A 371     -48.942  96.979  29.248  1.00 73.43           C  
ATOM    167  CG  GLU A 371     -49.685  98.309  29.136  1.00 73.43           C  
ATOM    168  CD  GLU A 371     -48.648  99.422  29.078  1.00 73.43           C  
ATOM    169  OE1 GLU A 371     -47.727  99.330  28.223  1.00 73.43           O  
ATOM    170  OE2 GLU A 371     -48.759 100.378  29.892  1.00 73.43           O1-
ATOM    171  N   GLU A 372     -50.146  96.085  32.051  1.00119.26           N  
ATOM    172  CA  GLU A 372     -50.777  96.581  33.235  1.00119.26           C  
ATOM    173  C   GLU A 372     -49.691  96.846  34.208  1.00119.26           C  
ATOM    174  O   GLU A 372     -48.538  96.486  33.977  1.00119.26           O  
ATOM    175  CB  GLU A 372     -51.705  95.582  33.938  1.00119.26           C  
ATOM    176  CG  GLU A 372     -53.095  95.462  33.324  1.00119.26           C  
ATOM    177  CD  GLU A 372     -53.885  96.691  33.752  1.00119.26           C  
ATOM    178  OE1 GLU A 372     -53.304  97.806  33.700  1.00119.26           O  
ATOM    179  OE2 GLU A 372     -55.072  96.532  34.147  1.00119.26           O1-
ATOM    180  N   ASP A 373     -50.037  97.501  35.330  1.00 33.59           N  
ATOM    181  CA  ASP A 373     -49.034  97.730  36.320  1.00 33.59           C  
ATOM    182  C   ASP A 373     -48.569  96.370  36.717  1.00 33.59           C  
ATOM    183  O   ASP A 373     -47.370  96.099  36.767  1.00 33.59           O  
ATOM    184  CB  ASP A 373     -49.592  98.412  37.581  1.00 33.59           C  
ATOM    185  CG  ASP A 373     -48.425  98.775  38.489  1.00 33.59           C  
ATOM    186  OD1 ASP A 373     -47.258  98.557  38.068  1.00 33.59           O  
ATOM    187  OD2 ASP A 373     -48.684  99.275  39.616  1.00 33.59           O1-
ATOM    188  N   LYS A 374     -49.528  95.461  36.975  1.00 68.58           N  
ATOM    189  CA  LYS A 374     -49.178  94.117  37.316  1.00 68.58           C  
ATOM    190  C   LYS A 374     -49.943  93.225  36.399  1.00 68.58           C  
ATOM    191  O   LYS A 374     -50.858  93.669  35.709  1.00 68.58           O  
ATOM    192  CB  LYS A 374     -49.489  93.722  38.770  1.00 68.58           C  
ATOM    193  CG  LYS A 374     -48.485  94.311  39.766  1.00 68.58           C  
ATOM    194  CD  LYS A 374     -48.882  94.145  41.235  1.00 68.58           C  
ATOM    195  CE  LYS A 374     -47.803  94.613  42.215  1.00 68.58           C  
ATOM    196  NZ  LYS A 374     -46.585  93.784  42.068  1.00 68.58           N1+
ATOM    197  N   LYS A 375     -49.573  91.933  36.362  1.00105.30           N  
ATOM    198  CA  LYS A 375     -50.197  91.011  35.462  1.00105.30           C  
ATOM    199  C   LYS A 375     -51.634  90.861  35.845  1.00105.30           C  
ATOM    200  O   LYS A 375     -52.023  91.142  36.978  1.00105.30           O  
ATOM    201  CB  LYS A 375     -49.550  89.616  35.471  1.00105.30           C  
ATOM    202  CG  LYS A 375     -50.011  88.724  34.318  1.00105.30           C  
ATOM    203  CD  LYS A 375     -49.528  89.211  32.949  1.00105.30           C  
ATOM    204  CE  LYS A 375     -49.877  88.261  31.802  1.00105.30           C  
ATOM    205  NZ  LYS A 375     -49.094  87.012  31.926  1.00105.30           N1+
ATOM    206  N   ARG A 376     -52.465  90.423  34.877  1.00123.65           N  
ATOM    207  CA  ARG A 376     -53.874  90.291  35.102  1.00123.65           C  
ATOM    208  C   ARG A 376     -54.292  88.898  34.754  1.00123.65           C  
ATOM    209  O   ARG A 376     -53.467  87.998  34.607  1.00123.65           O  
ATOM    210  CB  ARG A 376     -54.724  91.225  34.233  1.00123.65           C  
ATOM    211  CG  ARG A 376     -54.483  92.704  34.528  1.00123.65           C  
ATOM    212  CD  ARG A 376     -54.685  93.079  35.995  1.00123.65           C  
ATOM    213  NE  ARG A 376     -54.535  94.558  36.088  1.00123.65           N  
ATOM    214  CZ  ARG A 376     -54.270  95.154  37.286  1.00123.65           C  
ATOM    215  NH1 ARG A 376     -54.079  94.392  38.401  1.00123.65           N1+
ATOM    216  NH2 ARG A 376     -54.191  96.514  37.366  1.00123.65           N  
ATOM    217  N   LYS A 377     -55.621  88.706  34.636  1.00 80.38           N  
ATOM    218  CA  LYS A 377     -56.240  87.435  34.393  1.00 80.38           C  
ATOM    219  C   LYS A 377     -55.780  86.877  33.089  1.00 80.38           C  
ATOM    220  O   LYS A 377     -55.510  85.682  33.001  1.00 80.38           O  
ATOM    221  CB  LYS A 377     -57.769  87.526  34.282  1.00 80.38           C  
ATOM    222  CG  LYS A 377     -58.469  88.065  35.528  1.00 80.38           C  
ATOM    223  CD  LYS A 377     -59.938  88.400  35.263  1.00 80.38           C  
ATOM    224  CE  LYS A 377     -60.141  89.281  34.027  1.00 80.38           C  
ATOM    225  NZ  LYS A 377     -61.569  89.293  33.644  1.00 80.38           N1+
ATOM    226  N   GLU A 378     -55.676  87.723  32.045  1.00107.23           N  
ATOM    227  CA  GLU A 378     -55.330  87.219  30.747  1.00107.23           C  
ATOM    228  C   GLU A 378     -53.877  86.861  30.777  1.00107.23           C  
ATOM    229  O   GLU A 378     -53.033  87.650  30.353  1.00107.23           O  
ATOM    230  CB  GLU A 378     -55.462  88.284  29.645  1.00107.23           C  
ATOM    231  CG  GLU A 378     -56.828  88.969  29.603  1.00107.23           C  
ATOM    232  CD  GLU A 378     -57.895  87.896  29.490  1.00107.23           C  
ATOM    233  OE1 GLU A 378     -57.757  87.025  28.592  1.00107.23           O  
ATOM    234  OE2 GLU A 378     -58.856  87.927  30.304  1.00107.23           O1-
ATOM    235  N   GLU A 379     -53.534  85.664  31.293  1.00 47.29           N  
ATOM    236  CA  GLU A 379     -52.161  85.266  31.239  1.00 47.29           C  
ATOM    237  C   GLU A 379     -51.881  84.992  29.808  1.00 47.29           C  
ATOM    238  O   GLU A 379     -50.822  85.331  29.280  1.00 47.29           O  
ATOM    239  CB  GLU A 379     -51.825  84.004  32.052  1.00 47.29           C  
ATOM    240  CG  GLU A 379     -51.825  84.242  33.564  1.00 47.29           C  
ATOM    241  CD  GLU A 379     -51.218  83.013  34.221  1.00 47.29           C  
ATOM    242  OE1 GLU A 379     -51.693  81.886  33.920  1.00 47.29           O  
ATOM    243  OE2 GLU A 379     -50.263  83.185  35.025  1.00 47.29           O1-
ATOM    244  N   ASP A 380     -52.873  84.377  29.142  1.00 31.34           N  
ATOM    245  CA  ASP A 380     -52.743  84.040  27.764  1.00 31.34           C  
ATOM    246  C   ASP A 380     -53.032  85.275  26.986  1.00 31.34           C  
ATOM    247  O   ASP A 380     -53.360  86.323  27.541  1.00 31.34           O  
ATOM    248  CB  ASP A 380     -53.743  82.968  27.303  1.00 31.34           C  
ATOM    249  CG  ASP A 380     -53.404  81.664  28.009  1.00 31.34           C  
ATOM    250  OD1 ASP A 380     -52.296  81.574  28.602  1.00 31.34           O  
ATOM    251  OD2 ASP A 380     -54.257  80.738  27.967  1.00 31.34           O1-
ATOM    252  N   ARG A 381     -52.893  85.174  25.654  1.00115.18           N  
ATOM    253  CA  ARG A 381     -53.143  86.297  24.806  1.00115.18           C  
ATOM    254  C   ARG A 381     -54.622  86.487  24.719  1.00115.18           C  
ATOM    255  O   ARG A 381     -55.406  85.562  24.924  1.00115.18           O  
ATOM    256  CB  ARG A 381     -52.619  86.111  23.370  1.00115.18           C  
ATOM    257  CG  ARG A 381     -51.099  85.939  23.296  1.00115.18           C  
ATOM    258  CD  ARG A 381     -50.332  87.244  23.076  1.00115.18           C  
ATOM    259  NE  ARG A 381     -50.845  88.237  24.057  1.00115.18           N  
ATOM    260  CZ  ARG A 381     -51.807  89.125  23.677  1.00115.18           C  
ATOM    261  NH1 ARG A 381     -52.266  89.128  22.393  1.00115.18           N1+
ATOM    262  NH2 ARG A 381     -52.302  90.020  24.579  1.00115.18           N  
ATOM    263  N   ARG A 382     -55.019  87.738  24.427  1.00167.87           N  
ATOM    264  CA  ARG A 382     -56.379  88.162  24.273  1.00167.87           C  
ATOM    265  C   ARG A 382     -56.962  87.413  23.121  1.00167.87           C  
ATOM    266  O   ARG A 382     -58.083  86.919  23.239  1.00167.87           O  
ATOM    267  CB  ARG A 382     -56.414  89.668  23.945  1.00167.87           C  
ATOM    268  CG  ARG A 382     -57.766  90.296  23.598  1.00167.87           C  
ATOM    269  CD  ARG A 382     -58.681  90.601  24.781  1.00167.87           C  
ATOM    270  NE  ARG A 382     -59.675  91.597  24.291  1.00167.87           N  
ATOM    271  CZ  ARG A 382     -60.765  91.189  23.581  1.00167.87           C  
ATOM    272  NH1 ARG A 382     -60.950  89.862  23.323  1.00167.87           N1+
ATOM    273  NH2 ARG A 382     -61.662  92.108  23.118  1.00167.87           N  
ATOM    274  N   GLN A 383     -56.155  87.272  22.035  1.00247.66           N  
ATOM    275  CA  GLN A 383     -56.446  86.712  20.732  1.00247.66           C  
ATOM    276  C   GLN A 383     -57.770  86.042  20.683  1.00247.66           C  
ATOM    277  O   GLN A 383     -57.850  84.819  20.583  1.00247.66           O  
ATOM    278  CB  GLN A 383     -55.485  85.599  20.294  1.00247.66           C  
ATOM    279  CG  GLN A 383     -54.139  86.059  19.771  1.00247.66           C  
ATOM    280  CD  GLN A 383     -53.299  84.816  19.524  1.00247.66           C  
ATOM    281  NE2 GLN A 383     -53.492  83.783  20.386  1.00247.66           N  
ATOM    282  OE1 GLN A 383     -52.491  84.763  18.599  1.00247.66           O  
ATOM    283  N   ARG A 384     -58.852  86.829  20.755  1.00209.70           N  
ATOM    284  CA  ARG A 384     -60.129  86.199  20.686  1.00209.70           C  
ATOM    285  C   ARG A 384     -60.418  85.739  19.294  1.00209.70           C  
ATOM    286  O   ARG A 384     -60.820  84.598  19.078  1.00209.70           O  
ATOM    287  CB  ARG A 384     -61.293  87.091  21.142  1.00209.70           C  
ATOM    288  CG  ARG A 384     -62.643  86.399  20.956  1.00209.70           C  
ATOM    289  CD  ARG A 384     -63.774  87.014  21.778  1.00209.70           C  
ATOM    290  NE  ARG A 384     -63.668  86.477  23.158  1.00209.70           N  
ATOM    291  CZ  ARG A 384     -64.507  85.484  23.572  1.00209.70           C  
ATOM    292  NH1 ARG A 384     -65.491  85.021  22.746  1.00209.70           N1+
ATOM    293  NH2 ARG A 384     -64.374  84.961  24.824  1.00209.70           N  
ATOM    294  N   THR A 385     -60.188  86.620  18.302  1.00 50.43           N  
ATOM    295  CA  THR A 385     -60.580  86.318  16.956  1.00 50.43           C  
ATOM    296  C   THR A 385     -59.751  85.227  16.352  1.00 50.43           C  
ATOM    297  O   THR A 385     -60.279  84.385  15.626  1.00 50.43           O  
ATOM    298  CB  THR A 385     -60.574  87.509  16.049  1.00 50.43           C  
ATOM    299  CG2 THR A 385     -61.001  87.057  14.641  1.00 50.43           C  
ATOM    300  OG1 THR A 385     -61.469  88.499  16.536  1.00 50.43           O  
ATOM    301  N   ARG A 386     -58.432  85.198  16.621  1.00124.51           N  
ATOM    302  CA  ARG A 386     -57.637  84.171  16.008  1.00124.51           C  
ATOM    303  C   ARG A 386     -58.158  82.856  16.469  1.00124.51           C  
ATOM    304  O   ARG A 386     -58.341  81.927  15.682  1.00124.51           O  
ATOM    305  CB  ARG A 386     -56.158  84.216  16.415  1.00124.51           C  
ATOM    306  CG  ARG A 386     -55.376  82.987  15.948  1.00124.51           C  
ATOM    307  CD  ARG A 386     -53.900  83.005  16.349  1.00124.51           C  
ATOM    308  NE  ARG A 386     -53.173  83.855  15.367  1.00124.51           N  
ATOM    309  CZ  ARG A 386     -53.122  85.211  15.511  1.00124.51           C  
ATOM    310  NH1 ARG A 386     -53.789  85.826  16.531  1.00124.51           N1+
ATOM    311  NH2 ARG A 386     -52.406  85.956  14.621  1.00124.51           N  
ATOM    312  N   ARG A 387     -58.435  82.764  17.777  1.00100.54           N  
ATOM    313  CA  ARG A 387     -58.906  81.537  18.331  1.00100.54           C  
ATOM    314  C   ARG A 387     -60.214  81.209  17.700  1.00100.54           C  
ATOM    315  O   ARG A 387     -60.461  80.064  17.331  1.00100.54           O  
ATOM    316  CB  ARG A 387     -59.133  81.625  19.849  1.00100.54           C  
ATOM    317  CG  ARG A 387     -59.679  80.338  20.469  1.00100.54           C  
ATOM    318  CD  ARG A 387     -61.209  80.309  20.564  1.00100.54           C  
ATOM    319  NE  ARG A 387     -61.617  81.398  21.497  1.00100.54           N  
ATOM    320  CZ  ARG A 387     -62.793  82.069  21.309  1.00100.54           C  
ATOM    321  NH1 ARG A 387     -63.608  81.760  20.259  1.00100.54           N1+
ATOM    322  NH2 ARG A 387     -63.153  83.059  22.175  1.00100.54           N  
ATOM    323  N   MET A 388     -61.081  82.223  17.537  1.00 55.25           N  
ATOM    324  CA  MET A 388     -62.401  82.005  17.024  1.00 55.25           C  
ATOM    325  C   MET A 388     -62.347  81.473  15.622  1.00 55.25           C  
ATOM    326  O   MET A 388     -63.068  80.535  15.288  1.00 55.25           O  
ATOM    327  CB  MET A 388     -63.232  83.303  17.023  1.00 55.25           C  
ATOM    328  CG  MET A 388     -64.682  83.131  16.571  1.00 55.25           C  
ATOM    329  SD  MET A 388     -65.734  84.581  16.888  1.00 55.25           S  
ATOM    330  CE  MET A 388     -64.881  85.663  15.706  1.00 55.25           C  
ATOM    331  N   MET A 389     -61.484  82.040  14.758  1.00 98.94           N  
ATOM    332  CA  MET A 389     -61.467  81.619  13.386  1.00 98.94           C  
ATOM    333  C   MET A 389     -61.066  80.186  13.304  1.00 98.94           C  
ATOM    334  O   MET A 389     -61.710  79.382  12.631  1.00 98.94           O  
ATOM    335  CB  MET A 389     -60.454  82.420  12.550  1.00 98.94           C  
ATOM    336  CG  MET A 389     -60.411  82.040  11.071  1.00 98.94           C  
ATOM    337  SD  MET A 389     -61.850  82.599  10.115  1.00 98.94           S  
ATOM    338  CE  MET A 389     -61.154  82.106   8.513  1.00 98.94           C  
ATOM    339  N   ARG A 390     -59.999  79.822  14.031  1.00 75.85           N  
ATOM    340  CA  ARG A 390     -59.500  78.486  13.922  1.00 75.85           C  
ATOM    341  C   ARG A 390     -60.556  77.540  14.393  1.00 75.85           C  
ATOM    342  O   ARG A 390     -60.813  76.508  13.773  1.00 75.85           O  
ATOM    343  CB  ARG A 390     -58.235  78.264  14.770  1.00 75.85           C  
ATOM    344  CG  ARG A 390     -57.035  79.075  14.271  1.00 75.85           C  
ATOM    345  CD  ARG A 390     -55.820  79.022  15.198  1.00 75.85           C  
ATOM    346  NE  ARG A 390     -56.196  79.704  16.470  1.00 75.85           N  
ATOM    347  CZ  ARG A 390     -55.396  79.583  17.569  1.00 75.85           C  
ATOM    348  NH1 ARG A 390     -54.242  78.857  17.499  1.00 75.85           N1+
ATOM    349  NH2 ARG A 390     -55.751  80.183  18.743  1.00 75.85           N  
ATOM    350  N   THR A 391     -61.217  77.894  15.506  1.00127.12           N  
ATOM    351  CA  THR A 391     -62.198  77.035  16.093  1.00127.12           C  
ATOM    352  C   THR A 391     -63.361  76.849  15.173  1.00127.12           C  
ATOM    353  O   THR A 391     -63.851  75.734  15.034  1.00127.12           O  
ATOM    354  CB  THR A 391     -62.749  77.554  17.388  1.00127.12           C  
ATOM    355  CG2 THR A 391     -61.596  77.723  18.383  1.00127.12           C  
ATOM    356  OG1 THR A 391     -63.411  78.794  17.190  1.00127.12           O  
ATOM    357  N   LYS A 392     -63.846  77.911  14.501  1.00104.09           N  
ATOM    358  CA  LYS A 392     -65.033  77.731  13.711  1.00104.09           C  
ATOM    359  C   LYS A 392     -64.796  76.735  12.640  1.00104.09           C  
ATOM    360  O   LYS A 392     -65.626  75.856  12.413  1.00104.09           O  
ATOM    361  CB  LYS A 392     -65.524  78.988  12.980  1.00104.09           C  
ATOM    362  CG  LYS A 392     -66.725  78.667  12.082  1.00104.09           C  
ATOM    363  CD  LYS A 392     -67.390  79.885  11.442  1.00104.09           C  
ATOM    364  CE  LYS A 392     -68.490  79.529  10.437  1.00104.09           C  
ATOM    365  NZ  LYS A 392     -69.075  80.762   9.863  1.00104.09           N1+
ATOM    366  N   MET A 393     -63.654  76.837  11.947  1.00 81.44           N  
ATOM    367  CA  MET A 393     -63.452  75.935  10.858  1.00 81.44           C  
ATOM    368  C   MET A 393     -63.425  74.557  11.422  1.00 81.44           C  
ATOM    369  O   MET A 393     -64.058  73.636  10.904  1.00 81.44           O  
ATOM    370  CB  MET A 393     -62.130  76.187  10.120  1.00 81.44           C  
ATOM    371  CG  MET A 393     -62.089  77.570   9.473  1.00 81.44           C  
ATOM    372  SD  MET A 393     -63.312  77.812   8.149  1.00 81.44           S  
ATOM    373  CE  MET A 393     -63.311  79.624   8.257  1.00 81.44           C  
ATOM    374  N   ARG A 394     -62.728  74.409  12.557  1.00183.81           N  
ATOM    375  CA  ARG A 394     -62.574  73.126  13.165  1.00183.81           C  
ATOM    376  C   ARG A 394     -63.935  72.614  13.507  1.00183.81           C  
ATOM    377  O   ARG A 394     -64.254  71.453  13.258  1.00183.81           O  
ATOM    378  CB  ARG A 394     -61.849  73.190  14.523  1.00183.81           C  
ATOM    379  CG  ARG A 394     -60.464  73.839  14.519  1.00183.81           C  
ATOM    380  CD  ARG A 394     -59.891  73.997  15.932  1.00183.81           C  
ATOM    381  NE  ARG A 394     -58.571  74.679  15.824  1.00183.81           N  
ATOM    382  CZ  ARG A 394     -58.046  75.330  16.905  1.00183.81           C  
ATOM    383  NH1 ARG A 394     -58.742  75.393  18.078  1.00183.81           N1+
ATOM    384  NH2 ARG A 394     -56.820  75.922  16.815  1.00183.81           N  
ATOM    385  N   MET A 395     -64.783  73.505  14.052  1.00164.25           N  
ATOM    386  CA  MET A 395     -66.055  73.169  14.625  1.00164.25           C  
ATOM    387  C   MET A 395     -66.958  72.546  13.623  1.00164.25           C  
ATOM    388  O   MET A 395     -67.629  71.564  13.928  1.00164.25           O  
ATOM    389  CB  MET A 395     -66.807  74.394  15.178  1.00164.25           C  
ATOM    390  CG  MET A 395     -66.136  75.050  16.387  1.00164.25           C  
ATOM    391  SD  MET A 395     -66.179  74.060  17.908  1.00164.25           S  
ATOM    392  CE  MET A 395     -65.541  75.383  18.975  1.00164.25           C  
ATOM    393  N   ARG A 396     -67.005  73.089  12.400  1.00136.02           N  
ATOM    394  CA  ARG A 396     -67.943  72.558  11.461  1.00136.02           C  
ATOM    395  C   ARG A 396     -67.608  71.115  11.225  1.00136.02           C  
ATOM    396  O   ARG A 396     -68.475  70.250  11.341  1.00136.02           O  
ATOM    397  CB  ARG A 396     -67.865  73.331  10.141  1.00136.02           C  
ATOM    398  CG  ARG A 396     -68.146  74.817  10.379  1.00136.02           C  
ATOM    399  CD  ARG A 396     -67.416  75.747   9.413  1.00136.02           C  
ATOM    400  NE  ARG A 396     -68.376  76.179   8.364  1.00136.02           N  
ATOM    401  CZ  ARG A 396     -67.895  76.646   7.177  1.00136.02           C  
ATOM    402  NH1 ARG A 396     -66.550  76.635   6.942  1.00136.02           N1+
ATOM    403  NH2 ARG A 396     -68.753  77.126   6.231  1.00136.02           N  
ATOM    404  N   ARG A 397     -66.325  70.811  10.948  1.00176.65           N  
ATOM    405  CA  ARG A 397     -65.940  69.452  10.669  1.00176.65           C  
ATOM    406  C   ARG A 397     -66.127  68.692  11.929  1.00176.65           C  
ATOM    407  O   ARG A 397     -66.410  67.495  11.945  1.00176.65           O  
ATOM    408  CB  ARG A 397     -64.476  69.293  10.208  1.00176.65           C  
ATOM    409  CG  ARG A 397     -63.417  69.698  11.234  1.00176.65           C  
ATOM    410  CD  ARG A 397     -63.048  68.578  12.208  1.00176.65           C  
ATOM    411  NE  ARG A 397     -61.849  67.894  11.642  1.00176.65           N  
ATOM    412  CZ  ARG A 397     -61.460  66.669  12.103  1.00176.65           C  
ATOM    413  NH1 ARG A 397     -62.189  66.036  13.069  1.00176.65           N1+
ATOM    414  NH2 ARG A 397     -60.347  66.071  11.587  1.00176.65           N  
ATOM    415  N   MET A 398     -65.971  69.427  13.032  1.00101.45           N  
ATOM    416  CA  MET A 398     -66.052  68.939  14.365  1.00101.45           C  
ATOM    417  C   MET A 398     -67.431  68.405  14.606  1.00101.45           C  
ATOM    418  O   MET A 398     -67.584  67.458  15.365  1.00101.45           O  
ATOM    419  CB  MET A 398     -65.792  70.068  15.383  1.00101.45           C  
ATOM    420  CG  MET A 398     -65.534  69.623  16.825  1.00101.45           C  
ATOM    421  SD  MET A 398     -63.886  68.916  17.144  1.00101.45           S  
ATOM    422  CE  MET A 398     -64.372  67.189  16.878  1.00101.45           C  
ATOM    423  N   ARG A 399     -68.487  68.982  14.000  1.00231.17           N  
ATOM    424  CA  ARG A 399     -69.802  68.527  14.339  1.00231.17           C  
ATOM    425  C   ARG A 399     -69.952  67.086  13.971  1.00231.17           C  
ATOM    426  O   ARG A 399     -70.495  66.299  14.739  1.00231.17           O  
ATOM    427  CB  ARG A 399     -70.884  69.463  13.787  1.00231.17           C  
ATOM    428  CG  ARG A 399     -70.522  70.883  14.249  1.00231.17           C  
ATOM    429  CD  ARG A 399     -71.649  71.776  14.782  1.00231.17           C  
ATOM    430  NE  ARG A 399     -71.018  73.075  15.159  1.00231.17           N  
ATOM    431  CZ  ARG A 399     -70.739  74.024  14.215  1.00231.17           C  
ATOM    432  NH1 ARG A 399     -71.033  73.816  12.902  1.00231.17           N1+
ATOM    433  NH2 ARG A 399     -70.138  75.192  14.576  1.00231.17           N  
ATOM    434  N   ARG A 400     -69.443  66.663  12.806  1.00268.11           N  
ATOM    435  CA  ARG A 400     -69.538  65.260  12.487  1.00268.11           C  
ATOM    436  C   ARG A 400     -68.776  64.429  13.460  1.00268.11           C  
ATOM    437  O   ARG A 400     -69.290  63.468  14.036  1.00268.11           O  
ATOM    438  CB  ARG A 400     -68.858  64.900  11.165  1.00268.11           C  
ATOM    439  CG  ARG A 400     -68.222  63.508  11.255  1.00268.11           C  
ATOM    440  CD  ARG A 400     -66.693  63.524  11.276  1.00268.11           C  
ATOM    441  NE  ARG A 400     -66.255  64.200  10.025  1.00268.11           N  
ATOM    442  CZ  ARG A 400     -64.988  64.693   9.908  1.00268.11           C  
ATOM    443  NH1 ARG A 400     -64.078  64.516  10.905  1.00268.11           N1+
ATOM    444  NH2 ARG A 400     -64.610  65.346   8.774  1.00268.11           N  
ATOM    445  N   THR A 401     -67.514  64.819  13.680  1.00 82.82           N  
ATOM    446  CA  THR A 401     -66.613  64.027  14.452  1.00 82.82           C  
ATOM    447  C   THR A 401     -67.210  63.914  15.790  1.00 82.82           C  
ATOM    448  O   THR A 401     -67.168  62.868  16.430  1.00 82.82           O  
ATOM    449  CB  THR A 401     -65.296  64.702  14.686  1.00 82.82           C  
ATOM    450  CG2 THR A 401     -64.376  63.699  15.398  1.00 82.82           C  
ATOM    451  OG1 THR A 401     -64.703  65.098  13.463  1.00 82.82           O  
ATOM    452  N   ARG A 402     -67.804  65.028  16.220  1.00163.77           N  
ATOM    453  CA  ARG A 402     -68.339  65.146  17.522  1.00163.77           C  
ATOM    454  C   ARG A 402     -69.407  64.134  17.711  1.00163.77           C  
ATOM    455  O   ARG A 402     -69.468  63.533  18.777  1.00163.77           O  
ATOM    456  CB  ARG A 402     -68.984  66.515  17.803  1.00163.77           C  
ATOM    457  CG  ARG A 402     -67.989  67.632  18.110  1.00163.77           C  
ATOM    458  CD  ARG A 402     -67.595  67.695  19.587  1.00163.77           C  
ATOM    459  NE  ARG A 402     -66.888  68.990  19.789  1.00163.77           N  
ATOM    460  CZ  ARG A 402     -65.738  69.047  20.522  1.00163.77           C  
ATOM    461  NH1 ARG A 402     -65.213  67.907  21.056  1.00163.77           N1+
ATOM    462  NH2 ARG A 402     -65.108  70.243  20.708  1.00163.77           N  
ATOM    463  N   ARG A 403     -70.265  63.906  16.698  1.00231.96           N  
ATOM    464  CA  ARG A 403     -71.368  63.004  16.882  1.00231.96           C  
ATOM    465  C   ARG A 403     -70.784  61.673  17.254  1.00231.96           C  
ATOM    466  O   ARG A 403     -71.165  61.057  18.249  1.00231.96           O  
ATOM    467  CB  ARG A 403     -72.145  62.794  15.573  1.00231.96           C  
ATOM    468  CG  ARG A 403     -73.645  62.593  15.776  1.00231.96           C  
ATOM    469  CD  ARG A 403     -74.391  63.932  15.845  1.00231.96           C  
ATOM    470  NE  ARG A 403     -73.624  64.825  16.760  1.00231.96           N  
ATOM    471  CZ  ARG A 403     -73.191  66.049  16.335  1.00231.96           C  
ATOM    472  NH1 ARG A 403     -73.506  66.498  15.085  1.00231.96           N1+
ATOM    473  NH2 ARG A 403     -72.423  66.820  17.159  1.00231.96           N  
ATOM    474  N   LYS A 404     -69.798  61.221  16.462  1.00145.42           N  
ATOM    475  CA  LYS A 404     -69.170  59.943  16.651  1.00145.42           C  
ATOM    476  C   LYS A 404     -68.431  59.866  17.955  1.00145.42           C  
ATOM    477  O   LYS A 404     -68.655  58.950  18.744  1.00145.42           O  
ATOM    478  CB  LYS A 404     -68.115  59.673  15.565  1.00145.42           C  
ATOM    479  CG  LYS A 404     -67.287  58.407  15.790  1.00145.42           C  
ATOM    480  CD  LYS A 404     -66.254  58.158  14.687  1.00145.42           C  
ATOM    481  CE  LYS A 404     -66.716  57.185  13.602  1.00145.42           C  
ATOM    482  NZ  LYS A 404     -66.683  55.803  14.129  1.00145.42           N1+
ATOM    483  N   MET A 405     -67.540  60.839  18.223  1.00103.47           N  
ATOM    484  CA  MET A 405     -66.711  60.782  19.397  1.00103.47           C  
ATOM    485  C   MET A 405     -67.559  60.938  20.612  1.00103.47           C  
ATOM    486  O   MET A 405     -67.269  60.375  21.668  1.00103.47           O  
ATOM    487  CB  MET A 405     -65.632  61.874  19.461  1.00103.47           C  
ATOM    488  CG  MET A 405     -64.532  61.723  18.410  1.00103.47           C  
ATOM    489  SD  MET A 405     -63.055  62.735  18.733  1.00103.47           S  
ATOM    490  CE  MET A 405     -63.959  64.308  18.763  1.00103.47           C  
ATOM    491  N   ARG A 406     -68.638  61.725  20.478  1.00217.27           N  
ATOM    492  CA  ARG A 406     -69.451  62.068  21.596  1.00217.27           C  
ATOM    493  C   ARG A 406     -69.908  60.833  22.282  1.00217.27           C  
ATOM    494  O   ARG A 406     -69.595  60.628  23.455  1.00217.27           O  
ATOM    495  CB  ARG A 406     -70.714  62.813  21.140  1.00217.27           C  
ATOM    496  CG  ARG A 406     -71.676  63.142  22.273  1.00217.27           C  
ATOM    497  CD  ARG A 406     -72.810  64.067  21.841  1.00217.27           C  
ATOM    498  NE  ARG A 406     -72.177  65.107  20.990  1.00217.27           N  
ATOM    499  CZ  ARG A 406     -71.251  65.952  21.526  1.00217.27           C  
ATOM    500  NH1 ARG A 406     -70.829  65.815  22.819  1.00217.27           N1+
ATOM    501  NH2 ARG A 406     -70.753  66.961  20.760  1.00217.27           N  
ATOM    502  N   ARG A 407     -70.609  59.941  21.558  1.00126.63           N  
ATOM    503  CA  ARG A 407     -71.078  58.790  22.263  1.00126.63           C  
ATOM    504  C   ARG A 407     -70.666  57.555  21.553  1.00126.63           C  
ATOM    505  O   ARG A 407     -70.858  57.414  20.347  1.00126.63           O  
ATOM    506  CB  ARG A 407     -72.608  58.696  22.422  1.00126.63           C  
ATOM    507  CG  ARG A 407     -73.197  59.613  23.496  1.00126.63           C  
ATOM    508  CD  ARG A 407     -72.860  59.179  24.927  1.00126.63           C  
ATOM    509  NE  ARG A 407     -73.397  57.802  25.138  1.00126.63           N  
ATOM    510  CZ  ARG A 407     -73.826  57.404  26.373  1.00126.63           C  
ATOM    511  NH1 ARG A 407     -73.832  58.287  27.415  1.00126.63           N1+
ATOM    512  NH2 ARG A 407     -74.250  56.121  26.566  1.00126.63           N  
ATOM    513  N   LYS A 408     -70.052  56.630  22.310  1.00 98.07           N  
ATOM    514  CA  LYS A 408     -69.736  55.349  21.773  1.00 98.07           C  
ATOM    515  C   LYS A 408     -71.050  54.684  21.534  1.00 98.07           C  
ATOM    516  O   LYS A 408     -71.293  54.112  20.472  1.00 98.07           O  
ATOM    517  CB  LYS A 408     -68.928  54.497  22.766  1.00 98.07           C  
ATOM    518  CG  LYS A 408     -69.602  54.352  24.135  1.00 98.07           C  
ATOM    519  CD  LYS A 408     -68.967  53.280  25.025  1.00 98.07           C  
ATOM    520  CE  LYS A 408     -69.549  53.220  26.441  1.00 98.07           C  
ATOM    521  NZ  LYS A 408     -69.210  54.456  27.183  1.00 98.07           N1+
ATOM    522  N   MET A 409     -71.945  54.767  22.538  1.00162.93           N  
ATOM    523  CA  MET A 409     -73.251  54.196  22.422  1.00162.93           C  
ATOM    524  C   MET A 409     -73.917  54.946  21.316  1.00162.93           C  
ATOM    525  O   MET A 409     -74.489  54.346  20.408  1.00162.93           O  
ATOM    526  CB  MET A 409     -74.086  54.436  23.695  1.00162.93           C  
ATOM    527  CG  MET A 409     -75.324  53.550  23.884  1.00162.93           C  
ATOM    528  SD  MET A 409     -76.570  53.613  22.563  1.00162.93           S  
ATOM    529  CE  MET A 409     -75.819  52.271  21.594  1.00162.93           C  
ATOM    530  N   SER A 410     -73.812  56.292  21.372  1.00237.66           N  
ATOM    531  CA  SER A 410     -74.378  57.185  20.407  1.00237.66           C  
ATOM    532  C   SER A 410     -75.684  57.703  20.950  1.00237.66           C  
ATOM    533  O   SER A 410     -75.677  58.470  21.909  1.00237.66           O  
ATOM    534  CB  SER A 410     -74.440  56.657  18.954  1.00237.66           C  
ATOM    535  OG  SER A 410     -73.137  56.578  18.404  1.00237.66           O  
ATOM    536  N   PRO A 411     -76.804  57.281  20.428  1.00153.25           N  
ATOM    537  CA  PRO A 411     -78.060  57.921  20.729  1.00153.25           C  
ATOM    538  C   PRO A 411     -78.459  57.882  22.164  1.00153.25           C  
ATOM    539  O   PRO A 411     -79.496  58.465  22.477  1.00153.25           O  
ATOM    540  CB  PRO A 411     -79.102  57.078  20.058  1.00153.25           C  
ATOM    541  CG  PRO A 411     -78.548  55.657  20.239  1.00153.25           C  
ATOM    542  CD  PRO A 411     -77.022  55.849  20.230  1.00153.25           C  
ATOM    543  N   ALA A 412     -77.721  57.187  23.042  1.00 52.07           N  
ATOM    544  CA  ALA A 412     -78.222  56.978  24.368  1.00 52.07           C  
ATOM    545  C   ALA A 412     -78.549  58.274  25.028  1.00 52.07           C  
ATOM    546  O   ALA A 412     -79.604  58.395  25.649  1.00 52.07           O  
ATOM    547  CB  ALA A 412     -77.210  56.249  25.270  1.00 52.07           C  
ATOM    548  N   ARG A 413     -77.687  59.296  24.908  1.00140.56           N  
ATOM    549  CA  ARG A 413     -78.078  60.497  25.577  1.00140.56           C  
ATOM    550  C   ARG A 413     -77.634  61.658  24.773  1.00140.56           C  
ATOM    551  O   ARG A 413     -76.541  61.652  24.212  1.00140.56           O  
ATOM    552  CB  ARG A 413     -77.340  60.721  26.901  1.00140.56           C  
ATOM    553  CG  ARG A 413     -77.473  59.600  27.923  1.00140.56           C  
ATOM    554  CD  ARG A 413     -76.647  59.888  29.176  1.00140.56           C  
ATOM    555  NE  ARG A 413     -76.892  58.784  30.140  1.00140.56           N  
ATOM    556  CZ  ARG A 413     -76.831  59.029  31.480  1.00140.56           C  
ATOM    557  NH1 ARG A 413     -76.502  60.267  31.950  1.00140.56           N1+
ATOM    558  NH2 ARG A 413     -77.109  58.017  32.350  1.00140.56           N  
ATOM    559  N   PRO A 414     -78.475  62.644  24.677  1.00114.39           N  
ATOM    560  CA  PRO A 414     -77.991  63.884  24.158  1.00114.39           C  
ATOM    561  C   PRO A 414     -77.420  64.525  25.390  1.00114.39           C  
ATOM    562  O   PRO A 414     -77.774  64.102  26.490  1.00114.39           O  
ATOM    563  CB  PRO A 414     -79.185  64.575  23.508  1.00114.39           C  
ATOM    564  CG  PRO A 414     -80.414  63.823  24.046  1.00114.39           C  
ATOM    565  CD  PRO A 414     -79.873  62.417  24.347  1.00114.39           C  
ATOM    566  N   ARG A 415     -76.537  65.525  25.263  1.00234.39           N  
ATOM    567  CA  ARG A 415     -75.907  66.063  26.435  1.00234.39           C  
ATOM    568  C   ARG A 415     -75.693  67.493  26.094  1.00234.39           C  
ATOM    569  O   ARG A 415     -76.140  67.903  25.028  1.00234.39           O  
ATOM    570  CB  ARG A 415     -74.521  65.427  26.626  1.00234.39           C  
ATOM    571  CG  ARG A 415     -74.033  65.418  28.066  1.00234.39           C  
ATOM    572  CD  ARG A 415     -74.793  64.418  28.944  1.00234.39           C  
ATOM    573  NE  ARG A 415     -74.310  64.612  30.338  1.00234.39           N  
ATOM    574  CZ  ARG A 415     -75.186  64.517  31.379  1.00234.39           C  
ATOM    575  NH1 ARG A 415     -76.485  64.169  31.147  1.00234.39           N1+
ATOM    576  NH2 ARG A 415     -74.764  64.785  32.649  1.00234.39           N  
ATOM    577  N   THR A 416     -75.076  68.309  26.983  1.00166.47           N  
ATOM    578  CA  THR A 416     -74.760  69.622  26.497  1.00166.47           C  
ATOM    579  C   THR A 416     -73.821  69.331  25.349  1.00166.47           C  
ATOM    580  O   THR A 416     -72.672  68.932  25.549  1.00166.47           O  
ATOM    581  CB  THR A 416     -74.122  70.548  27.510  1.00166.47           C  
ATOM    582  CG2 THR A 416     -72.824  69.945  28.075  1.00166.47           C  
ATOM    583  OG1 THR A 416     -73.861  71.809  26.908  1.00166.47           O  
ATOM    584  N   SER A 417     -74.311  69.489  24.093  1.00190.86           N  
ATOM    585  CA  SER A 417     -73.548  69.030  22.962  1.00190.86           C  
ATOM    586  C   SER A 417     -74.417  69.008  21.688  1.00190.86           C  
ATOM    587  O   SER A 417     -74.993  70.049  21.405  1.00190.86           O  
ATOM    588  CB  SER A 417     -73.044  67.603  23.159  1.00190.86           C  
ATOM    589  OG  SER A 417     -74.138  66.701  23.228  1.00190.86           O  
ATOM    590  N   CYS A 418     -74.515  67.884  20.865  1.00260.80           N  
ATOM    591  CA  CYS A 418     -75.381  67.863  19.646  1.00260.80           C  
ATOM    592  C   CYS A 418     -76.748  68.024  20.117  1.00260.80           C  
ATOM    593  O   CYS A 418     -77.602  68.389  19.324  1.00260.80           O  
ATOM    594  CB  CYS A 418     -75.386  66.739  18.405  1.00260.80           C  
ATOM    595  SG  CYS A 418     -76.851  66.527  17.102  1.00260.80           S  
ATOM    596  N   ARG A 419     -77.026  67.706  21.393  1.00148.53           N  
ATOM    597  CA  ARG A 419     -78.368  67.990  21.758  1.00148.53           C  
ATOM    598  C   ARG A 419     -78.592  69.475  21.637  1.00148.53           C  
ATOM    599  O   ARG A 419     -79.508  69.908  20.941  1.00148.53           O  
ATOM    600  CB  ARG A 419     -78.740  67.557  23.189  1.00148.53           C  
ATOM    601  CG  ARG A 419     -80.194  67.884  23.527  1.00148.53           C  
ATOM    602  CD  ARG A 419     -80.845  66.897  24.493  1.00148.53           C  
ATOM    603  NE  ARG A 419     -80.406  67.202  25.883  1.00148.53           N  
ATOM    604  CZ  ARG A 419     -80.988  66.519  26.911  1.00148.53           C  
ATOM    605  NH1 ARG A 419     -81.937  65.577  26.638  1.00148.53           N1+
ATOM    606  NH2 ARG A 419     -80.636  66.778  28.203  1.00148.53           N  
ATOM    607  N   GLU A 420     -77.728  70.297  22.277  1.00106.04           N  
ATOM    608  CA  GLU A 420     -77.854  71.736  22.309  1.00106.04           C  
ATOM    609  C   GLU A 420     -77.579  72.338  20.963  1.00106.04           C  
ATOM    610  O   GLU A 420     -78.340  73.162  20.455  1.00106.04           O  
ATOM    611  CB  GLU A 420     -76.849  72.343  23.310  1.00106.04           C  
ATOM    612  CG  GLU A 420     -77.025  73.834  23.600  1.00106.04           C  
ATOM    613  CD  GLU A 420     -75.945  74.232  24.602  1.00106.04           C  
ATOM    614  OE1 GLU A 420     -74.740  74.049  24.282  1.00106.04           O  
ATOM    615  OE2 GLU A 420     -76.312  74.711  25.708  1.00106.04           O1-
ATOM    616  N   ALA A 421     -76.461  71.921  20.351  1.00 76.37           N  
ATOM    617  CA  ALA A 421     -76.019  72.490  19.124  1.00 76.37           C  
ATOM    618  C   ALA A 421     -77.029  72.183  18.104  1.00 76.37           C  
ATOM    619  O   ALA A 421     -77.419  73.027  17.297  1.00 76.37           O  
ATOM    620  CB  ALA A 421     -74.697  71.883  18.629  1.00 76.37           C  
ATOM    621  N   CYS A 422     -77.454  70.920  18.093  1.00165.99           N  
ATOM    622  CA  CYS A 422     -78.371  70.611  17.075  1.00165.99           C  
ATOM    623  C   CYS A 422     -79.776  71.126  17.374  1.00165.99           C  
ATOM    624  O   CYS A 422     -80.469  71.589  16.466  1.00165.99           O  
ATOM    625  CB  CYS A 422     -78.133  69.213  16.554  1.00165.99           C  
ATOM    626  SG  CYS A 422     -76.387  69.368  16.023  1.00165.99           S  
ATOM    627  N   LEU A 423     -80.204  71.117  18.659  1.00173.91           N  
ATOM    628  CA  LEU A 423     -81.530  71.460  19.130  1.00173.91           C  
ATOM    629  C   LEU A 423     -81.489  72.472  20.255  1.00173.91           C  
ATOM    630  O   LEU A 423     -80.659  72.398  21.153  1.00173.91           O  
ATOM    631  CB  LEU A 423     -82.229  70.162  19.598  1.00173.91           C  
ATOM    632  CG  LEU A 423     -83.290  70.241  20.708  1.00173.91           C  
ATOM    633  CD1 LEU A 423     -84.087  68.934  20.793  1.00173.91           C  
ATOM    634  CD2 LEU A 423     -82.589  70.422  22.065  1.00173.91           C  
ATOM    635  N   GLN A 424     -82.422  73.449  20.238  1.00125.82           N  
ATOM    636  CA  GLN A 424     -82.543  74.492  21.220  1.00125.82           C  
ATOM    637  C   GLN A 424     -83.326  73.933  22.367  1.00125.82           C  
ATOM    638  O   GLN A 424     -83.843  72.825  22.272  1.00125.82           O  
ATOM    639  CB  GLN A 424     -83.279  75.736  20.692  1.00125.82           C  
ATOM    640  CG  GLN A 424     -83.043  76.993  21.531  1.00125.82           C  
ATOM    641  CD  GLN A 424     -81.623  77.467  21.243  1.00125.82           C  
ATOM    642  NE2 GLN A 424     -81.263  78.676  21.752  1.00125.82           N  
ATOM    643  OE1 GLN A 424     -80.850  76.777  20.582  1.00125.82           O  
ATOM    644  N   GLY A 425     -83.451  74.694  23.476  1.00 39.09           N  
ATOM    645  CA  GLY A 425     -84.121  74.213  24.657  1.00 39.09           C  
ATOM    646  C   GLY A 425     -85.476  73.726  24.260  1.00 39.09           C  
ATOM    647  O   GLY A 425     -86.114  74.279  23.368  1.00 39.09           O  
ATOM    648  N   TRP A 426     -85.950  72.663  24.934  1.00155.90           N  
ATOM    649  CA  TRP A 426     -87.124  71.977  24.499  1.00155.90           C  
ATOM    650  C   TRP A 426     -87.743  71.341  25.706  1.00155.90           C  
ATOM    651  O   TRP A 426     -87.284  71.550  26.827  1.00155.90           O  
ATOM    652  CB  TRP A 426     -86.729  70.884  23.478  1.00155.90           C  
ATOM    653  CG  TRP A 426     -85.838  69.781  24.026  1.00155.90           C  
ATOM    654  CD1 TRP A 426     -86.148  68.459  24.134  1.00155.90           C  
ATOM    655  CD2 TRP A 426     -84.529  69.928  24.619  1.00155.90           C  
ATOM    656  CE2 TRP A 426     -84.152  68.677  25.105  1.00155.90           C  
ATOM    657  CE3 TRP A 426     -83.708  71.008  24.760  1.00155.90           C  
ATOM    658  NE1 TRP A 426     -85.157  67.789  24.810  1.00155.90           N  
ATOM    659  CZ2 TRP A 426     -82.962  68.500  25.746  1.00155.90           C  
ATOM    660  CZ3 TRP A 426     -82.502  70.826  25.399  1.00155.90           C  
ATOM    661  CH2 TRP A 426     -82.138  69.595  25.887  1.00155.90           C  
ATOM    662  N   THR A 427     -88.825  70.562  25.502  1.00 88.08           N  
ATOM    663  CA  THR A 427     -89.506  69.923  26.593  1.00 88.08           C  
ATOM    664  C   THR A 427     -88.754  68.670  26.913  1.00 88.08           C  
ATOM    665  O   THR A 427     -87.691  68.417  26.362  1.00 88.08           O  
ATOM    666  CB  THR A 427     -90.924  69.553  26.266  1.00 88.08           C  
ATOM    667  CG2 THR A 427     -90.918  68.453  25.190  1.00 88.08           C  
ATOM    668  OG1 THR A 427     -91.601  69.112  27.433  1.00 88.08           O  
ATOM    669  N   GLU A 428     -89.263  67.847  27.842  1.00 49.80           N  
ATOM    670  CA  GLU A 428     -88.561  66.641  28.176  1.00 49.80           C  
ATOM    671  C   GLU A 428     -88.724  65.686  27.040  1.00 49.80           C  
ATOM    672  O   GLU A 428     -89.676  65.781  26.266  1.00 49.80           O  
ATOM    673  CB  GLU A 428     -89.146  65.927  29.397  1.00 49.80           C  
ATOM    674  CG  GLU A 428     -90.608  65.548  29.156  1.00 49.80           C  
ATOM    675  CD  GLU A 428     -91.055  64.578  30.235  1.00 49.80           C  
ATOM    676  OE1 GLU A 428     -90.817  63.351  30.065  1.00 49.80           O  
ATOM    677  OE2 GLU A 428     -91.647  65.049  31.240  1.00 49.80           O1-
ATOM    678  N   ALA A 429     -87.772  64.744  26.898  1.00 29.77           N  
ATOM    679  CA  ALA A 429     -87.888  63.768  25.859  1.00 29.77           C  
ATOM    680  C   ALA A 429     -87.472  62.431  26.457  1.00 29.77           C  
ATOM    681  O   ALA A 429     -86.817  61.647  25.720  1.00 29.77           O  
ATOM    682  CB  ALA A 429     -86.944  64.026  24.674  1.00 29.77           C  
ATOM    683  OXT ALA A 429     -87.789  62.179  27.651  1.00 29.77           O1-
TER   
ATOM    684  N   ALA B 430     -79.655  90.779  -5.567  1.00  7.92           N  
ATOM    685  CA  ALA B 430     -79.145  91.247  -4.261  1.00  7.92           C  
ATOM    686  C   ALA B 430     -80.024  92.315  -3.710  1.00  7.92           C  
ATOM    687  O   ALA B 430     -81.130  92.043  -3.247  1.00  7.92           O  
ATOM    688  CB  ALA B 430     -77.725  91.813  -4.414  1.00  7.92           C  
ATOM    689  N   ALA B 431     -79.538  93.569  -3.735  1.00 18.60           N  
ATOM    690  CA  ALA B 431     -80.293  94.671  -3.220  1.00 18.60           C  
ATOM    691  C   ALA B 431     -81.534  94.823  -4.042  1.00 18.60           C  
ATOM    692  O   ALA B 431     -82.622  95.031  -3.507  1.00 18.60           O  
ATOM    693  CB  ALA B 431     -79.525  96.002  -3.304  1.00 18.60           C  
ATOM    694  N   GLU B 432     -81.408  94.700  -5.377  1.00 38.08           N  
ATOM    695  CA  GLU B 432     -82.539  94.897  -6.240  1.00 38.08           C  
ATOM    696  C   GLU B 432     -83.567  93.871  -5.897  1.00 38.08           C  
ATOM    697  O   GLU B 432     -84.742  94.186  -5.713  1.00 38.08           O  
ATOM    698  CB  GLU B 432     -82.184  94.696  -7.723  1.00 38.08           C  
ATOM    699  CG  GLU B 432     -81.190  95.725  -8.264  1.00 38.08           C  
ATOM    700  CD  GLU B 432     -80.777  95.282  -9.662  1.00 38.08           C  
ATOM    701  OE1 GLU B 432     -81.678  95.142 -10.532  1.00 38.08           O  
ATOM    702  OE2 GLU B 432     -79.554  95.068  -9.875  1.00 38.08           O1-
ATOM    703  N   LYS B 433     -83.128  92.609  -5.766  1.00 79.62           N  
ATOM    704  CA  LYS B 433     -84.040  91.557  -5.443  1.00 79.62           C  
ATOM    705  C   LYS B 433     -84.554  91.891  -4.093  1.00 79.62           C  
ATOM    706  O   LYS B 433     -85.686  91.571  -3.734  1.00 79.62           O  
ATOM    707  CB  LYS B 433     -83.380  90.174  -5.368  1.00 79.62           C  
ATOM    708  CG  LYS B 433     -84.400  89.039  -5.287  1.00 79.62           C  
ATOM    709  CD  LYS B 433     -83.798  87.665  -5.573  1.00 79.62           C  
ATOM    710  CE  LYS B 433     -84.825  86.533  -5.539  1.00 79.62           C  
ATOM    711  NZ  LYS B 433     -84.181  85.256  -5.918  1.00 79.62           N1+
ATOM    712  N   GLN B 434     -83.693  92.558  -3.310  1.00108.30           N  
ATOM    713  CA  GLN B 434     -84.017  92.938  -1.978  1.00108.30           C  
ATOM    714  C   GLN B 434     -84.050  91.684  -1.176  1.00108.30           C  
ATOM    715  O   GLN B 434     -84.448  91.683  -0.011  1.00108.30           O  
ATOM    716  CB  GLN B 434     -85.397  93.600  -1.906  1.00108.30           C  
ATOM    717  CG  GLN B 434     -85.815  94.034  -0.508  1.00108.30           C  
ATOM    718  CD  GLN B 434     -87.226  94.582  -0.636  1.00108.30           C  
ATOM    719  NE2 GLN B 434     -88.186  93.684  -0.981  1.00108.30           N  
ATOM    720  OE1 GLN B 434     -87.470  95.773  -0.446  1.00108.30           O  
ATOM    721  N   MET B 435     -83.602  90.574  -1.790  1.00144.04           N  
ATOM    722  CA  MET B 435     -83.539  89.352  -1.065  1.00144.04           C  
ATOM    723  C   MET B 435     -82.509  89.563  -0.014  1.00144.04           C  
ATOM    724  O   MET B 435     -82.713  89.228   1.151  1.00144.04           O  
ATOM    725  CB  MET B 435     -83.108  88.166  -1.938  1.00144.04           C  
ATOM    726  CG  MET B 435     -83.118  86.844  -1.179  1.00144.04           C  
ATOM    727  SD  MET B 435     -84.770  86.279  -0.676  1.00144.04           S  
ATOM    728  CE  MET B 435     -85.338  85.930  -2.364  1.00144.04           C  
ATOM    729  N   LYS B 436     -81.370  90.157  -0.417  1.00 32.24           N  
ATOM    730  CA  LYS B 436     -80.333  90.449   0.523  1.00 32.24           C  
ATOM    731  C   LYS B 436     -80.680  91.759   1.128  1.00 32.24           C  
ATOM    732  O   LYS B 436     -81.138  92.668   0.440  1.00 32.24           O  
ATOM    733  CB  LYS B 436     -78.935  90.594  -0.104  1.00 32.24           C  
ATOM    734  CG  LYS B 436     -77.850  90.904   0.931  1.00 32.24           C  
ATOM    735  CD  LYS B 436     -76.422  90.735   0.412  1.00 32.24           C  
ATOM    736  CE  LYS B 436     -75.352  91.011   1.470  1.00 32.24           C  
ATOM    737  NZ  LYS B 436     -74.012  90.717   0.918  1.00 32.24           N1+
ATOM    738  N   ASP B 437     -80.486  91.891   2.449  1.00 45.05           N  
ATOM    739  CA  ASP B 437     -80.799  93.148   3.049  1.00 45.05           C  
ATOM    740  C   ASP B 437     -79.676  94.076   2.757  1.00 45.05           C  
ATOM    741  O   ASP B 437     -78.540  93.660   2.536  1.00 45.05           O  
ATOM    742  CB  ASP B 437     -80.965  93.097   4.581  1.00 45.05           C  
ATOM    743  CG  ASP B 437     -82.269  92.382   4.907  1.00 45.05           C  
ATOM    744  OD1 ASP B 437     -83.001  92.022   3.947  1.00 45.05           O  
ATOM    745  OD2 ASP B 437     -82.554  92.193   6.120  1.00 45.05           O1-
ATOM    746  N   LYS B 438     -79.997  95.379   2.741  1.00 78.80           N  
ATOM    747  CA  LYS B 438     -79.024  96.398   2.530  1.00 78.80           C  
ATOM    748  C   LYS B 438     -78.355  96.582   3.849  1.00 78.80           C  
ATOM    749  O   LYS B 438     -78.735  95.950   4.832  1.00 78.80           O  
ATOM    750  CB  LYS B 438     -79.640  97.749   2.137  1.00 78.80           C  
ATOM    751  CG  LYS B 438     -78.601  98.812   1.794  1.00 78.80           C  
ATOM    752  CD  LYS B 438     -79.198 100.054   1.135  1.00 78.80           C  
ATOM    753  CE  LYS B 438     -78.147 100.963   0.495  1.00 78.80           C  
ATOM    754  NZ  LYS B 438     -77.325 101.612   1.540  1.00 78.80           N1+
ATOM    755  N   GLN B 439     -77.316  97.435   3.897  1.00107.59           N  
ATOM    756  CA  GLN B 439     -76.636  97.674   5.134  1.00107.59           C  
ATOM    757  C   GLN B 439     -77.659  98.199   6.091  1.00107.59           C  
ATOM    758  O   GLN B 439     -78.485  99.037   5.731  1.00107.59           O  
ATOM    759  CB  GLN B 439     -75.542  98.753   5.012  1.00107.59           C  
ATOM    760  CG  GLN B 439     -74.784  99.046   6.307  1.00107.59           C  
ATOM    761  CD  GLN B 439     -73.811 100.184   6.028  1.00107.59           C  
ATOM    762  NE2 GLN B 439     -72.606 100.120   6.656  1.00107.59           N  
ATOM    763  OE1 GLN B 439     -74.116 101.105   5.272  1.00107.59           O  
ATOM    764  N   ASP B 440     -77.643  97.675   7.335  1.00 71.61           N  
ATOM    765  CA  ASP B 440     -78.565  98.100   8.350  1.00 71.61           C  
ATOM    766  C   ASP B 440     -77.784  98.215   9.622  1.00 71.61           C  
ATOM    767  O   ASP B 440     -76.766  97.543   9.793  1.00 71.61           O  
ATOM    768  CB  ASP B 440     -79.685  97.081   8.616  1.00 71.61           C  
ATOM    769  CG  ASP B 440     -80.531  96.963   7.355  1.00 71.61           C  
ATOM    770  OD1 ASP B 440     -80.817  98.012   6.719  1.00 71.61           O  
ATOM    771  OD2 ASP B 440     -80.884  95.807   7.001  1.00 71.61           O1-
ATOM    772  N   GLU B 441     -78.210  99.108  10.542  1.00133.54           N  
ATOM    773  CA  GLU B 441     -77.525  99.149  11.803  1.00133.54           C  
ATOM    774  C   GLU B 441     -77.858  97.846  12.445  1.00133.54           C  
ATOM    775  O   GLU B 441     -79.028  97.476  12.525  1.00133.54           O  
ATOM    776  CB  GLU B 441     -77.991 100.286  12.728  1.00133.54           C  
ATOM    777  CG  GLU B 441     -79.491 100.247  13.015  1.00133.54           C  
ATOM    778  CD  GLU B 441     -80.212 100.729  11.766  1.00133.54           C  
ATOM    779  OE1 GLU B 441     -80.142 101.954  11.482  1.00133.54           O  
ATOM    780  OE2 GLU B 441     -80.844  99.883  11.078  1.00133.54           O1-
ATOM    781  N   GLU B 442     -76.845  97.084  12.899  1.00118.83           N  
ATOM    782  CA  GLU B 442     -77.228  95.791  13.378  1.00118.83           C  
ATOM    783  C   GLU B 442     -78.118  95.886  14.576  1.00118.83           C  
ATOM    784  O   GLU B 442     -79.338  95.769  14.493  1.00118.83           O  
ATOM    785  CB  GLU B 442     -76.017  94.952  13.808  1.00118.83           C  
ATOM    786  CG  GLU B 442     -76.389  93.567  14.334  1.00118.83           C  
ATOM    787  CD  GLU B 442     -75.121  92.930  14.882  1.00118.83           C  
ATOM    788  OE1 GLU B 442     -74.161  92.755  14.086  1.00118.83           O  
ATOM    789  OE2 GLU B 442     -75.089  92.623  16.104  1.00118.83           O1-
ATOM    790  N   GLN B 443     -77.535  96.158  15.749  1.00181.67           N  
ATOM    791  CA  GLN B 443     -78.384  96.192  16.895  1.00181.67           C  
ATOM    792  C   GLN B 443     -79.088  97.497  16.923  1.00181.67           C  
ATOM    793  O   GLN B 443     -80.292  97.584  17.162  1.00181.67           O  
ATOM    794  CB  GLN B 443     -77.613  96.055  18.215  1.00181.67           C  
ATOM    795  CG  GLN B 443     -78.542  95.852  19.407  1.00181.67           C  
ATOM    796  CD  GLN B 443     -79.205  94.494  19.217  1.00181.67           C  
ATOM    797  NE2 GLN B 443     -80.548  94.436  19.424  1.00181.67           N  
ATOM    798  OE1 GLN B 443     -78.546  93.512  18.879  1.00181.67           O  
ATOM    799  N   ARG B 444     -78.316  98.533  16.564  1.00179.44           N  
ATOM    800  CA  ARG B 444     -78.648  99.905  16.768  1.00179.44           C  
ATOM    801  C   ARG B 444     -80.044 100.254  16.436  1.00179.44           C  
ATOM    802  O   ARG B 444     -80.642  99.797  15.464  1.00179.44           O  
ATOM    803  CB  ARG B 444     -77.744 100.901  16.025  1.00179.44           C  
ATOM    804  CG  ARG B 444     -76.456 101.220  16.780  1.00179.44           C  
ATOM    805  CD  ARG B 444     -76.675 102.210  17.926  1.00179.44           C  
ATOM    806  NE  ARG B 444     -77.150 103.490  17.334  1.00179.44           N  
ATOM    807  CZ  ARG B 444     -77.046 104.647  18.048  1.00179.44           C  
ATOM    808  NH1 ARG B 444     -76.440 104.643  19.271  1.00179.44           N1+
ATOM    809  NH2 ARG B 444     -77.559 105.803  17.537  1.00179.44           N  
ATOM    810  N   LEU B 445     -80.587 101.087  17.338  1.00 87.69           N  
ATOM    811  CA  LEU B 445     -81.867 101.682  17.204  1.00 87.69           C  
ATOM    812  C   LEU B 445     -81.602 103.118  17.490  1.00 87.69           C  
ATOM    813  O   LEU B 445     -80.844 103.448  18.402  1.00 87.69           O  
ATOM    814  CB  LEU B 445     -82.886 101.137  18.210  1.00 87.69           C  
ATOM    815  CG  LEU B 445     -83.022  99.608  18.082  1.00 87.69           C  
ATOM    816  CD1 LEU B 445     -84.202  99.070  18.900  1.00 87.69           C  
ATOM    817  CD2 LEU B 445     -83.054  99.164  16.610  1.00 87.69           C  
ATOM    818  N   LYS B 446     -82.192 104.018  16.690  1.00142.26           N  
ATOM    819  CA  LYS B 446     -81.913 105.406  16.880  1.00142.26           C  
ATOM    820  C   LYS B 446     -83.115 105.992  17.539  1.00142.26           C  
ATOM    821  O   LYS B 446     -84.218 105.458  17.430  1.00142.26           O  
ATOM    822  CB  LYS B 446     -81.774 106.184  15.561  1.00142.26           C  
ATOM    823  CG  LYS B 446     -80.834 105.566  14.523  1.00142.26           C  
ATOM    824  CD  LYS B 446     -79.371 105.450  14.940  1.00142.26           C  
ATOM    825  CE  LYS B 446     -78.488 104.965  13.790  1.00142.26           C  
ATOM    826  NZ  LYS B 446     -78.941 103.633  13.332  1.00142.26           N1+
ATOM    827  N   GLU B 447     -82.927 107.107  18.267  1.00 81.37           N  
ATOM    828  CA  GLU B 447     -84.074 107.748  18.830  1.00 81.37           C  
ATOM    829  C   GLU B 447     -84.689 108.453  17.675  1.00 81.37           C  
ATOM    830  O   GLU B 447     -84.222 109.518  17.272  1.00 81.37           O  
ATOM    831  CB  GLU B 447     -83.728 108.836  19.861  1.00 81.37           C  
ATOM    832  CG  GLU B 447     -83.192 108.323  21.199  1.00 81.37           C  
ATOM    833  CD  GLU B 447     -84.387 108.090  22.109  1.00 81.37           C  
ATOM    834  OE1 GLU B 447     -85.105 107.075  21.905  1.00 81.37           O  
ATOM    835  OE2 GLU B 447     -84.601 108.931  23.022  1.00 81.37           O1-
ATOM    836  N   GLU B 448     -85.760 107.877  17.104  1.00128.70           N  
ATOM    837  CA  GLU B 448     -86.288 108.527  15.952  1.00128.70           C  
ATOM    838  C   GLU B 448     -87.181 109.608  16.458  1.00128.70           C  
ATOM    839  O   GLU B 448     -88.270 109.356  16.972  1.00128.70           O  
ATOM    840  CB  GLU B 448     -87.083 107.579  15.040  1.00128.70           C  
ATOM    841  CG  GLU B 448     -87.097 108.024  13.579  1.00128.70           C  
ATOM    842  CD  GLU B 448     -85.720 107.742  12.978  1.00128.70           C  
ATOM    843  OE1 GLU B 448     -84.799 107.339  13.739  1.00128.70           O  
ATOM    844  OE2 GLU B 448     -85.576 107.925  11.740  1.00128.70           O1-
ATOM    845  N   GLU B 449     -86.712 110.862  16.349  1.00 66.96           N  
ATOM    846  CA  GLU B 449     -87.504 111.954  16.817  1.00 66.96           C  
ATOM    847  C   GLU B 449     -87.495 112.963  15.727  1.00 66.96           C  
ATOM    848  O   GLU B 449     -86.490 113.148  15.043  1.00 66.96           O  
ATOM    849  CB  GLU B 449     -86.931 112.632  18.073  1.00 66.96           C  
ATOM    850  CG  GLU B 449     -87.888 113.630  18.728  1.00 66.96           C  
ATOM    851  CD  GLU B 449     -88.850 112.851  19.614  1.00 66.96           C  
ATOM    852  OE1 GLU B 449     -88.804 111.592  19.589  1.00 66.96           O  
ATOM    853  OE2 GLU B 449     -89.648 113.511  20.330  1.00 66.96           O1-
ATOM    854  N   GLU B 450     -88.641 113.625  15.511  1.00 81.76           N  
ATOM    855  CA  GLU B 450     -88.684 114.622  14.494  1.00 81.76           C  
ATOM    856  C   GLU B 450     -89.731 115.592  14.906  1.00 81.76           C  
ATOM    857  O   GLU B 450     -90.554 115.306  15.774  1.00 81.76           O  
ATOM    858  CB  GLU B 450     -89.069 114.074  13.113  1.00 81.76           C  
ATOM    859  CG  GLU B 450     -89.090 115.136  12.010  1.00 81.76           C  
ATOM    860  CD  GLU B 450     -87.646 115.484  11.678  1.00 81.76           C  
ATOM    861  OE1 GLU B 450     -86.910 115.891  12.616  1.00 81.76           O  
ATOM    862  OE2 GLU B 450     -87.258 115.339  10.488  1.00 81.76           O1-
ATOM    863  N   ASP B 451     -89.702 116.790  14.306  1.00 29.76           N  
ATOM    864  CA  ASP B 451     -90.694 117.760  14.630  1.00 29.76           C  
ATOM    865  C   ASP B 451     -91.988 117.159  14.191  1.00 29.76           C  
ATOM    866  O   ASP B 451     -93.004 117.261  14.877  1.00 29.76           O  
ATOM    867  CB  ASP B 451     -90.474 119.080  13.873  1.00 29.76           C  
ATOM    868  CG  ASP B 451     -91.319 120.163  14.525  1.00 29.76           C  
ATOM    869  OD1 ASP B 451     -92.466 119.853  14.941  1.00 29.76           O  
ATOM    870  OD2 ASP B 451     -90.823 121.317  14.622  1.00 29.76           O1-
ATOM    871  N   LYS B 452     -91.961 116.481  13.028  1.00133.86           N  
ATOM    872  CA  LYS B 452     -93.137 115.860  12.496  1.00133.86           C  
ATOM    873  C   LYS B 452     -92.868 114.388  12.431  1.00133.86           C  
ATOM    874  O   LYS B 452     -91.718 113.958  12.427  1.00133.86           O  
ATOM    875  CB  LYS B 452     -93.461 116.348  11.073  1.00133.86           C  
ATOM    876  CG  LYS B 452     -94.810 115.882  10.527  1.00133.86           C  
ATOM    877  CD  LYS B 452     -96.022 116.534  11.195  1.00133.86           C  
ATOM    878  CE  LYS B 452     -96.343 115.955  12.573  1.00133.86           C  
ATOM    879  NZ  LYS B 452     -97.573 116.580  13.110  1.00133.86           N1+
ATOM    880  N   LYS B 453     -93.935 113.568  12.396  1.00 43.45           N  
ATOM    881  CA  LYS B 453     -93.764 112.147  12.325  1.00 43.45           C  
ATOM    882  C   LYS B 453     -93.203 111.849  10.975  1.00 43.45           C  
ATOM    883  O   LYS B 453     -93.304 112.657  10.052  1.00 43.45           O  
ATOM    884  CB  LYS B 453     -95.079 111.358  12.463  1.00 43.45           C  
ATOM    885  CG  LYS B 453     -94.883 109.842  12.391  1.00 43.45           C  
ATOM    886  CD  LYS B 453     -96.121 109.038  12.791  1.00 43.45           C  
ATOM    887  CE  LYS B 453     -95.920 107.526  12.689  1.00 43.45           C  
ATOM    888  NZ  LYS B 453     -97.204 106.829  12.916  1.00 43.45           N1+
ATOM    889  N   ARG B 454     -92.580 110.666  10.832  1.00170.16           N  
ATOM    890  CA  ARG B 454     -91.934 110.338   9.599  1.00170.16           C  
ATOM    891  C   ARG B 454     -92.539 109.065   9.103  1.00170.16           C  
ATOM    892  O   ARG B 454     -93.472 108.527   9.697  1.00170.16           O  
ATOM    893  CB  ARG B 454     -90.431 110.064   9.777  1.00170.16           C  
ATOM    894  CG  ARG B 454     -89.725 111.131  10.617  1.00170.16           C  
ATOM    895  CD  ARG B 454     -90.018 112.562  10.172  1.00170.16           C  
ATOM    896  NE  ARG B 454     -89.350 112.772   8.861  1.00170.16           N  
ATOM    897  CZ  ARG B 454     -89.511 113.948   8.189  1.00170.16           C  
ATOM    898  NH1 ARG B 454     -90.305 114.926   8.712  1.00170.16           N1+
ATOM    899  NH2 ARG B 454     -88.875 114.146   6.998  1.00170.16           N  
ATOM    900  N   LYS B 455     -92.010 108.561   7.972  1.00 92.26           N  
ATOM    901  CA  LYS B 455     -92.517 107.376   7.346  1.00 92.26           C  
ATOM    902  C   LYS B 455     -92.384 106.216   8.282  1.00 92.26           C  
ATOM    903  O   LYS B 455     -93.328 105.446   8.454  1.00 92.26           O  
ATOM    904  CB  LYS B 455     -91.737 107.011   6.071  1.00 92.26           C  
ATOM    905  CG  LYS B 455     -91.811 108.068   4.967  1.00 92.26           C  
ATOM    906  CD  LYS B 455     -93.216 108.309   4.415  1.00 92.26           C  
ATOM    907  CE  LYS B 455     -93.255 109.397   3.341  1.00 92.26           C  
ATOM    908  NZ  LYS B 455     -94.578 109.415   2.681  1.00 92.26           N1+
ATOM    909  N   GLU B 456     -91.220 106.059   8.943  1.00126.67           N  
ATOM    910  CA  GLU B 456     -91.085 104.900   9.775  1.00126.67           C  
ATOM    911  C   GLU B 456     -91.944 105.067  10.979  1.00126.67           C  
ATOM    912  O   GLU B 456     -91.553 105.697  11.961  1.00126.67           O  
ATOM    913  CB  GLU B 456     -89.642 104.616  10.232  1.00126.67           C  
ATOM    914  CG  GLU B 456     -88.928 105.834  10.812  1.00126.67           C  
ATOM    915  CD  GLU B 456     -88.455 106.658   9.623  1.00126.67           C  
ATOM    916  OE1 GLU B 456     -88.476 106.111   8.488  1.00126.67           O  
ATOM    917  OE2 GLU B 456     -88.063 107.838   9.828  1.00126.67           O1-
ATOM    918  N   GLU B 457     -93.165 104.499  10.907  1.00 35.51           N  
ATOM    919  CA  GLU B 457     -94.075 104.527  12.012  1.00 35.51           C  
ATOM    920  C   GLU B 457     -93.462 103.692  13.083  1.00 35.51           C  
ATOM    921  O   GLU B 457     -93.411 104.074  14.251  1.00 35.51           O  
ATOM    922  CB  GLU B 457     -95.425 103.867  11.689  1.00 35.51           C  
ATOM    923  CG  GLU B 457     -96.281 104.629  10.680  1.00 35.51           C  
ATOM    924  CD  GLU B 457     -97.483 103.749  10.369  1.00 35.51           C  
ATOM    925  OE1 GLU B 457     -97.385 102.515  10.603  1.00 35.51           O  
ATOM    926  OE2 GLU B 457     -98.515 104.294   9.896  1.00 35.51           O1-
ATOM    927  N   ASP B 458     -92.961 102.511  12.680  1.00 27.42           N  
ATOM    928  CA  ASP B 458     -92.361 101.602  13.608  1.00 27.42           C  
ATOM    929  C   ASP B 458     -90.928 101.985  13.751  1.00 27.42           C  
ATOM    930  O   ASP B 458     -90.473 102.972  13.176  1.00 27.42           O  
ATOM    931  CB  ASP B 458     -92.399 100.131  13.155  1.00 27.42           C  
ATOM    932  CG  ASP B 458     -93.839  99.645  13.235  1.00 27.42           C  
ATOM    933  OD1 ASP B 458     -94.689 100.413  13.759  1.00 27.42           O  
ATOM    934  OD2 ASP B 458     -94.110  98.501  12.782  1.00 27.42           O1-
ATOM    935  N   ARG B 459     -90.180 101.209  14.556  1.00101.18           N  
ATOM    936  CA  ARG B 459     -88.791 101.498  14.755  1.00101.18           C  
ATOM    937  C   ARG B 459     -88.070 101.075  13.518  1.00101.18           C  
ATOM    938  O   ARG B 459     -88.533 100.190  12.799  1.00101.18           O  
ATOM    939  CB  ARG B 459     -88.177 100.749  15.949  1.00101.18           C  
ATOM    940  CG  ARG B 459     -88.879 101.076  17.268  1.00101.18           C  
ATOM    941  CD  ARG B 459     -88.734 102.536  17.698  1.00101.18           C  
ATOM    942  NE  ARG B 459     -87.361 102.708  18.248  1.00101.18           N  
ATOM    943  CZ  ARG B 459     -87.160 102.574  19.591  1.00101.18           C  
ATOM    944  NH1 ARG B 459     -88.215 102.303  20.413  1.00101.18           N1+
ATOM    945  NH2 ARG B 459     -85.907 102.707  20.114  1.00101.18           N  
ATOM    946  N   ARG B 460     -86.932 101.734  13.209  1.00 92.21           N  
ATOM    947  CA  ARG B 460     -86.219 101.347  12.028  1.00 92.21           C  
ATOM    948  C   ARG B 460     -85.862  99.910  12.230  1.00 92.21           C  
ATOM    949  O   ARG B 460     -86.227  99.062  11.417  1.00 92.21           O  
ATOM    950  CB  ARG B 460     -84.930 102.169  11.843  1.00 92.21           C  
ATOM    951  CG  ARG B 460     -84.143 101.852  10.570  1.00 92.21           C  
ATOM    952  CD  ARG B 460     -82.880 102.704  10.432  1.00 92.21           C  
ATOM    953  NE  ARG B 460     -82.179 102.289   9.186  1.00 92.21           N  
ATOM    954  CZ  ARG B 460     -81.021 102.917   8.826  1.00 92.21           C  
ATOM    955  NH1 ARG B 460     -80.554 103.964   9.566  1.00 92.21           N1+
ATOM    956  NH2 ARG B 460     -80.325 102.495   7.731  1.00 92.21           N  
ATOM    957  N   GLN B 461     -85.098  99.643  13.314  1.00101.70           N  
ATOM    958  CA  GLN B 461     -84.796  98.356  13.889  1.00101.70           C  
ATOM    959  C   GLN B 461     -84.707  97.307  12.829  1.00101.70           C  
ATOM    960  O   GLN B 461     -85.325  96.251  12.952  1.00101.70           O  
ATOM    961  CB  GLN B 461     -85.835  97.949  14.945  1.00101.70           C  
ATOM    962  CG  GLN B 461     -85.467  96.712  15.757  1.00101.70           C  
ATOM    963  CD  GLN B 461     -86.475  96.642  16.895  1.00101.70           C  
ATOM    964  NE2 GLN B 461     -87.759  96.980  16.598  1.00101.70           N  
ATOM    965  OE1 GLN B 461     -86.127  96.321  18.029  1.00101.70           O  
ATOM    966  N   ARG B 462     -83.969  97.578  11.740  1.00103.51           N  
ATOM    967  CA  ARG B 462     -83.934  96.633  10.662  1.00103.51           C  
ATOM    968  C   ARG B 462     -83.194  95.379  11.026  1.00103.51           C  
ATOM    969  O   ARG B 462     -83.695  94.273  10.833  1.00103.51           O  
ATOM    970  CB  ARG B 462     -83.289  97.215   9.392  1.00103.51           C  
ATOM    971  CG  ARG B 462     -83.302  96.245   8.210  1.00103.51           C  
ATOM    972  CD  ARG B 462     -84.711  95.783   7.831  1.00103.51           C  
ATOM    973  NE  ARG B 462     -84.595  94.884   6.648  1.00103.51           N  
ATOM    974  CZ  ARG B 462     -84.959  95.331   5.412  1.00103.51           C  
ATOM    975  NH1 ARG B 462     -85.459  96.593   5.266  1.00103.51           N1+
ATOM    976  NH2 ARG B 462     -84.848  94.509   4.328  1.00103.51           N  
ATOM    977  N   THR B 463     -81.978  95.510  11.584  1.00 51.97           N  
ATOM    978  CA  THR B 463     -81.187  94.335  11.820  1.00 51.97           C  
ATOM    979  C   THR B 463     -81.737  93.521  12.946  1.00 51.97           C  
ATOM    980  O   THR B 463     -81.647  92.295  12.917  1.00 51.97           O  
ATOM    981  CB  THR B 463     -79.736  94.608  12.065  1.00 51.97           C  
ATOM    982  CG2 THR B 463     -79.016  93.260  12.237  1.00 51.97           C  
ATOM    983  OG1 THR B 463     -79.178  95.313  10.966  1.00 51.97           O  
ATOM    984  N   ARG B 464     -82.313  94.165  13.981  1.00 81.50           N  
ATOM    985  CA  ARG B 464     -82.801  93.371  15.070  1.00 81.50           C  
ATOM    986  C   ARG B 464     -83.844  92.441  14.552  1.00 81.50           C  
ATOM    987  O   ARG B 464     -83.845  91.261  14.897  1.00 81.50           O  
ATOM    988  CB  ARG B 464     -83.520  94.136  16.186  1.00 81.50           C  
ATOM    989  CG  ARG B 464     -84.165  93.139  17.156  1.00 81.50           C  
ATOM    990  CD  ARG B 464     -85.329  93.701  17.967  1.00 81.50           C  
ATOM    991  NE  ARG B 464     -85.970  92.561  18.685  1.00 81.50           N  
ATOM    992  CZ  ARG B 464     -87.228  92.697  19.200  1.00 81.50           C  
ATOM    993  NH1 ARG B 464     -87.905  93.872  19.052  1.00 81.50           N1+
ATOM    994  NH2 ARG B 464     -87.814  91.658  19.864  1.00 81.50           N  
ATOM    995  N   ARG B 465     -84.759  92.940  13.700  1.00105.09           N  
ATOM    996  CA  ARG B 465     -85.800  92.075  13.231  1.00105.09           C  
ATOM    997  C   ARG B 465     -85.179  90.975  12.436  1.00105.09           C  
ATOM    998  O   ARG B 465     -85.586  89.821  12.547  1.00105.09           O  
ATOM    999  CB  ARG B 465     -86.845  92.750  12.325  1.00105.09           C  
ATOM   1000  CG  ARG B 465     -86.255  93.339  11.045  1.00105.09           C  
ATOM   1001  CD  ARG B 465     -87.284  93.749   9.995  1.00105.09           C  
ATOM   1002  NE  ARG B 465     -87.698  92.520   9.265  1.00105.09           N  
ATOM   1003  CZ  ARG B 465     -86.927  92.072   8.232  1.00105.09           C  
ATOM   1004  NH1 ARG B 465     -85.759  92.710   7.935  1.00105.09           N1+
ATOM   1005  NH2 ARG B 465     -87.315  90.993   7.492  1.00105.09           N  
ATOM   1006  N   MET B 466     -84.160  91.297  11.615  1.00 86.14           N  
ATOM   1007  CA  MET B 466     -83.579  90.279  10.790  1.00 86.14           C  
ATOM   1008  C   MET B 466     -82.952  89.223  11.647  1.00 86.14           C  
ATOM   1009  O   MET B 466     -83.073  88.034  11.353  1.00 86.14           O  
ATOM   1010  CB  MET B 466     -82.553  90.804   9.761  1.00 86.14           C  
ATOM   1011  CG  MET B 466     -81.268  91.402  10.337  1.00 86.14           C  
ATOM   1012  SD  MET B 466     -80.097  92.004   9.075  1.00 86.14           S  
ATOM   1013  CE  MET B 466     -81.112  93.420   8.564  1.00 86.14           C  
ATOM   1014  N   MET B 467     -82.281  89.617  12.744  1.00 77.25           N  
ATOM   1015  CA  MET B 467     -81.670  88.646  13.608  1.00 77.25           C  
ATOM   1016  C   MET B 467     -82.749  87.814  14.221  1.00 77.25           C  
ATOM   1017  O   MET B 467     -82.578  86.618  14.452  1.00 77.25           O  
ATOM   1018  CB  MET B 467     -80.855  89.265  14.756  1.00 77.25           C  
ATOM   1019  CG  MET B 467     -79.540  89.878  14.280  1.00 77.25           C  
ATOM   1020  SD  MET B 467     -78.530  90.638  15.586  1.00 77.25           S  
ATOM   1021  CE  MET B 467     -79.457  92.201  15.611  1.00 77.25           C  
ATOM   1022  N   ARG B 468     -83.900  88.439  14.498  1.00122.97           N  
ATOM   1023  CA  ARG B 468     -84.980  87.752  15.133  1.00122.97           C  
ATOM   1024  C   ARG B 468     -85.402  86.613  14.251  1.00122.97           C  
ATOM   1025  O   ARG B 468     -85.711  85.525  14.735  1.00122.97           O  
ATOM   1026  CB  ARG B 468     -86.185  88.673  15.343  1.00122.97           C  
ATOM   1027  CG  ARG B 468     -87.117  88.188  16.445  1.00122.97           C  
ATOM   1028  CD  ARG B 468     -88.308  89.113  16.656  1.00122.97           C  
ATOM   1029  NE  ARG B 468     -88.899  88.760  17.974  1.00122.97           N  
ATOM   1030  CZ  ARG B 468     -89.884  87.822  18.076  1.00122.97           C  
ATOM   1031  NH1 ARG B 468     -90.350  87.178  16.966  1.00122.97           N1+
ATOM   1032  NH2 ARG B 468     -90.400  87.534  19.305  1.00122.97           N  
ATOM   1033  N   THR B 469     -85.427  86.834  12.924  1.00 40.97           N  
ATOM   1034  CA  THR B 469     -85.818  85.809  11.996  1.00 40.97           C  
ATOM   1035  C   THR B 469     -84.827  84.685  12.083  1.00 40.97           C  
ATOM   1036  O   THR B 469     -85.197  83.514  12.035  1.00 40.97           O  
ATOM   1037  CB  THR B 469     -85.823  86.291  10.577  1.00 40.97           C  
ATOM   1038  CG2 THR B 469     -86.270  85.132   9.668  1.00 40.97           C  
ATOM   1039  OG1 THR B 469     -86.707  87.394  10.440  1.00 40.97           O  
ATOM   1040  N   LYS B 470     -83.532  85.025  12.217  1.00102.98           N  
ATOM   1041  CA  LYS B 470     -82.462  84.066  12.287  1.00102.98           C  
ATOM   1042  C   LYS B 470     -82.668  83.213  13.508  1.00102.98           C  
ATOM   1043  O   LYS B 470     -82.446  82.003  13.480  1.00102.98           O  
ATOM   1044  CB  LYS B 470     -81.095  84.766  12.411  1.00102.98           C  
ATOM   1045  CG  LYS B 470     -79.871  83.862  12.243  1.00102.98           C  
ATOM   1046  CD  LYS B 470     -79.718  82.774  13.307  1.00102.98           C  
ATOM   1047  CE  LYS B 470     -78.412  81.989  13.160  1.00102.98           C  
ATOM   1048  NZ  LYS B 470     -78.321  80.936  14.194  1.00102.98           N1+
ATOM   1049  N   MET B 471     -83.107  83.841  14.615  1.00 57.43           N  
ATOM   1050  CA  MET B 471     -83.364  83.188  15.872  1.00 57.43           C  
ATOM   1051  C   MET B 471     -84.469  82.198  15.659  1.00 57.43           C  
ATOM   1052  O   MET B 471     -84.460  81.103  16.223  1.00 57.43           O  
ATOM   1053  CB  MET B 471     -83.833  84.198  16.939  1.00 57.43           C  
ATOM   1054  CG  MET B 471     -84.156  83.606  18.314  1.00 57.43           C  
ATOM   1055  SD  MET B 471     -82.731  82.995  19.261  1.00 57.43           S  
ATOM   1056  CE  MET B 471     -82.929  81.275  18.724  1.00 57.43           C  
ATOM   1057  N   ARG B 472     -85.452  82.572  14.822  1.00146.54           N  
ATOM   1058  CA  ARG B 472     -86.590  81.746  14.531  1.00146.54           C  
ATOM   1059  C   ARG B 472     -86.079  80.486  13.908  1.00146.54           C  
ATOM   1060  O   ARG B 472     -86.563  79.393  14.198  1.00146.54           O  
ATOM   1061  CB  ARG B 472     -87.536  82.408  13.510  1.00146.54           C  
ATOM   1062  CG  ARG B 472     -88.841  81.651  13.251  1.00146.54           C  
ATOM   1063  CD  ARG B 472     -89.850  81.773  14.392  1.00146.54           C  
ATOM   1064  NE  ARG B 472     -89.907  83.212  14.779  1.00146.54           N  
ATOM   1065  CZ  ARG B 472     -90.718  84.087  14.116  1.00146.54           C  
ATOM   1066  NH1 ARG B 472     -91.501  83.652  13.086  1.00146.54           N1+
ATOM   1067  NH2 ARG B 472     -90.747  85.401  14.486  1.00146.54           N  
ATOM   1068  N   MET B 473     -85.065  80.616  13.033  1.00107.92           N  
ATOM   1069  CA  MET B 473     -84.490  79.483  12.367  1.00107.92           C  
ATOM   1070  C   MET B 473     -83.871  78.610  13.410  1.00107.92           C  
ATOM   1071  O   MET B 473     -83.908  77.385  13.310  1.00107.92           O  
ATOM   1072  CB  MET B 473     -83.390  79.859  11.362  1.00107.92           C  
ATOM   1073  CG  MET B 473     -83.915  80.671  10.173  1.00107.92           C  
ATOM   1074  SD  MET B 473     -85.155  79.812   9.153  1.00107.92           S  
ATOM   1075  CE  MET B 473     -85.373  81.174   7.970  1.00107.92           C  
ATOM   1076  N   ARG B 474     -83.286  79.231  14.452  1.00 83.27           N  
ATOM   1077  CA  ARG B 474     -82.656  78.495  15.516  1.00 83.27           C  
ATOM   1078  C   ARG B 474     -83.687  77.632  16.173  1.00 83.27           C  
ATOM   1079  O   ARG B 474     -83.417  76.497  16.566  1.00 83.27           O  
ATOM   1080  CB  ARG B 474     -82.074  79.406  16.610  1.00 83.27           C  
ATOM   1081  CG  ARG B 474     -80.778  80.118  16.217  1.00 83.27           C  
ATOM   1082  CD  ARG B 474     -80.408  81.234  17.194  1.00 83.27           C  
ATOM   1083  NE  ARG B 474     -78.978  81.585  16.996  1.00 83.27           N  
ATOM   1084  CZ  ARG B 474     -78.363  82.361  17.934  1.00 83.27           C  
ATOM   1085  NH1 ARG B 474     -79.085  82.864  18.977  1.00 83.27           N1+
ATOM   1086  NH2 ARG B 474     -77.030  82.632  17.838  1.00 83.27           N  
ATOM   1087  N   ARG B 475     -84.912  78.156  16.326  1.00190.31           N  
ATOM   1088  CA  ARG B 475     -85.923  77.356  16.950  1.00190.31           C  
ATOM   1089  C   ARG B 475     -86.099  76.152  16.098  1.00190.31           C  
ATOM   1090  O   ARG B 475     -86.193  75.025  16.582  1.00190.31           O  
ATOM   1091  CB  ARG B 475     -87.328  77.956  16.886  1.00190.31           C  
ATOM   1092  CG  ARG B 475     -87.603  79.259  17.612  1.00190.31           C  
ATOM   1093  CD  ARG B 475     -89.094  79.593  17.506  1.00190.31           C  
ATOM   1094  NE  ARG B 475     -89.848  78.505  18.199  1.00190.31           N  
ATOM   1095  CZ  ARG B 475     -90.238  77.366  17.548  1.00190.31           C  
ATOM   1096  NH1 ARG B 475     -89.996  77.188  16.216  1.00190.31           N1+
ATOM   1097  NH2 ARG B 475     -90.878  76.381  18.242  1.00190.31           N  
ATOM   1098  N   MET B 476     -86.133  76.384  14.776  1.00158.33           N  
ATOM   1099  CA  MET B 476     -86.400  75.306  13.881  1.00158.33           C  
ATOM   1100  C   MET B 476     -85.339  74.270  14.049  1.00158.33           C  
ATOM   1101  O   MET B 476     -85.643  73.079  14.056  1.00158.33           O  
ATOM   1102  CB  MET B 476     -86.405  75.690  12.388  1.00158.33           C  
ATOM   1103  CG  MET B 476     -87.577  76.586  11.988  1.00158.33           C  
ATOM   1104  SD  MET B 476     -89.212  75.922  12.422  1.00158.33           S  
ATOM   1105  CE  MET B 476     -88.805  74.233  11.911  1.00158.33           C  
ATOM   1106  N   ARG B 477     -84.064  74.680  14.211  1.00172.05           N  
ATOM   1107  CA  ARG B 477     -83.034  73.688  14.301  1.00172.05           C  
ATOM   1108  C   ARG B 477     -83.274  72.840  15.506  1.00172.05           C  
ATOM   1109  O   ARG B 477     -83.107  71.624  15.468  1.00172.05           O  
ATOM   1110  CB  ARG B 477     -81.596  74.235  14.385  1.00172.05           C  
ATOM   1111  CG  ARG B 477     -81.291  75.054  15.635  1.00172.05           C  
ATOM   1112  CD  ARG B 477     -79.804  75.343  15.845  1.00172.05           C  
ATOM   1113  NE  ARG B 477     -79.418  76.474  14.958  1.00172.05           N  
ATOM   1114  CZ  ARG B 477     -78.230  77.111  15.177  1.00172.05           C  
ATOM   1115  NH1 ARG B 477     -77.423  76.697  16.197  1.00172.05           N1+
ATOM   1116  NH2 ARG B 477     -77.851  78.155  14.384  1.00172.05           N  
ATOM   1117  N   ARG B 478     -83.705  73.456  16.612  1.00224.27           N  
ATOM   1118  CA  ARG B 478     -83.934  72.726  17.824  1.00224.27           C  
ATOM   1119  C   ARG B 478     -84.895  71.623  17.558  1.00224.27           C  
ATOM   1120  O   ARG B 478     -84.615  70.448  17.798  1.00224.27           O  
ATOM   1121  CB  ARG B 478     -84.801  73.543  18.788  1.00224.27           C  
ATOM   1122  CG  ARG B 478     -85.304  72.698  19.959  1.00224.27           C  
ATOM   1123  CD  ARG B 478     -86.647  73.158  20.534  1.00224.27           C  
ATOM   1124  NE  ARG B 478     -86.560  74.626  20.770  1.00224.27           N  
ATOM   1125  CZ  ARG B 478     -87.037  75.500  19.839  1.00224.27           C  
ATOM   1126  NH1 ARG B 478     -87.721  75.041  18.752  1.00224.27           N1+
ATOM   1127  NH2 ARG B 478     -86.853  76.839  20.016  1.00224.27           N  
ATOM   1128  N   THR B 479     -86.062  72.020  17.025  1.00130.51           N  
ATOM   1129  CA  THR B 479     -87.166  71.135  16.855  1.00130.51           C  
ATOM   1130  C   THR B 479     -86.790  70.050  15.928  1.00130.51           C  
ATOM   1131  O   THR B 479     -87.130  68.890  16.152  1.00130.51           O  
ATOM   1132  CB  THR B 479     -88.380  71.807  16.280  1.00130.51           C  
ATOM   1133  CG2 THR B 479     -88.882  72.861  17.273  1.00130.51           C  
ATOM   1134  OG1 THR B 479     -88.073  72.410  15.032  1.00130.51           O  
ATOM   1135  N   ARG B 480     -86.064  70.401  14.861  1.00171.25           N  
ATOM   1136  CA  ARG B 480     -85.773  69.390  13.909  1.00171.25           C  
ATOM   1137  C   ARG B 480     -84.965  68.318  14.565  1.00171.25           C  
ATOM   1138  O   ARG B 480     -85.231  67.139  14.348  1.00171.25           O  
ATOM   1139  CB  ARG B 480     -84.982  69.912  12.697  1.00171.25           C  
ATOM   1140  CG  ARG B 480     -85.774  70.872  11.804  1.00171.25           C  
ATOM   1141  CD  ARG B 480     -86.983  70.227  11.122  1.00171.25           C  
ATOM   1142  NE  ARG B 480     -88.164  70.495  11.990  1.00171.25           N  
ATOM   1143  CZ  ARG B 480     -89.159  71.328  11.567  1.00171.25           C  
ATOM   1144  NH1 ARG B 480     -89.117  71.874  10.317  1.00171.25           N1+
ATOM   1145  NH2 ARG B 480     -90.193  71.630  12.405  1.00171.25           N  
ATOM   1146  N   ARG B 481     -83.970  68.679  15.401  1.00186.36           N  
ATOM   1147  CA  ARG B 481     -83.121  67.665  15.967  1.00186.36           C  
ATOM   1148  C   ARG B 481     -83.869  66.769  16.884  1.00186.36           C  
ATOM   1149  O   ARG B 481     -83.695  65.551  16.875  1.00186.36           O  
ATOM   1150  CB  ARG B 481     -81.912  68.225  16.714  1.00186.36           C  
ATOM   1151  CG  ARG B 481     -80.972  68.980  15.778  1.00186.36           C  
ATOM   1152  CD  ARG B 481     -80.426  68.190  14.589  1.00186.36           C  
ATOM   1153  NE  ARG B 481     -81.208  68.628  13.398  1.00186.36           N  
ATOM   1154  CZ  ARG B 481     -80.869  69.771  12.733  1.00186.36           C  
ATOM   1155  NH1 ARG B 481     -79.798  70.509  13.145  1.00186.36           N1+
ATOM   1156  NH2 ARG B 481     -81.612  70.188  11.666  1.00186.36           N  
ATOM   1157  N   LYS B 482     -84.735  67.367  17.699  1.00214.04           N  
ATOM   1158  CA  LYS B 482     -85.476  66.641  18.678  1.00214.04           C  
ATOM   1159  C   LYS B 482     -86.316  65.619  17.967  1.00214.04           C  
ATOM   1160  O   LYS B 482     -86.316  64.441  18.321  1.00214.04           O  
ATOM   1161  CB  LYS B 482     -86.359  67.658  19.427  1.00214.04           C  
ATOM   1162  CG  LYS B 482     -87.243  67.149  20.558  1.00214.04           C  
ATOM   1163  CD  LYS B 482     -88.449  66.344  20.095  1.00214.04           C  
ATOM   1164  CE  LYS B 482     -89.563  66.329  21.135  1.00214.04           C  
ATOM   1165  NZ  LYS B 482     -89.028  65.882  22.439  1.00214.04           N1+
ATOM   1166  N   MET B 483     -87.031  66.053  16.913  1.00 58.75           N  
ATOM   1167  CA  MET B 483     -87.922  65.204  16.174  1.00 58.75           C  
ATOM   1168  C   MET B 483     -87.156  64.173  15.402  1.00 58.75           C  
ATOM   1169  O   MET B 483     -87.626  63.049  15.228  1.00 58.75           O  
ATOM   1170  CB  MET B 483     -88.797  65.992  15.183  1.00 58.75           C  
ATOM   1171  CG  MET B 483     -89.749  66.969  15.881  1.00 58.75           C  
ATOM   1172  SD  MET B 483     -90.894  67.870  14.789  1.00 58.75           S  
ATOM   1173  CE  MET B 483     -89.631  68.924  14.023  1.00 58.75           C  
ATOM   1174  N   ARG B 484     -85.958  64.538  14.906  1.00201.56           N  
ATOM   1175  CA  ARG B 484     -85.208  63.692  14.022  1.00201.56           C  
ATOM   1176  C   ARG B 484     -84.931  62.377  14.666  1.00201.56           C  
ATOM   1177  O   ARG B 484     -85.274  61.330  14.116  1.00201.56           O  
ATOM   1178  CB  ARG B 484     -83.854  64.342  13.659  1.00201.56           C  
ATOM   1179  CG  ARG B 484     -82.995  63.566  12.658  1.00201.56           C  
ATOM   1180  CD  ARG B 484     -81.698  64.296  12.287  1.00201.56           C  
ATOM   1181  NE  ARG B 484     -80.782  64.221  13.458  1.00201.56           N  
ATOM   1182  CZ  ARG B 484     -79.887  63.195  13.539  1.00201.56           C  
ATOM   1183  NH1 ARG B 484     -79.812  62.277  12.532  1.00201.56           N1+
ATOM   1184  NH2 ARG B 484     -79.083  63.071  14.632  1.00201.56           N  
ATOM   1185  N   ARG B 485     -84.331  62.376  15.869  1.00144.41           N  
ATOM   1186  CA  ARG B 485     -84.067  61.087  16.426  1.00144.41           C  
ATOM   1187  C   ARG B 485     -84.634  61.018  17.787  1.00144.41           C  
ATOM   1188  O   ARG B 485     -84.391  61.887  18.623  1.00144.41           O  
ATOM   1189  CB  ARG B 485     -82.575  60.720  16.501  1.00144.41           C  
ATOM   1190  CG  ARG B 485     -82.013  60.319  15.138  1.00144.41           C  
ATOM   1191  CD  ARG B 485     -82.280  58.854  14.782  1.00144.41           C  
ATOM   1192  NE  ARG B 485     -81.279  58.030  15.516  1.00144.41           N  
ATOM   1193  CZ  ARG B 485     -81.488  56.693  15.703  1.00144.41           C  
ATOM   1194  NH1 ARG B 485     -82.688  56.135  15.372  1.00144.41           N1+
ATOM   1195  NH2 ARG B 485     -80.493  55.910  16.209  1.00144.41           N  
ATOM   1196  N   LYS B 486     -85.458  59.979  18.012  1.00 72.58           N  
ATOM   1197  CA  LYS B 486     -85.999  59.753  19.312  1.00 72.58           C  
ATOM   1198  C   LYS B 486     -84.821  59.404  20.147  1.00 72.58           C  
ATOM   1199  O   LYS B 486     -84.620  59.929  21.241  1.00 72.58           O  
ATOM   1200  CB  LYS B 486     -86.964  58.557  19.333  1.00 72.58           C  
ATOM   1201  CG  LYS B 486     -87.699  58.380  20.658  1.00 72.58           C  
ATOM   1202  CD  LYS B 486     -88.879  57.412  20.556  1.00 72.58           C  
ATOM   1203  CE  LYS B 486     -89.693  57.295  21.844  1.00 72.58           C  
ATOM   1204  NZ  LYS B 486     -90.512  58.513  22.036  1.00 72.58           N1+
ATOM   1205  N   MET B 487     -83.989  58.499  19.604  1.00175.33           N  
ATOM   1206  CA  MET B 487     -82.804  58.092  20.282  1.00175.33           C  
ATOM   1207  C   MET B 487     -81.959  59.313  20.409  1.00175.33           C  
ATOM   1208  O   MET B 487     -81.506  59.651  21.501  1.00175.33           O  
ATOM   1209  CB  MET B 487     -82.030  57.073  19.448  1.00175.33           C  
ATOM   1210  CG  MET B 487     -82.751  55.750  19.242  1.00175.33           C  
ATOM   1211  SD  MET B 487     -83.237  54.935  20.790  1.00175.33           S  
ATOM   1212  CE  MET B 487     -81.708  55.376  21.665  1.00175.33           C  
ATOM   1213  N   SER B 488     -81.762  60.021  19.279  1.00202.89           N  
ATOM   1214  CA  SER B 488     -81.033  61.256  19.242  1.00202.89           C  
ATOM   1215  C   SER B 488     -79.612  61.041  18.747  1.00202.89           C  
ATOM   1216  O   SER B 488     -79.456  60.588  17.614  1.00202.89           O  
ATOM   1217  CB  SER B 488     -81.187  62.168  20.482  1.00202.89           C  
ATOM   1218  OG  SER B 488     -80.421  63.348  20.299  1.00202.89           O  
ATOM   1219  N   PRO B 489     -78.563  61.293  19.505  1.00138.35           N  
ATOM   1220  CA  PRO B 489     -77.223  61.377  18.968  1.00138.35           C  
ATOM   1221  C   PRO B 489     -76.688  60.162  18.253  1.00138.35           C  
ATOM   1222  O   PRO B 489     -75.570  60.253  17.744  1.00138.35           O  
ATOM   1223  CB  PRO B 489     -76.330  61.659  20.168  1.00138.35           C  
ATOM   1224  CG  PRO B 489     -77.018  60.874  21.289  1.00138.35           C  
ATOM   1225  CD  PRO B 489     -78.509  60.945  20.924  1.00138.35           C  
ATOM   1226  N   ALA B 490     -77.417  59.031  18.188  1.00 76.72           N  
ATOM   1227  CA  ALA B 490     -76.815  57.825  17.679  1.00 76.72           C  
ATOM   1228  C   ALA B 490     -76.297  58.031  16.314  1.00 76.72           C  
ATOM   1229  O   ALA B 490     -75.165  57.669  16.001  1.00 76.72           O  
ATOM   1230  CB  ALA B 490     -77.782  56.658  17.419  1.00 76.72           C  
ATOM   1231  N   ARG B 491     -77.110  58.634  15.450  1.00189.68           N  
ATOM   1232  CA  ARG B 491     -76.646  58.612  14.111  1.00189.68           C  
ATOM   1233  C   ARG B 491     -77.082  59.866  13.454  1.00189.68           C  
ATOM   1234  O   ARG B 491     -78.220  60.308  13.611  1.00189.68           O  
ATOM   1235  CB  ARG B 491     -77.295  57.432  13.379  1.00189.68           C  
ATOM   1236  CG  ARG B 491     -76.954  57.281  11.906  1.00189.68           C  
ATOM   1237  CD  ARG B 491     -77.827  56.204  11.267  1.00189.68           C  
ATOM   1238  NE  ARG B 491     -79.200  56.404  11.814  1.00189.68           N  
ATOM   1239  CZ  ARG B 491     -80.273  55.798  11.229  1.00189.68           C  
ATOM   1240  NH1 ARG B 491     -80.092  54.999  10.138  1.00189.68           N1+
ATOM   1241  NH2 ARG B 491     -81.528  55.994  11.728  1.00189.68           N  
ATOM   1242  N   PRO B 492     -76.153  60.461  12.762  1.00100.56           N  
ATOM   1243  CA  PRO B 492     -76.466  61.595  11.950  1.00100.56           C  
ATOM   1244  C   PRO B 492     -76.969  61.044  10.658  1.00100.56           C  
ATOM   1245  O   PRO B 492     -76.756  59.864  10.383  1.00100.56           O  
ATOM   1246  CB  PRO B 492     -75.179  62.411  11.811  1.00100.56           C  
ATOM   1247  CG  PRO B 492     -74.067  61.436  12.227  1.00100.56           C  
ATOM   1248  CD  PRO B 492     -74.771  60.486  13.212  1.00100.56           C  
ATOM   1249  N   ARG B 493     -77.648  61.876   9.859  1.00138.68           N  
ATOM   1250  CA  ARG B 493     -78.164  61.450   8.597  1.00138.68           C  
ATOM   1251  C   ARG B 493     -77.978  62.643   7.742  1.00138.68           C  
ATOM   1252  O   ARG B 493     -77.298  63.573   8.173  1.00138.68           O  
ATOM   1253  CB  ARG B 493     -79.668  61.154   8.663  1.00138.68           C  
ATOM   1254  CG  ARG B 493     -79.998  59.982   9.587  1.00138.68           C  
ATOM   1255  CD  ARG B 493     -79.618  58.624   8.998  1.00138.68           C  
ATOM   1256  NE  ARG B 493     -80.430  58.445   7.764  1.00138.68           N  
ATOM   1257  CZ  ARG B 493     -80.281  57.324   7.000  1.00138.68           C  
ATOM   1258  NH1 ARG B 493     -79.392  56.357   7.368  1.00138.68           N1+
ATOM   1259  NH2 ARG B 493     -81.023  57.176   5.865  1.00138.68           N  
ATOM   1260  N   THR B 494     -78.487  62.627   6.492  1.00 87.52           N  
ATOM   1261  CA  THR B 494     -78.461  63.876   5.796  1.00 87.52           C  
ATOM   1262  C   THR B 494     -79.430  64.686   6.610  1.00 87.52           C  
ATOM   1263  O   THR B 494     -80.644  64.577   6.433  1.00 87.52           O  
ATOM   1264  CB  THR B 494     -78.956  63.806   4.380  1.00 87.52           C  
ATOM   1265  CG2 THR B 494     -78.865  65.211   3.762  1.00 87.52           C  
ATOM   1266  OG1 THR B 494     -78.161  62.900   3.628  1.00 87.52           O  
ATOM   1267  N   SER B 495     -78.901  65.507   7.547  1.00145.93           N  
ATOM   1268  CA  SER B 495     -79.726  66.192   8.496  1.00145.93           C  
ATOM   1269  C   SER B 495     -78.869  66.839   9.616  1.00145.93           C  
ATOM   1270  O   SER B 495     -78.191  67.815   9.305  1.00145.93           O  
ATOM   1271  CB  SER B 495     -80.748  65.269   9.177  1.00145.93           C  
ATOM   1272  OG  SER B 495     -81.527  66.019  10.097  1.00145.93           O  
ATOM   1273  N   CYS B 496     -78.876  66.349  10.926  1.00236.57           N  
ATOM   1274  CA  CYS B 496     -78.104  66.949  12.059  1.00236.57           C  
ATOM   1275  C   CYS B 496     -76.768  66.974  11.528  1.00236.57           C  
ATOM   1276  O   CYS B 496     -76.051  67.946  11.717  1.00236.57           O  
ATOM   1277  CB  CYS B 496     -77.986  66.235  13.587  1.00236.57           C  
ATOM   1278  SG  CYS B 496     -76.526  66.511  14.885  1.00236.57           S  
ATOM   1279  N   ARG B 497     -76.445  65.924  10.776  1.00167.52           N  
ATOM   1280  CA  ARG B 497     -75.123  65.852  10.299  1.00167.52           C  
ATOM   1281  C   ARG B 497     -74.792  67.056   9.464  1.00167.52           C  
ATOM   1282  O   ARG B 497     -73.819  67.747   9.754  1.00167.52           O  
ATOM   1283  CB  ARG B 497     -74.905  64.600   9.448  1.00167.52           C  
ATOM   1284  CG  ARG B 497     -73.482  64.427   8.937  1.00167.52           C  
ATOM   1285  CD  ARG B 497     -73.282  63.056   8.294  1.00167.52           C  
ATOM   1286  NE  ARG B 497     -74.153  62.972   7.088  1.00167.52           N  
ATOM   1287  CZ  ARG B 497     -73.693  63.422   5.885  1.00167.52           C  
ATOM   1288  NH1 ARG B 497     -72.447  63.971   5.802  1.00167.52           N1+
ATOM   1289  NH2 ARG B 497     -74.463  63.309   4.764  1.00167.52           N  
ATOM   1290  N   GLU B 498     -75.600  67.367   8.431  1.00 59.75           N  
ATOM   1291  CA  GLU B 498     -75.282  68.452   7.533  1.00 59.75           C  
ATOM   1292  C   GLU B 498     -75.450  69.781   8.185  1.00 59.75           C  
ATOM   1293  O   GLU B 498     -74.609  70.671   8.063  1.00 59.75           O  
ATOM   1294  CB  GLU B 498     -76.169  68.446   6.281  1.00 59.75           C  
ATOM   1295  CG  GLU B 498     -75.908  67.239   5.382  1.00 59.75           C  
ATOM   1296  CD  GLU B 498     -76.844  67.332   4.188  1.00 59.75           C  
ATOM   1297  OE1 GLU B 498     -77.908  67.994   4.315  1.00 59.75           O  
ATOM   1298  OE2 GLU B 498     -76.504  66.738   3.132  1.00 59.75           O1-
ATOM   1299  N   ALA B 499     -76.568  69.967   8.894  1.00 52.22           N  
ATOM   1300  CA  ALA B 499     -76.780  71.257   9.453  1.00 52.22           C  
ATOM   1301  C   ALA B 499     -75.724  71.510  10.466  1.00 52.22           C  
ATOM   1302  O   ALA B 499     -75.129  72.586  10.511  1.00 52.22           O  
ATOM   1303  CB  ALA B 499     -78.143  71.369  10.161  1.00 52.22           C  
ATOM   1304  N   CYS B 500     -75.478  70.506  11.322  1.00113.69           N  
ATOM   1305  CA  CYS B 500     -74.539  70.677  12.376  1.00113.69           C  
ATOM   1306  C   CYS B 500     -73.115  70.746  11.822  1.00113.69           C  
ATOM   1307  O   CYS B 500     -72.362  71.656  12.153  1.00113.69           O  
ATOM   1308  CB  CYS B 500     -74.711  69.590  13.456  1.00113.69           C  
ATOM   1309  SG  CYS B 500     -76.459  69.522  14.007  1.00113.69           S  
ATOM   1310  N   LEU B 501     -72.743  69.839  10.889  1.00147.89           N  
ATOM   1311  CA  LEU B 501     -71.408  69.591  10.363  1.00147.89           C  
ATOM   1312  C   LEU B 501     -71.292  69.947   8.908  1.00147.89           C  
ATOM   1313  O   LEU B 501     -72.236  69.820   8.139  1.00147.89           O  
ATOM   1314  CB  LEU B 501     -71.133  68.074  10.363  1.00147.89           C  
ATOM   1315  CG  LEU B 501     -69.910  67.611   9.552  1.00147.89           C  
ATOM   1316  CD1 LEU B 501     -68.591  67.716  10.314  1.00147.89           C  
ATOM   1317  CD2 LEU B 501     -70.163  66.254   8.897  1.00147.89           C  
ATOM   1318  N   GLN B 502     -70.084  70.352   8.470  1.00143.12           N  
ATOM   1319  CA  GLN B 502     -69.842  70.664   7.088  1.00143.12           C  
ATOM   1320  C   GLN B 502     -69.528  69.390   6.355  1.00143.12           C  
ATOM   1321  O   GLN B 502     -69.533  68.308   6.937  1.00143.12           O  
ATOM   1322  CB  GLN B 502     -68.645  71.601   6.890  1.00143.12           C  
ATOM   1323  CG  GLN B 502     -67.340  70.973   7.371  1.00143.12           C  
ATOM   1324  CD  GLN B 502     -66.217  71.852   6.867  1.00143.12           C  
ATOM   1325  NE2 GLN B 502     -65.028  71.771   7.523  1.00143.12           N  
ATOM   1326  OE1 GLN B 502     -66.397  72.590   5.901  1.00143.12           O  
ATOM   1327  N   GLY B 503     -69.250  69.481   5.037  1.00 33.86           N  
ATOM   1328  CA  GLY B 503     -68.950  68.293   4.285  1.00 33.86           C  
ATOM   1329  C   GLY B 503     -67.777  67.649   4.949  1.00 33.86           C  
ATOM   1330  O   GLY B 503     -67.001  68.311   5.636  1.00 33.86           O  
ATOM   1331  N   TRP B 504     -67.609  66.329   4.750  1.00143.27           N  
ATOM   1332  CA  TRP B 504     -66.656  65.651   5.575  1.00143.27           C  
ATOM   1333  C   TRP B 504     -66.063  64.483   4.870  1.00143.27           C  
ATOM   1334  O   TRP B 504     -66.436  64.134   3.752  1.00143.27           O  
ATOM   1335  CB  TRP B 504     -67.393  65.012   6.756  1.00143.27           C  
ATOM   1336  CG  TRP B 504     -68.457  64.021   6.294  1.00143.27           C  
ATOM   1337  CD1 TRP B 504     -68.882  63.697   5.035  1.00143.27           C  
ATOM   1338  CD2 TRP B 504     -69.208  63.189   7.186  1.00143.27           C  
ATOM   1339  CE2 TRP B 504     -70.037  62.379   6.415  1.00143.27           C  
ATOM   1340  CE3 TRP B 504     -69.208  63.109   8.538  1.00143.27           C  
ATOM   1341  NE1 TRP B 504     -69.821  62.696   5.093  1.00143.27           N  
ATOM   1342  CZ2 TRP B 504     -70.875  61.471   7.000  1.00143.27           C  
ATOM   1343  CZ3 TRP B 504     -70.045  62.198   9.132  1.00143.27           C  
ATOM   1344  CH2 TRP B 504     -70.863  61.390   8.374  1.00143.27           C  
ATOM   1345  N   THR B 505     -65.092  63.861   5.562  1.00 93.88           N  
ATOM   1346  CA  THR B 505     -64.570  62.593   5.174  1.00 93.88           C  
ATOM   1347  C   THR B 505     -65.505  61.649   5.859  1.00 93.88           C  
ATOM   1348  O   THR B 505     -66.343  62.087   6.645  1.00 93.88           O  
ATOM   1349  CB  THR B 505     -63.184  62.343   5.686  1.00 93.88           C  
ATOM   1350  CG2 THR B 505     -63.221  62.365   7.220  1.00 93.88           C  
ATOM   1351  OG1 THR B 505     -62.701  61.090   5.223  1.00 93.88           O  
ATOM   1352  N   GLU B 506     -65.418  60.335   5.584  1.00 74.79           N  
ATOM   1353  CA  GLU B 506     -66.359  59.453   6.218  1.00 74.79           C  
ATOM   1354  C   GLU B 506     -66.015  59.314   7.668  1.00 74.79           C  
ATOM   1355  O   GLU B 506     -64.857  59.442   8.062  1.00 74.79           O  
ATOM   1356  CB  GLU B 506     -66.415  58.036   5.619  1.00 74.79           C  
ATOM   1357  CG  GLU B 506     -65.083  57.286   5.677  1.00 74.79           C  
ATOM   1358  CD  GLU B 506     -64.316  57.620   4.408  1.00 74.79           C  
ATOM   1359  OE1 GLU B 506     -64.984  57.900   3.378  1.00 74.79           O  
ATOM   1360  OE2 GLU B 506     -63.057  57.598   4.448  1.00 74.79           O1-
ATOM   1361  N   ALA B 507     -67.052  59.074   8.501  1.00 48.17           N  
ATOM   1362  CA  ALA B 507     -66.894  58.890   9.914  1.00 48.17           C  
ATOM   1363  C   ALA B 507     -68.171  58.184  10.347  1.00 48.17           C  
ATOM   1364  O   ALA B 507     -68.382  58.038  11.581  1.00 48.17           O  
ATOM   1365  CB  ALA B 507     -66.833  60.214  10.695  1.00 48.17           C  
ATOM   1366  OXT ALA B 507     -68.959  57.791   9.446  1.00 48.17           O1-
TER   
END
