# Supplementary material for: Structural and Dynamic Differences between Calreticulin Mutants Associated with Essential Thrombocythemia
Source: Biomolecules. 2023 Mar 10;13(3):509. doi: 10.3390/biom13030509 (PMC10046389; doi:10.3390/biom13030509)
Supplement: Supplementary file 1 [file biomolecules-13-00509-s001.zip › models/02_dimer/CALR_class_D_dimer.pdb]

ATOM      1  N   ALA A 352     -28.026  70.766  25.135  1.00  8.93           N  
ATOM      2  CA  ALA A 352     -27.462  70.456  23.803  1.00  8.93           C  
ATOM      3  C   ALA A 352     -28.383  69.558  23.054  1.00  8.93           C  
ATOM      4  O   ALA A 352     -29.583  69.811  22.961  1.00  8.93           O  
ATOM      5  CB  ALA A 352     -26.109  69.740  23.949  1.00  8.93           C  
ATOM      6  N   ALA A 353     -27.822  68.477  22.486  1.00 14.50           N  
ATOM      7  CA  ALA A 353     -28.611  67.539  21.751  1.00 14.50           C  
ATOM      8  C   ALA A 353     -29.585  66.929  22.704  1.00 14.50           C  
ATOM      9  O   ALA A 353     -30.751  66.729  22.370  1.00 14.50           O  
ATOM     10  CB  ALA A 353     -27.775  66.398  21.146  1.00 14.50           C  
ATOM     11  N   GLU A 354     -29.127  66.639  23.937  1.00 74.00           N  
ATOM     12  CA  GLU A 354     -29.964  65.995  24.906  1.00 74.00           C  
ATOM     13  C   GLU A 354     -31.136  66.879  25.171  1.00 74.00           C  
ATOM     14  O   GLU A 354     -32.270  66.411  25.265  1.00 74.00           O  
ATOM     15  CB  GLU A 354     -29.259  65.780  26.254  1.00 74.00           C  
ATOM     16  CG  GLU A 354     -28.063  64.832  26.173  1.00 74.00           C  
ATOM     17  CD  GLU A 354     -27.469  64.717  27.570  1.00 74.00           C  
ATOM     18  OE1 GLU A 354     -26.814  65.693  28.017  1.00 74.00           O  
ATOM     19  OE2 GLU A 354     -27.670  63.650  28.213  1.00 74.00           O1-
ATOM     20  N   LYS A 355     -30.888  68.194  25.295  1.00 63.62           N  
ATOM     21  CA  LYS A 355     -31.953  69.115  25.561  1.00 63.62           C  
ATOM     22  C   LYS A 355     -32.895  69.077  24.405  1.00 63.62           C  
ATOM     23  O   LYS A 355     -34.112  69.085  24.585  1.00 63.62           O  
ATOM     24  CB  LYS A 355     -31.467  70.567  25.711  1.00 63.62           C  
ATOM     25  CG  LYS A 355     -32.586  71.571  26.000  1.00 63.62           C  
ATOM     26  CD  LYS A 355     -33.240  71.421  27.374  1.00 63.62           C  
ATOM     27  CE  LYS A 355     -34.284  72.503  27.665  1.00 63.62           C  
ATOM     28  NZ  LYS A 355     -34.953  72.237  28.957  1.00 63.62           N1+
ATOM     29  N   GLN A 356     -32.350  69.015  23.178  1.00 27.44           N  
ATOM     30  CA  GLN A 356     -33.190  69.027  22.017  1.00 27.44           C  
ATOM     31  C   GLN A 356     -34.072  67.826  22.066  1.00 27.44           C  
ATOM     32  O   GLN A 356     -35.269  67.912  21.801  1.00 27.44           O  
ATOM     33  CB  GLN A 356     -32.404  68.930  20.699  1.00 27.44           C  
ATOM     34  CG  GLN A 356     -33.306  68.942  19.464  1.00 27.44           C  
ATOM     35  CD  GLN A 356     -32.428  68.830  18.229  1.00 27.44           C  
ATOM     36  NE2 GLN A 356     -32.994  68.268  17.130  1.00 27.44           N  
ATOM     37  OE1 GLN A 356     -31.262  69.230  18.242  1.00 27.44           O  
ATOM     38  N   MET A 357     -33.499  66.662  22.422  1.00 46.78           N  
ATOM     39  CA  MET A 357     -34.266  65.455  22.459  1.00 46.78           C  
ATOM     40  C   MET A 357     -35.319  65.584  23.513  1.00 46.78           C  
ATOM     41  O   MET A 357     -36.455  65.157  23.317  1.00 46.78           O  
ATOM     42  CB  MET A 357     -33.415  64.214  22.773  1.00 46.78           C  
ATOM     43  CG  MET A 357     -32.421  63.872  21.661  1.00 46.78           C  
ATOM     44  SD  MET A 357     -33.189  63.388  20.084  1.00 46.78           S  
ATOM     45  CE  MET A 357     -33.911  61.849  20.723  1.00 46.78           C  
ATOM     46  N   LYS A 358     -34.973  66.192  24.664  1.00106.36           N  
ATOM     47  CA  LYS A 358     -35.925  66.313  25.731  1.00106.36           C  
ATOM     48  C   LYS A 358     -37.084  67.128  25.264  1.00106.36           C  
ATOM     49  O   LYS A 358     -38.236  66.779  25.513  1.00106.36           O  
ATOM     50  CB  LYS A 358     -35.362  67.023  26.974  1.00106.36           C  
ATOM     51  CG  LYS A 358     -36.402  67.220  28.081  1.00106.36           C  
ATOM     52  CD  LYS A 358     -36.859  65.925  28.757  1.00106.36           C  
ATOM     53  CE  LYS A 358     -36.226  65.698  30.131  1.00106.36           C  
ATOM     54  NZ  LYS A 358     -36.806  66.637  31.118  1.00106.36           N1+
ATOM     55  N   ASP A 359     -36.807  68.240  24.561  1.00 27.68           N  
ATOM     56  CA  ASP A 359     -37.866  69.102  24.131  1.00 27.68           C  
ATOM     57  C   ASP A 359     -38.735  68.352  23.176  1.00 27.68           C  
ATOM     58  O   ASP A 359     -39.960  68.449  23.228  1.00 27.68           O  
ATOM     59  CB  ASP A 359     -37.348  70.364  23.419  1.00 27.68           C  
ATOM     60  CG  ASP A 359     -36.691  71.252  24.469  1.00 27.68           C  
ATOM     61  OD1 ASP A 359     -37.153  71.220  25.640  1.00 27.68           O  
ATOM     62  OD2 ASP A 359     -35.718  71.970  24.115  1.00 27.68           O1-
ATOM     63  N   LYS A 360     -38.116  67.563  22.284  1.00 76.29           N  
ATOM     64  CA  LYS A 360     -38.854  66.846  21.289  1.00 76.29           C  
ATOM     65  C   LYS A 360     -39.774  65.885  21.977  1.00 76.29           C  
ATOM     66  O   LYS A 360     -40.941  65.759  21.609  1.00 76.29           O  
ATOM     67  CB  LYS A 360     -37.915  66.064  20.357  1.00 76.29           C  
ATOM     68  CG  LYS A 360     -36.945  66.994  19.623  1.00 76.29           C  
ATOM     69  CD  LYS A 360     -35.757  66.283  18.974  1.00 76.29           C  
ATOM     70  CE  LYS A 360     -35.909  66.082  17.465  1.00 76.29           C  
ATOM     71  NZ  LYS A 360     -35.812  67.383  16.766  1.00 76.29           N1+
ATOM     72  N   GLN A 361     -39.268  65.195  23.014  1.00 32.78           N  
ATOM     73  CA  GLN A 361     -40.024  64.221  23.751  1.00 32.78           C  
ATOM     74  C   GLN A 361     -41.149  64.917  24.447  1.00 32.78           C  
ATOM     75  O   GLN A 361     -42.276  64.425  24.478  1.00 32.78           O  
ATOM     76  CB  GLN A 361     -39.170  63.545  24.836  1.00 32.78           C  
ATOM     77  CG  GLN A 361     -37.974  62.772  24.275  1.00 32.78           C  
ATOM     78  CD  GLN A 361     -37.095  62.339  25.440  1.00 32.78           C  
ATOM     79  NE2 GLN A 361     -36.083  61.477  25.149  1.00 32.78           N  
ATOM     80  OE1 GLN A 361     -37.295  62.761  26.578  1.00 32.78           O  
ATOM     81  N   ASP A 362     -40.868  66.103  25.013  1.00 25.90           N  
ATOM     82  CA  ASP A 362     -41.862  66.816  25.759  1.00 25.90           C  
ATOM     83  C   ASP A 362     -42.987  67.173  24.842  1.00 25.90           C  
ATOM     84  O   ASP A 362     -44.152  67.125  25.233  1.00 25.90           O  
ATOM     85  CB  ASP A 362     -41.329  68.119  26.382  1.00 25.90           C  
ATOM     86  CG  ASP A 362     -40.381  67.757  27.519  1.00 25.90           C  
ATOM     87  OD1 ASP A 362     -40.313  66.550  27.874  1.00 25.90           O  
ATOM     88  OD2 ASP A 362     -39.713  68.684  28.052  1.00 25.90           O1-
ATOM     89  N   GLU A 363     -42.668  67.534  23.587  1.00 26.20           N  
ATOM     90  CA  GLU A 363     -43.688  67.954  22.671  1.00 26.20           C  
ATOM     91  C   GLU A 363     -44.650  66.828  22.432  1.00 26.20           C  
ATOM     92  O   GLU A 363     -45.862  67.038  22.428  1.00 26.20           O  
ATOM     93  CB  GLU A 363     -43.114  68.389  21.312  1.00 26.20           C  
ATOM     94  CG  GLU A 363     -44.174  68.865  20.318  1.00 26.20           C  
ATOM     95  CD  GLU A 363     -43.454  69.260  19.038  1.00 26.20           C  
ATOM     96  OE1 GLU A 363     -42.201  69.391  19.082  1.00 26.20           O  
ATOM     97  OE2 GLU A 363     -44.145  69.433  17.999  1.00 26.20           O1-
ATOM     98  N   GLU A 364     -44.143  65.594  22.240  1.00 29.00           N  
ATOM     99  CA  GLU A 364     -45.013  64.481  21.976  1.00 29.00           C  
ATOM    100  C   GLU A 364     -45.871  64.256  23.178  1.00 29.00           C  
ATOM    101  O   GLU A 364     -47.064  63.985  23.056  1.00 29.00           O  
ATOM    102  CB  GLU A 364     -44.258  63.163  21.714  1.00 29.00           C  
ATOM    103  CG  GLU A 364     -45.185  61.983  21.398  1.00 29.00           C  
ATOM    104  CD  GLU A 364     -44.336  60.739  21.164  1.00 29.00           C  
ATOM    105  OE1 GLU A 364     -43.532  60.735  20.193  1.00 29.00           O  
ATOM    106  OE2 GLU A 364     -44.484  59.772  21.957  1.00 29.00           O1-
ATOM    107  N   GLN A 365     -45.279  64.375  24.380  1.00 75.97           N  
ATOM    108  CA  GLN A 365     -46.009  64.120  25.586  1.00 75.97           C  
ATOM    109  C   GLN A 365     -47.116  65.117  25.689  1.00 75.97           C  
ATOM    110  O   GLN A 365     -48.245  64.770  26.033  1.00 75.97           O  
ATOM    111  CB  GLN A 365     -45.145  64.274  26.850  1.00 75.97           C  
ATOM    112  CG  GLN A 365     -43.992  63.272  26.927  1.00 75.97           C  
ATOM    113  CD  GLN A 365     -43.219  63.523  28.214  1.00 75.97           C  
ATOM    114  NE2 GLN A 365     -43.782  64.374  29.112  1.00 75.97           N  
ATOM    115  OE1 GLN A 365     -42.135  62.978  28.415  1.00 75.97           O  
ATOM    116  N   ARG A 366     -46.820  66.389  25.368  1.00 63.22           N  
ATOM    117  CA  ARG A 366     -47.811  67.418  25.487  1.00 63.22           C  
ATOM    118  C   ARG A 366     -48.940  67.103  24.561  1.00 63.22           C  
ATOM    119  O   ARG A 366     -50.105  67.254  24.925  1.00 63.22           O  
ATOM    120  CB  ARG A 366     -47.296  68.813  25.090  1.00 63.22           C  
ATOM    121  CG  ARG A 366     -48.363  69.901  25.224  1.00 63.22           C  
ATOM    122  CD  ARG A 366     -47.990  71.223  24.551  1.00 63.22           C  
ATOM    123  NE  ARG A 366     -46.849  71.817  25.300  1.00 63.22           N  
ATOM    124  CZ  ARG A 366     -47.092  72.688  26.324  1.00 63.22           C  
ATOM    125  NH1 ARG A 366     -48.376  72.972  26.684  1.00 63.22           N1+
ATOM    126  NH2 ARG A 366     -46.050  73.274  26.983  1.00 63.22           N  
ATOM    127  N   LEU A 367     -48.624  66.641  23.339  1.00 90.34           N  
ATOM    128  CA  LEU A 367     -49.647  66.374  22.371  1.00 90.34           C  
ATOM    129  C   LEU A 367     -50.546  65.318  22.910  1.00 90.34           C  
ATOM    130  O   LEU A 367     -51.766  65.404  22.787  1.00 90.34           O  
ATOM    131  CB  LEU A 367     -49.079  65.879  21.026  1.00 90.34           C  
ATOM    132  CG  LEU A 367     -50.142  65.570  19.948  1.00 90.34           C  
ATOM    133  CD1 LEU A 367     -50.857  64.229  20.193  1.00 90.34           C  
ATOM    134  CD2 LEU A 367     -51.135  66.733  19.812  1.00 90.34           C  
ATOM    135  N   LYS A 368     -49.960  64.288  23.534  1.00 38.63           N  
ATOM    136  CA  LYS A 368     -50.765  63.213  24.021  1.00 38.63           C  
ATOM    137  C   LYS A 368     -51.677  63.755  25.070  1.00 38.63           C  
ATOM    138  O   LYS A 368     -52.865  63.437  25.103  1.00 38.63           O  
ATOM    139  CB  LYS A 368     -49.922  62.090  24.643  1.00 38.63           C  
ATOM    140  CG  LYS A 368     -50.684  60.777  24.822  1.00 38.63           C  
ATOM    141  CD  LYS A 368     -49.749  59.584  25.020  1.00 38.63           C  
ATOM    142  CE  LYS A 368     -50.446  58.224  24.962  1.00 38.63           C  
ATOM    143  NZ  LYS A 368     -49.430  57.150  24.893  1.00 38.63           N1+
ATOM    144  N   GLU A 369     -51.140  64.626  25.943  1.00 58.81           N  
ATOM    145  CA  GLU A 369     -51.910  65.168  27.023  1.00 58.81           C  
ATOM    146  C   GLU A 369     -53.040  65.972  26.466  1.00 58.81           C  
ATOM    147  O   GLU A 369     -54.163  65.910  26.964  1.00 58.81           O  
ATOM    148  CB  GLU A 369     -51.088  66.097  27.930  1.00 58.81           C  
ATOM    149  CG  GLU A 369     -51.905  66.670  29.087  1.00 58.81           C  
ATOM    150  CD  GLU A 369     -52.231  65.520  30.029  1.00 58.81           C  
ATOM    151  OE1 GLU A 369     -51.459  64.524  30.034  1.00 58.81           O  
ATOM    152  OE2 GLU A 369     -53.258  65.619  30.752  1.00 58.81           O1-
ATOM    153  N   GLU A 370     -52.773  66.749  25.401  1.00 94.80           N  
ATOM    154  CA  GLU A 370     -53.789  67.590  24.840  1.00 94.80           C  
ATOM    155  C   GLU A 370     -54.887  66.719  24.325  1.00 94.80           C  
ATOM    156  O   GLU A 370     -56.066  67.005  24.522  1.00 94.80           O  
ATOM    157  CB  GLU A 370     -53.282  68.422  23.649  1.00 94.80           C  
ATOM    158  CG  GLU A 370     -52.193  69.427  24.026  1.00 94.80           C  
ATOM    159  CD  GLU A 370     -52.781  70.394  25.042  1.00 94.80           C  
ATOM    160  OE1 GLU A 370     -53.858  70.980  24.749  1.00 94.80           O  
ATOM    161  OE2 GLU A 370     -52.160  70.559  26.125  1.00 94.80           O1-
ATOM    162  N   GLU A 371     -54.517  65.608  23.664  1.00 33.37           N  
ATOM    163  CA  GLU A 371     -55.495  64.743  23.076  1.00 33.37           C  
ATOM    164  C   GLU A 371     -56.347  64.169  24.159  1.00 33.37           C  
ATOM    165  O   GLU A 371     -57.560  64.037  24.013  1.00 33.37           O  
ATOM    166  CB  GLU A 371     -54.867  63.576  22.292  1.00 33.37           C  
ATOM    167  CG  GLU A 371     -55.898  62.644  21.651  1.00 33.37           C  
ATOM    168  CD  GLU A 371     -55.148  61.616  20.816  1.00 33.37           C  
ATOM    169  OE1 GLU A 371     -53.960  61.874  20.486  1.00 33.37           O  
ATOM    170  OE2 GLU A 371     -55.757  60.560  20.494  1.00 33.37           O1-
ATOM    171  N   GLU A 372     -55.742  63.806  25.295  1.00 84.71           N  
ATOM    172  CA  GLU A 372     -56.565  63.238  26.312  1.00 84.71           C  
ATOM    173  C   GLU A 372     -57.516  64.288  26.796  1.00 84.71           C  
ATOM    174  O   GLU A 372     -58.679  64.004  27.077  1.00 84.71           O  
ATOM    175  CB  GLU A 372     -55.773  62.691  27.503  1.00 84.71           C  
ATOM    176  CG  GLU A 372     -56.657  61.843  28.410  1.00 84.71           C  
ATOM    177  CD  GLU A 372     -55.758  60.983  29.271  1.00 84.71           C  
ATOM    178  OE1 GLU A 372     -54.511  61.140  29.178  1.00 84.71           O  
ATOM    179  OE2 GLU A 372     -56.312  60.146  30.030  1.00 84.71           O1-
ATOM    180  N   ASP A 373     -57.039  65.542  26.887  1.00 31.64           N  
ATOM    181  CA  ASP A 373     -57.840  66.626  27.376  1.00 31.64           C  
ATOM    182  C   ASP A 373     -59.007  66.822  26.462  1.00 31.64           C  
ATOM    183  O   ASP A 373     -60.123  67.056  26.923  1.00 31.64           O  
ATOM    184  CB  ASP A 373     -57.060  67.949  27.434  1.00 31.64           C  
ATOM    185  CG  ASP A 373     -55.991  67.775  28.501  1.00 31.64           C  
ATOM    186  OD1 ASP A 373     -55.988  66.699  29.156  1.00 31.64           O  
ATOM    187  OD2 ASP A 373     -55.165  68.710  28.676  1.00 31.64           O1-
ATOM    188  N   LYS A 374     -58.791  66.719  25.136  1.00 98.62           N  
ATOM    189  CA  LYS A 374     -59.889  66.920  24.236  1.00 98.62           C  
ATOM    190  C   LYS A 374     -60.884  65.854  24.545  1.00 98.62           C  
ATOM    191  O   LYS A 374     -62.092  66.080  24.497  1.00 98.62           O  
ATOM    192  CB  LYS A 374     -59.545  66.759  22.745  1.00 98.62           C  
ATOM    193  CG  LYS A 374     -59.326  65.299  22.356  1.00 98.62           C  
ATOM    194  CD  LYS A 374     -59.447  65.001  20.869  1.00 98.62           C  
ATOM    195  CE  LYS A 374     -59.222  63.523  20.540  1.00 98.62           C  
ATOM    196  NZ  LYS A 374     -60.349  62.711  21.052  1.00 98.62           N1+
ATOM    197  N   LYS A 375     -60.382  64.654  24.888  1.00100.35           N  
ATOM    198  CA  LYS A 375     -61.244  63.552  25.176  1.00100.35           C  
ATOM    199  C   LYS A 375     -62.120  63.959  26.310  1.00100.35           C  
ATOM    200  O   LYS A 375     -63.323  63.710  26.292  1.00100.35           O  
ATOM    201  CB  LYS A 375     -60.476  62.294  25.624  1.00100.35           C  
ATOM    202  CG  LYS A 375     -61.382  61.139  26.065  1.00100.35           C  
ATOM    203  CD  LYS A 375     -62.227  60.538  24.940  1.00100.35           C  
ATOM    204  CE  LYS A 375     -63.121  59.383  25.399  1.00100.35           C  
ATOM    205  NZ  LYS A 375     -64.144  59.879  26.348  1.00100.35           N1+
ATOM    206  N   ARG A 376     -61.539  64.621  27.325  1.00101.43           N  
ATOM    207  CA  ARG A 376     -62.315  65.006  28.463  1.00101.43           C  
ATOM    208  C   ARG A 376     -63.379  65.968  28.040  1.00101.43           C  
ATOM    209  O   ARG A 376     -64.522  65.869  28.481  1.00101.43           O  
ATOM    210  CB  ARG A 376     -61.487  65.690  29.561  1.00101.43           C  
ATOM    211  CG  ARG A 376     -62.344  66.130  30.747  1.00101.43           C  
ATOM    212  CD  ARG A 376     -63.003  64.972  31.499  1.00101.43           C  
ATOM    213  NE  ARG A 376     -63.936  65.571  32.494  1.00101.43           N  
ATOM    214  CZ  ARG A 376     -63.493  65.884  33.746  1.00101.43           C  
ATOM    215  NH1 ARG A 376     -62.203  65.616  34.099  1.00101.43           N1+
ATOM    216  NH2 ARG A 376     -64.340  66.468  34.643  1.00101.43           N  
ATOM    217  N   LYS A 377     -63.035  66.922  27.159  1.00133.89           N  
ATOM    218  CA  LYS A 377     -63.989  67.916  26.761  1.00133.89           C  
ATOM    219  C   LYS A 377     -65.134  67.237  26.079  1.00133.89           C  
ATOM    220  O   LYS A 377     -66.296  67.531  26.357  1.00133.89           O  
ATOM    221  CB  LYS A 377     -63.373  68.941  25.791  1.00133.89           C  
ATOM    222  CG  LYS A 377     -64.249  70.159  25.485  1.00133.89           C  
ATOM    223  CD  LYS A 377     -65.542  69.832  24.737  1.00133.89           C  
ATOM    224  CE  LYS A 377     -66.355  71.072  24.357  1.00133.89           C  
ATOM    225  NZ  LYS A 377     -65.713  71.774  23.222  1.00133.89           N1+
ATOM    226  N   GLU A 378     -64.833  66.283  25.180  1.00 91.63           N  
ATOM    227  CA  GLU A 378     -65.875  65.612  24.460  1.00 91.63           C  
ATOM    228  C   GLU A 378     -66.700  64.823  25.428  1.00 91.63           C  
ATOM    229  O   GLU A 378     -67.918  64.724  25.287  1.00 91.63           O  
ATOM    230  CB  GLU A 378     -65.342  64.715  23.320  1.00 91.63           C  
ATOM    231  CG  GLU A 378     -64.306  63.666  23.728  1.00 91.63           C  
ATOM    232  CD  GLU A 378     -63.687  63.105  22.451  1.00 91.63           C  
ATOM    233  OE1 GLU A 378     -62.957  63.869  21.766  1.00 91.63           O  
ATOM    234  OE2 GLU A 378     -63.936  61.909  22.142  1.00 91.63           O1-
ATOM    235  N   GLU A 379     -66.049  64.260  26.459  1.00 36.72           N  
ATOM    236  CA  GLU A 379     -66.727  63.489  27.458  1.00 36.72           C  
ATOM    237  C   GLU A 379     -67.695  64.400  28.142  1.00 36.72           C  
ATOM    238  O   GLU A 379     -68.787  63.986  28.528  1.00 36.72           O  
ATOM    239  CB  GLU A 379     -65.764  62.944  28.525  1.00 36.72           C  
ATOM    240  CG  GLU A 379     -66.446  62.069  29.576  1.00 36.72           C  
ATOM    241  CD  GLU A 379     -65.374  61.607  30.550  1.00 36.72           C  
ATOM    242  OE1 GLU A 379     -64.330  61.081  30.077  1.00 36.72           O  
ATOM    243  OE2 GLU A 379     -65.584  61.777  31.780  1.00 36.72           O1-
ATOM    244  N   GLU A 380     -67.309  65.679  28.308  1.00 62.73           N  
ATOM    245  CA  GLU A 380     -68.154  66.636  28.960  1.00 62.73           C  
ATOM    246  C   GLU A 380     -69.404  66.737  28.154  1.00 62.73           C  
ATOM    247  O   GLU A 380     -70.508  66.763  28.695  1.00 62.73           O  
ATOM    248  CB  GLU A 380     -67.553  68.054  28.975  1.00 62.73           C  
ATOM    249  CG  GLU A 380     -66.260  68.181  29.778  1.00 62.73           C  
ATOM    250  CD  GLU A 380     -66.608  68.067  31.253  1.00 62.73           C  
ATOM    251  OE1 GLU A 380     -67.615  68.695  31.674  1.00 62.73           O  
ATOM    252  OE2 GLU A 380     -65.872  67.344  31.976  1.00 62.73           O1-
ATOM    253  N   GLU A 381     -69.251  66.780  26.819  1.00 71.03           N  
ATOM    254  CA  GLU A 381     -70.381  66.920  25.952  1.00 71.03           C  
ATOM    255  C   GLU A 381     -71.264  65.724  26.116  1.00 71.03           C  
ATOM    256  O   GLU A 381     -72.485  65.847  26.195  1.00 71.03           O  
ATOM    257  CB  GLU A 381     -69.982  67.001  24.470  1.00 71.03           C  
ATOM    258  CG  GLU A 381     -71.180  67.153  23.534  1.00 71.03           C  
ATOM    259  CD  GLU A 381     -71.788  68.519  23.799  1.00 71.03           C  
ATOM    260  OE1 GLU A 381     -72.530  68.641  24.810  1.00 71.03           O  
ATOM    261  OE2 GLU A 381     -71.510  69.459  23.010  1.00 71.03           O1-
ATOM    262  N   ALA A 382     -70.656  64.526  26.197  1.00 24.60           N  
ATOM    263  CA  ALA A 382     -71.416  63.314  26.291  1.00 24.60           C  
ATOM    264  C   ALA A 382     -72.229  63.340  27.544  1.00 24.60           C  
ATOM    265  O   ALA A 382     -73.407  62.988  27.531  1.00 24.60           O  
ATOM    266  CB  ALA A 382     -70.528  62.061  26.355  1.00 24.60           C  
ATOM    267  N   GLU A 383     -71.623  63.780  28.663  1.00 89.53           N  
ATOM    268  CA  GLU A 383     -72.329  63.794  29.911  1.00 89.53           C  
ATOM    269  C   GLU A 383     -73.474  64.734  29.781  1.00 89.53           C  
ATOM    270  O   GLU A 383     -74.564  64.475  30.290  1.00 89.53           O  
ATOM    271  CB  GLU A 383     -71.476  64.264  31.101  1.00 89.53           C  
ATOM    272  CG  GLU A 383     -70.464  63.221  31.575  1.00 89.53           C  
ATOM    273  CD  GLU A 383     -71.248  62.067  32.186  1.00 89.53           C  
ATOM    274  OE1 GLU A 383     -72.115  61.500  31.468  1.00 89.53           O  
ATOM    275  OE2 GLU A 383     -70.997  61.739  33.376  1.00 89.53           O1-
ATOM    276  N   ASP A 384     -73.254  65.851  29.071  1.00 22.50           N  
ATOM    277  CA  ASP A 384     -74.290  66.823  28.912  1.00 22.50           C  
ATOM    278  C   ASP A 384     -75.425  66.141  28.224  1.00 22.50           C  
ATOM    279  O   ASP A 384     -76.588  66.347  28.567  1.00 22.50           O  
ATOM    280  CB  ASP A 384     -73.855  68.003  28.027  1.00 22.50           C  
ATOM    281  CG  ASP A 384     -72.789  68.785  28.780  1.00 22.50           C  
ATOM    282  OD1 ASP A 384     -72.687  68.601  30.022  1.00 22.50           O  
ATOM    283  OD2 ASP A 384     -72.062  69.578  28.124  1.00 22.50           O1-
ATOM    284  N   LYS A 385     -75.108  65.285  27.237  1.00103.17           N  
ATOM    285  CA  LYS A 385     -76.138  64.610  26.506  1.00103.17           C  
ATOM    286  C   LYS A 385     -76.907  63.771  27.475  1.00103.17           C  
ATOM    287  O   LYS A 385     -78.136  63.747  27.452  1.00103.17           O  
ATOM    288  CB  LYS A 385     -75.578  63.662  25.431  1.00103.17           C  
ATOM    289  CG  LYS A 385     -74.712  64.364  24.383  1.00103.17           C  
ATOM    290  CD  LYS A 385     -75.429  65.489  23.636  1.00103.17           C  
ATOM    291  CE  LYS A 385     -75.404  66.827  24.378  1.00103.17           C  
ATOM    292  NZ  LYS A 385     -76.057  67.872  23.559  1.00103.17           N1+
ATOM    293  N   GLU A 386     -76.191  63.076  28.379  1.00 57.70           N  
ATOM    294  CA  GLU A 386     -76.834  62.210  29.324  1.00 57.70           C  
ATOM    295  C   GLU A 386     -77.723  63.024  30.206  1.00 57.70           C  
ATOM    296  O   GLU A 386     -78.851  62.628  30.497  1.00 57.70           O  
ATOM    297  CB  GLU A 386     -75.839  61.479  30.242  1.00 57.70           C  
ATOM    298  CG  GLU A 386     -76.513  60.556  31.261  1.00 57.70           C  
ATOM    299  CD  GLU A 386     -77.060  59.334  30.535  1.00 57.70           C  
ATOM    300  OE1 GLU A 386     -77.653  59.508  29.437  1.00 57.70           O  
ATOM    301  OE2 GLU A 386     -76.888  58.207  31.071  1.00 57.70           O1-
ATOM    302  N   ASP A 387     -77.243  64.202  30.643  1.00 24.41           N  
ATOM    303  CA  ASP A 387     -78.031  64.998  31.536  1.00 24.41           C  
ATOM    304  C   ASP A 387     -79.267  65.383  30.805  1.00 24.41           C  
ATOM    305  O   ASP A 387     -79.236  65.641  29.602  1.00 24.41           O  
ATOM    306  CB  ASP A 387     -77.339  66.301  31.974  1.00 24.41           C  
ATOM    307  CG  ASP A 387     -76.127  65.943  32.823  1.00 24.41           C  
ATOM    308  OD1 ASP A 387     -75.942  64.729  33.106  1.00 24.41           O  
ATOM    309  OD2 ASP A 387     -75.369  66.876  33.200  1.00 24.41           O1-
ATOM    310  N   ASP A 388     -80.401  65.411  31.528  1.00 73.50           N  
ATOM    311  CA  ASP A 388     -81.636  65.778  30.909  1.00 73.50           C  
ATOM    312  C   ASP A 388     -81.635  67.295  30.811  1.00 73.50           C  
ATOM    313  O   ASP A 388     -80.690  67.921  31.359  1.00 73.50           O  
ATOM    314  CB  ASP A 388     -82.874  65.376  31.728  1.00 73.50           C  
ATOM    315  CG  ASP A 388     -83.009  63.861  31.686  1.00 73.50           C  
ATOM    316  OD1 ASP A 388     -82.294  63.224  30.867  1.00 73.50           O  
ATOM    317  OD2 ASP A 388     -83.835  63.320  32.470  1.00 73.50           O1-
ATOM    318  OXT ASP A 388     -82.581  67.850  30.189  1.00 73.50           O1-
TER   
ATOM    319  N   ALA B 389     -25.288  79.831  25.518  1.00  6.15           N  
ATOM    320  CA  ALA B 389     -24.782  81.206  25.312  1.00  6.15           C  
ATOM    321  C   ALA B 389     -25.680  81.950  24.385  1.00  6.15           C  
ATOM    322  O   ALA B 389     -26.902  81.901  24.509  1.00  6.15           O  
ATOM    323  CB  ALA B 389     -23.376  81.171  24.691  1.00  6.15           C  
ATOM    324  N   ALA B 390     -25.075  82.667  23.423  1.00 11.77           N  
ATOM    325  CA  ALA B 390     -25.832  83.425  22.476  1.00 11.77           C  
ATOM    326  C   ALA B 390     -26.663  82.462  21.697  1.00 11.77           C  
ATOM    327  O   ALA B 390     -27.829  82.724  21.406  1.00 11.77           O  
ATOM    328  CB  ALA B 390     -24.943  84.191  21.481  1.00 11.77           C  
ATOM    329  N   GLU B 391     -26.080  81.297  21.361  1.00 18.52           N  
ATOM    330  CA  GLU B 391     -26.788  80.329  20.580  1.00 18.52           C  
ATOM    331  C   GLU B 391     -27.997  79.927  21.352  1.00 18.52           C  
ATOM    332  O   GLU B 391     -29.085  79.788  20.796  1.00 18.52           O  
ATOM    333  CB  GLU B 391     -25.969  79.052  20.327  1.00 18.52           C  
ATOM    334  CG  GLU B 391     -25.575  78.306  21.605  1.00 18.52           C  
ATOM    335  CD  GLU B 391     -24.796  77.061  21.197  1.00 18.52           C  
ATOM    336  OE1 GLU B 391     -24.767  76.762  19.974  1.00 18.52           O  
ATOM    337  OE2 GLU B 391     -24.223  76.392  22.098  1.00 18.52           O1-
ATOM    338  N   LYS B 392     -27.833  79.744  22.672  1.00 51.26           N  
ATOM    339  CA  LYS B 392     -28.939  79.325  23.476  1.00 51.26           C  
ATOM    340  C   LYS B 392     -29.998  80.377  23.423  1.00 51.26           C  
ATOM    341  O   LYS B 392     -31.181  80.063  23.305  1.00 51.26           O  
ATOM    342  CB  LYS B 392     -28.574  79.123  24.956  1.00 51.26           C  
ATOM    343  CG  LYS B 392     -29.766  78.678  25.807  1.00 51.26           C  
ATOM    344  CD  LYS B 392     -29.387  78.191  27.207  1.00 51.26           C  
ATOM    345  CE  LYS B 392     -30.587  78.000  28.139  1.00 51.26           C  
ATOM    346  NZ  LYS B 392     -31.395  76.840  27.704  1.00 51.26           N1+
ATOM    347  N   GLN B 393     -29.599  81.659  23.488  1.00 35.67           N  
ATOM    348  CA  GLN B 393     -30.578  82.705  23.527  1.00 35.67           C  
ATOM    349  C   GLN B 393     -31.394  82.661  22.279  1.00 35.67           C  
ATOM    350  O   GLN B 393     -32.619  82.740  22.330  1.00 35.67           O  
ATOM    351  CB  GLN B 393     -29.960  84.112  23.600  1.00 35.67           C  
ATOM    352  CG  GLN B 393     -30.997  85.237  23.648  1.00 35.67           C  
ATOM    353  CD  GLN B 393     -30.248  86.561  23.716  1.00 35.67           C  
ATOM    354  NE2 GLN B 393     -28.891  86.491  23.684  1.00 35.67           N  
ATOM    355  OE1 GLN B 393     -30.855  87.628  23.791  1.00 35.67           O  
ATOM    356  N   MET B 394     -30.734  82.514  21.119  1.00109.21           N  
ATOM    357  CA  MET B 394     -31.463  82.511  19.887  1.00109.21           C  
ATOM    358  C   MET B 394     -32.360  81.318  19.857  1.00109.21           C  
ATOM    359  O   MET B 394     -33.504  81.403  19.415  1.00109.21           O  
ATOM    360  CB  MET B 394     -30.566  82.442  18.641  1.00109.21           C  
ATOM    361  CG  MET B 394     -31.368  82.499  17.342  1.00109.21           C  
ATOM    362  SD  MET B 394     -32.153  84.107  17.020  1.00109.21           S  
ATOM    363  CE  MET B 394     -33.234  83.495  15.696  1.00109.21           C  
ATOM    364  N   LYS B 395     -31.858  80.171  20.345  1.00115.75           N  
ATOM    365  CA  LYS B 395     -32.605  78.948  20.316  1.00115.75           C  
ATOM    366  C   LYS B 395     -33.840  79.128  21.139  1.00115.75           C  
ATOM    367  O   LYS B 395     -34.930  78.716  20.743  1.00115.75           O  
ATOM    368  CB  LYS B 395     -31.787  77.783  20.901  1.00115.75           C  
ATOM    369  CG  LYS B 395     -32.422  76.395  20.785  1.00115.75           C  
ATOM    370  CD  LYS B 395     -33.695  76.210  21.608  1.00115.75           C  
ATOM    371  CE  LYS B 395     -34.113  74.744  21.745  1.00115.75           C  
ATOM    372  NZ  LYS B 395     -34.394  74.166  20.413  1.00115.75           N1+
ATOM    373  N   ASP B 396     -33.705  79.762  22.313  1.00 26.73           N  
ATOM    374  CA  ASP B 396     -34.841  79.939  23.166  1.00 26.73           C  
ATOM    375  C   ASP B 396     -35.824  80.832  22.484  1.00 26.73           C  
ATOM    376  O   ASP B 396     -37.028  80.580  22.513  1.00 26.73           O  
ATOM    377  CB  ASP B 396     -34.480  80.594  24.510  1.00 26.73           C  
ATOM    378  CG  ASP B 396     -33.703  79.573  25.327  1.00 26.73           C  
ATOM    379  OD1 ASP B 396     -33.786  78.364  24.988  1.00 26.73           O  
ATOM    380  OD2 ASP B 396     -33.019  79.987  26.302  1.00 26.73           O1-
ATOM    381  N   LYS B 397     -35.327  81.896  21.830  1.00 78.59           N  
ATOM    382  CA  LYS B 397     -36.195  82.859  21.220  1.00 78.59           C  
ATOM    383  C   LYS B 397     -37.009  82.193  20.158  1.00 78.59           C  
ATOM    384  O   LYS B 397     -38.222  82.386  20.084  1.00 78.59           O  
ATOM    385  CB  LYS B 397     -35.421  84.012  20.559  1.00 78.59           C  
ATOM    386  CG  LYS B 397     -34.636  84.863  21.560  1.00 78.59           C  
ATOM    387  CD  LYS B 397     -35.521  85.493  22.638  1.00 78.59           C  
ATOM    388  CE  LYS B 397     -34.740  86.244  23.718  1.00 78.59           C  
ATOM    389  NZ  LYS B 397     -35.673  86.813  24.716  1.00 78.59           N1+
ATOM    390  N   GLN B 398     -36.362  81.372  19.312  1.00 83.41           N  
ATOM    391  CA  GLN B 398     -37.049  80.738  18.226  1.00 83.41           C  
ATOM    392  C   GLN B 398     -38.064  79.794  18.781  1.00 83.41           C  
ATOM    393  O   GLN B 398     -39.205  79.742  18.323  1.00 83.41           O  
ATOM    394  CB  GLN B 398     -36.088  79.927  17.333  1.00 83.41           C  
ATOM    395  CG  GLN B 398     -35.452  78.735  18.054  1.00 83.41           C  
ATOM    396  CD  GLN B 398     -34.374  78.124  17.168  1.00 83.41           C  
ATOM    397  NE2 GLN B 398     -33.926  76.891  17.528  1.00 83.41           N  
ATOM    398  OE1 GLN B 398     -33.931  78.731  16.196  1.00 83.41           O  
ATOM    399  N   ASP B 399     -37.672  79.035  19.815  1.00 49.48           N  
ATOM    400  CA  ASP B 399     -38.549  78.039  20.342  1.00 49.48           C  
ATOM    401  C   ASP B 399     -39.764  78.669  20.937  1.00 49.48           C  
ATOM    402  O   ASP B 399     -40.867  78.151  20.778  1.00 49.48           O  
ATOM    403  CB  ASP B 399     -37.889  77.151  21.404  1.00 49.48           C  
ATOM    404  CG  ASP B 399     -36.938  76.228  20.659  1.00 49.48           C  
ATOM    405  OD1 ASP B 399     -36.184  76.728  19.782  1.00 49.48           O  
ATOM    406  OD2 ASP B 399     -36.953  75.008  20.959  1.00 49.48           O1-
ATOM    407  N   GLU B 400     -39.608  79.816  21.621  1.00 64.36           N  
ATOM    408  CA  GLU B 400     -40.736  80.396  22.288  1.00 64.36           C  
ATOM    409  C   GLU B 400     -41.788  80.762  21.289  1.00 64.36           C  
ATOM    410  O   GLU B 400     -42.966  80.473  21.490  1.00 64.36           O  
ATOM    411  CB  GLU B 400     -40.377  81.664  23.079  1.00 64.36           C  
ATOM    412  CG  GLU B 400     -41.539  82.202  23.916  1.00 64.36           C  
ATOM    413  CD  GLU B 400     -41.772  81.239  25.073  1.00 64.36           C  
ATOM    414  OE1 GLU B 400     -40.779  80.882  25.759  1.00 64.36           O  
ATOM    415  OE2 GLU B 400     -42.953  80.853  25.288  1.00 64.36           O1-
ATOM    416  N   GLU B 401     -41.391  81.390  20.169  1.00 55.46           N  
ATOM    417  CA  GLU B 401     -42.353  81.809  19.191  1.00 55.46           C  
ATOM    418  C   GLU B 401     -43.013  80.598  18.619  1.00 55.46           C  
ATOM    419  O   GLU B 401     -44.229  80.575  18.436  1.00 55.46           O  
ATOM    420  CB  GLU B 401     -41.718  82.587  18.025  1.00 55.46           C  
ATOM    421  CG  GLU B 401     -42.736  83.140  17.024  1.00 55.46           C  
ATOM    422  CD  GLU B 401     -43.360  84.393  17.622  1.00 55.46           C  
ATOM    423  OE1 GLU B 401     -43.002  84.737  18.780  1.00 55.46           O  
ATOM    424  OE2 GLU B 401     -44.202  85.024  16.928  1.00 55.46           O1-
ATOM    425  N   GLN B 402     -42.224  79.544  18.343  1.00 69.31           N  
ATOM    426  CA  GLN B 402     -42.773  78.369  17.732  1.00 69.31           C  
ATOM    427  C   GLN B 402     -43.782  77.785  18.660  1.00 69.31           C  
ATOM    428  O   GLN B 402     -44.863  77.377  18.238  1.00 69.31           O  
ATOM    429  CB  GLN B 402     -41.724  77.269  17.494  1.00 69.31           C  
ATOM    430  CG  GLN B 402     -40.615  77.666  16.521  1.00 69.31           C  
ATOM    431  CD  GLN B 402     -39.660  76.487  16.391  1.00 69.31           C  
ATOM    432  NE2 GLN B 402     -39.035  76.341  15.193  1.00 69.31           N  
ATOM    433  OE1 GLN B 402     -39.471  75.719  17.335  1.00 69.31           O  
ATOM    434  N   ARG B 403     -43.452  77.755  19.963  1.00143.73           N  
ATOM    435  CA  ARG B 403     -44.296  77.153  20.952  1.00143.73           C  
ATOM    436  C   ARG B 403     -45.596  77.888  21.008  1.00143.73           C  
ATOM    437  O   ARG B 403     -46.655  77.272  21.122  1.00143.73           O  
ATOM    438  CB  ARG B 403     -43.674  77.197  22.358  1.00143.73           C  
ATOM    439  CG  ARG B 403     -42.358  76.424  22.454  1.00143.73           C  
ATOM    440  CD  ARG B 403     -42.532  74.937  22.770  1.00143.73           C  
ATOM    441  NE  ARG B 403     -42.999  74.840  24.181  1.00143.73           N  
ATOM    442  CZ  ARG B 403     -42.951  73.645  24.836  1.00143.73           C  
ATOM    443  NH1 ARG B 403     -42.508  72.526  24.189  1.00143.73           N1+
ATOM    444  NH2 ARG B 403     -43.340  73.568  26.142  1.00143.73           N  
ATOM    445  N   LEU B 404     -45.550  79.231  20.923  1.00 80.78           N  
ATOM    446  CA  LEU B 404     -46.747  80.018  21.021  1.00 80.78           C  
ATOM    447  C   LEU B 404     -47.627  79.643  19.875  1.00 80.78           C  
ATOM    448  O   LEU B 404     -48.830  79.450  20.043  1.00 80.78           O  
ATOM    449  CB  LEU B 404     -46.454  81.536  20.956  1.00 80.78           C  
ATOM    450  CG  LEU B 404     -47.642  82.502  21.206  1.00 80.78           C  
ATOM    451  CD1 LEU B 404     -47.155  83.960  21.179  1.00 80.78           C  
ATOM    452  CD2 LEU B 404     -48.820  82.300  20.235  1.00 80.78           C  
ATOM    453  N   LYS B 405     -47.045  79.514  18.670  1.00135.32           N  
ATOM    454  CA  LYS B 405     -47.852  79.186  17.533  1.00135.32           C  
ATOM    455  C   LYS B 405     -48.471  77.851  17.764  1.00135.32           C  
ATOM    456  O   LYS B 405     -49.650  77.650  17.481  1.00135.32           O  
ATOM    457  CB  LYS B 405     -47.059  79.102  16.218  1.00135.32           C  
ATOM    458  CG  LYS B 405     -46.808  80.459  15.562  1.00135.32           C  
ATOM    459  CD  LYS B 405     -45.968  81.413  16.412  1.00135.32           C  
ATOM    460  CE  LYS B 405     -46.812  82.353  17.275  1.00135.32           C  
ATOM    461  NZ  LYS B 405     -47.557  83.297  16.411  1.00135.32           N1+
ATOM    462  N   GLU B 406     -47.696  76.900  18.308  1.00 38.18           N  
ATOM    463  CA  GLU B 406     -48.233  75.588  18.491  1.00 38.18           C  
ATOM    464  C   GLU B 406     -49.369  75.640  19.465  1.00 38.18           C  
ATOM    465  O   GLU B 406     -50.372  74.954  19.283  1.00 38.18           O  
ATOM    466  CB  GLU B 406     -47.226  74.566  19.035  1.00 38.18           C  
ATOM    467  CG  GLU B 406     -47.849  73.174  19.141  1.00 38.18           C  
ATOM    468  CD  GLU B 406     -46.810  72.214  19.688  1.00 38.18           C  
ATOM    469  OE1 GLU B 406     -45.650  72.652  19.911  1.00 38.18           O  
ATOM    470  OE2 GLU B 406     -47.167  71.024  19.891  1.00 38.18           O1-
ATOM    471  N   GLU B 407     -49.247  76.459  20.527  1.00 75.65           N  
ATOM    472  CA  GLU B 407     -50.269  76.500  21.535  1.00 75.65           C  
ATOM    473  C   GLU B 407     -51.526  76.981  20.882  1.00 75.65           C  
ATOM    474  O   GLU B 407     -52.612  76.468  21.146  1.00 75.65           O  
ATOM    475  CB  GLU B 407     -49.936  77.474  22.681  1.00 75.65           C  
ATOM    476  CG  GLU B 407     -50.601  77.132  24.021  1.00 75.65           C  
ATOM    477  CD  GLU B 407     -52.107  77.018  23.838  1.00 75.65           C  
ATOM    478  OE1 GLU B 407     -52.705  77.935  23.217  1.00 75.65           O  
ATOM    479  OE2 GLU B 407     -52.681  76.006  24.322  1.00 75.65           O1-
ATOM    480  N   GLU B 408     -51.403  77.982  19.989  1.00 86.34           N  
ATOM    481  CA  GLU B 408     -52.551  78.512  19.310  1.00 86.34           C  
ATOM    482  C   GLU B 408     -53.128  77.411  18.483  1.00 86.34           C  
ATOM    483  O   GLU B 408     -54.344  77.281  18.355  1.00 86.34           O  
ATOM    484  CB  GLU B 408     -52.213  79.670  18.354  1.00 86.34           C  
ATOM    485  CG  GLU B 408     -51.834  80.971  19.063  1.00 86.34           C  
ATOM    486  CD  GLU B 408     -53.102  81.761  19.361  1.00 86.34           C  
ATOM    487  OE1 GLU B 408     -53.748  82.227  18.385  1.00 86.34           O  
ATOM    488  OE2 GLU B 408     -53.438  81.914  20.565  1.00 86.34           O1-
ATOM    489  N   GLU B 409     -52.254  76.578  17.897  1.00 65.99           N  
ATOM    490  CA  GLU B 409     -52.701  75.502  17.064  1.00 65.99           C  
ATOM    491  C   GLU B 409     -53.533  74.591  17.909  1.00 65.99           C  
ATOM    492  O   GLU B 409     -54.593  74.132  17.486  1.00 65.99           O  
ATOM    493  CB  GLU B 409     -51.528  74.662  16.524  1.00 65.99           C  
ATOM    494  CG  GLU B 409     -50.555  75.444  15.637  1.00 65.99           C  
ATOM    495  CD  GLU B 409     -51.236  75.731  14.308  1.00 65.99           C  
ATOM    496  OE1 GLU B 409     -52.441  75.393  14.173  1.00 65.99           O  
ATOM    497  OE2 GLU B 409     -50.556  76.295  13.409  1.00 65.99           O1-
ATOM    498  N   ASP B 410     -53.071  74.320  19.144  1.00 29.05           N  
ATOM    499  CA  ASP B 410     -53.755  73.416  20.023  1.00 29.05           C  
ATOM    500  C   ASP B 410     -55.102  73.973  20.348  1.00 29.05           C  
ATOM    501  O   ASP B 410     -56.095  73.247  20.350  1.00 29.05           O  
ATOM    502  CB  ASP B 410     -53.010  73.208  21.353  1.00 29.05           C  
ATOM    503  CG  ASP B 410     -51.711  72.474  21.046  1.00 29.05           C  
ATOM    504  OD1 ASP B 410     -51.543  72.041  19.875  1.00 29.05           O  
ATOM    505  OD2 ASP B 410     -50.871  72.338  21.975  1.00 29.05           O1-
ATOM    506  N   LYS B 411     -55.178  75.288  20.620  1.00 98.01           N  
ATOM    507  CA  LYS B 411     -56.438  75.865  20.982  1.00 98.01           C  
ATOM    508  C   LYS B 411     -57.363  75.734  19.814  1.00 98.01           C  
ATOM    509  O   LYS B 411     -58.559  75.501  19.980  1.00 98.01           O  
ATOM    510  CB  LYS B 411     -56.337  77.340  21.426  1.00 98.01           C  
ATOM    511  CG  LYS B 411     -55.900  78.333  20.350  1.00 98.01           C  
ATOM    512  CD  LYS B 411     -56.983  78.640  19.316  1.00 98.01           C  
ATOM    513  CE  LYS B 411     -56.597  79.767  18.356  1.00 98.01           C  
ATOM    514  NZ  LYS B 411     -57.724  80.061  17.444  1.00 98.01           N1+
ATOM    515  N   LYS B 412     -56.819  75.864  18.590  1.00 86.86           N  
ATOM    516  CA  LYS B 412     -57.616  75.751  17.404  1.00 86.86           C  
ATOM    517  C   LYS B 412     -58.198  74.371  17.364  1.00 86.86           C  
ATOM    518  O   LYS B 412     -59.370  74.193  17.037  1.00 86.86           O  
ATOM    519  CB  LYS B 412     -56.790  75.942  16.120  1.00 86.86           C  
ATOM    520  CG  LYS B 412     -57.603  75.834  14.828  1.00 86.86           C  
ATOM    521  CD  LYS B 412     -58.610  76.969  14.635  1.00 86.86           C  
ATOM    522  CE  LYS B 412     -59.238  76.992  13.240  1.00 86.86           C  
ATOM    523  NZ  LYS B 412     -59.875  75.689  12.948  1.00 86.86           N1+
ATOM    524  N   ARG B 413     -57.391  73.351  17.717  1.00119.21           N  
ATOM    525  CA  ARG B 413     -57.847  71.991  17.682  1.00119.21           C  
ATOM    526  C   ARG B 413     -58.979  71.846  18.647  1.00119.21           C  
ATOM    527  O   ARG B 413     -59.977  71.192  18.353  1.00119.21           O  
ATOM    528  CB  ARG B 413     -56.759  70.985  18.103  1.00119.21           C  
ATOM    529  CG  ARG B 413     -55.584  70.905  17.126  1.00119.21           C  
ATOM    530  CD  ARG B 413     -55.837  69.963  15.948  1.00119.21           C  
ATOM    531  NE  ARG B 413     -55.896  68.576  16.490  1.00119.21           N  
ATOM    532  CZ  ARG B 413     -57.028  67.832  16.332  1.00119.21           C  
ATOM    533  NH1 ARG B 413     -58.114  68.372  15.703  1.00119.21           N1+
ATOM    534  NH2 ARG B 413     -57.083  66.556  16.813  1.00119.21           N  
ATOM    535  N   LYS B 414     -58.852  72.468  19.832  1.00119.01           N  
ATOM    536  CA  LYS B 414     -59.863  72.356  20.842  1.00119.01           C  
ATOM    537  C   LYS B 414     -61.127  72.950  20.309  1.00119.01           C  
ATOM    538  O   LYS B 414     -62.209  72.392  20.485  1.00119.01           O  
ATOM    539  CB  LYS B 414     -59.489  73.110  22.129  1.00119.01           C  
ATOM    540  CG  LYS B 414     -58.230  72.561  22.802  1.00119.01           C  
ATOM    541  CD  LYS B 414     -58.344  71.089  23.204  1.00119.01           C  
ATOM    542  CE  LYS B 414     -59.139  70.870  24.490  1.00119.01           C  
ATOM    543  NZ  LYS B 414     -58.373  71.386  25.645  1.00119.01           N1+
ATOM    544  N   GLU B 415     -61.014  74.097  19.615  1.00 18.76           N  
ATOM    545  CA  GLU B 415     -62.171  74.757  19.089  1.00 18.76           C  
ATOM    546  C   GLU B 415     -62.806  73.836  18.098  1.00 18.76           C  
ATOM    547  O   GLU B 415     -64.027  73.721  18.031  1.00 18.76           O  
ATOM    548  CB  GLU B 415     -61.831  76.071  18.365  1.00 18.76           C  
ATOM    549  CG  GLU B 415     -61.282  77.152  19.301  1.00 18.76           C  
ATOM    550  CD  GLU B 415     -60.982  78.398  18.480  1.00 18.76           C  
ATOM    551  OE1 GLU B 415     -61.282  78.393  17.257  1.00 18.76           O  
ATOM    552  OE2 GLU B 415     -60.445  79.374  19.070  1.00 18.76           O1-
ATOM    553  N   GLU B 416     -61.971  73.135  17.309  1.00 62.17           N  
ATOM    554  CA  GLU B 416     -62.460  72.236  16.306  1.00 62.17           C  
ATOM    555  C   GLU B 416     -63.241  71.171  17.000  1.00 62.17           C  
ATOM    556  O   GLU B 416     -64.278  70.730  16.507  1.00 62.17           O  
ATOM    557  CB  GLU B 416     -61.324  71.540  15.539  1.00 62.17           C  
ATOM    558  CG  GLU B 416     -60.491  72.493  14.683  1.00 62.17           C  
ATOM    559  CD  GLU B 416     -59.346  71.699  14.073  1.00 62.17           C  
ATOM    560  OE1 GLU B 416     -58.482  71.215  14.853  1.00 62.17           O  
ATOM    561  OE2 GLU B 416     -59.321  71.562  12.822  1.00 62.17           O1-
ATOM    562  N   GLU B 417     -62.762  70.735  18.179  1.00 62.35           N  
ATOM    563  CA  GLU B 417     -63.428  69.691  18.897  1.00 62.35           C  
ATOM    564  C   GLU B 417     -64.801  70.179  19.235  1.00 62.35           C  
ATOM    565  O   GLU B 417     -65.776  69.437  19.121  1.00 62.35           O  
ATOM    566  CB  GLU B 417     -62.724  69.333  20.219  1.00 62.35           C  
ATOM    567  CG  GLU B 417     -61.301  68.801  20.029  1.00 62.35           C  
ATOM    568  CD  GLU B 417     -61.371  67.511  19.224  1.00 62.35           C  
ATOM    569  OE1 GLU B 417     -62.505  67.094  18.868  1.00 62.35           O  
ATOM    570  OE2 GLU B 417     -60.289  66.925  18.952  1.00 62.35           O1-
ATOM    571  N   GLU B 418     -64.915  71.455  19.649  1.00 30.05           N  
ATOM    572  CA  GLU B 418     -66.191  71.996  20.015  1.00 30.05           C  
ATOM    573  C   GLU B 418     -67.081  71.996  18.817  1.00 30.05           C  
ATOM    574  O   GLU B 418     -68.255  71.641  18.906  1.00 30.05           O  
ATOM    575  CB  GLU B 418     -66.120  73.452  20.504  1.00 30.05           C  
ATOM    576  CG  GLU B 418     -67.495  74.011  20.878  1.00 30.05           C  
ATOM    577  CD  GLU B 418     -67.323  75.439  21.371  1.00 30.05           C  
ATOM    578  OE1 GLU B 418     -66.152  75.881  21.507  1.00 30.05           O  
ATOM    579  OE2 GLU B 418     -68.364  76.104  21.622  1.00 30.05           O1-
ATOM    580  N   ALA B 419     -66.533  72.377  17.650  1.00 22.90           N  
ATOM    581  CA  ALA B 419     -67.326  72.464  16.460  1.00 22.90           C  
ATOM    582  C   ALA B 419     -67.868  71.105  16.169  1.00 22.90           C  
ATOM    583  O   ALA B 419     -69.032  70.953  15.802  1.00 22.90           O  
ATOM    584  CB  ALA B 419     -66.513  72.911  15.233  1.00 22.90           C  
ATOM    585  N   GLU B 420     -67.036  70.067  16.348  1.00 39.30           N  
ATOM    586  CA  GLU B 420     -67.488  68.743  16.056  1.00 39.30           C  
ATOM    587  C   GLU B 420     -68.628  68.439  16.973  1.00 39.30           C  
ATOM    588  O   GLU B 420     -69.617  67.832  16.566  1.00 39.30           O  
ATOM    589  CB  GLU B 420     -66.410  67.682  16.300  1.00 39.30           C  
ATOM    590  CG  GLU B 420     -66.813  66.293  15.810  1.00 39.30           C  
ATOM    591  CD  GLU B 420     -65.740  65.339  16.296  1.00 39.30           C  
ATOM    592  OE1 GLU B 420     -65.450  65.380  17.520  1.00 39.30           O  
ATOM    593  OE2 GLU B 420     -65.193  64.568  15.463  1.00 39.30           O1-
ATOM    594  N   ASP B 421     -68.523  68.877  18.242  1.00 24.97           N  
ATOM    595  CA  ASP B 421     -69.553  68.606  19.203  1.00 24.97           C  
ATOM    596  C   ASP B 421     -70.809  69.242  18.703  1.00 24.97           C  
ATOM    597  O   ASP B 421     -71.887  68.651  18.768  1.00 24.97           O  
ATOM    598  CB  ASP B 421     -69.262  69.226  20.581  1.00 24.97           C  
ATOM    599  CG  ASP B 421     -68.047  68.533  21.178  1.00 24.97           C  
ATOM    600  OD1 ASP B 421     -67.884  67.307  20.942  1.00 24.97           O  
ATOM    601  OD2 ASP B 421     -67.259  69.229  21.874  1.00 24.97           O1-
ATOM    602  N   LYS B 422     -70.691  70.469  18.167  1.00 98.45           N  
ATOM    603  CA  LYS B 422     -71.831  71.186  17.679  1.00 98.45           C  
ATOM    604  C   LYS B 422     -72.416  70.395  16.554  1.00 98.45           C  
ATOM    605  O   LYS B 422     -73.634  70.313  16.407  1.00 98.45           O  
ATOM    606  CB  LYS B 422     -71.468  72.588  17.157  1.00 98.45           C  
ATOM    607  CG  LYS B 422     -71.067  73.564  18.268  1.00 98.45           C  
ATOM    608  CD  LYS B 422     -72.199  73.861  19.255  1.00 98.45           C  
ATOM    609  CE  LYS B 422     -71.789  74.761  20.423  1.00 98.45           C  
ATOM    610  NZ  LYS B 422     -71.010  73.981  21.410  1.00 98.45           N1+
ATOM    611  N   GLU B 423     -71.548  69.765  15.743  1.00 30.80           N  
ATOM    612  CA  GLU B 423     -72.003  69.006  14.619  1.00 30.80           C  
ATOM    613  C   GLU B 423     -72.903  67.938  15.138  1.00 30.80           C  
ATOM    614  O   GLU B 423     -73.981  67.707  14.592  1.00 30.80           O  
ATOM    615  CB  GLU B 423     -70.846  68.307  13.885  1.00 30.80           C  
ATOM    616  CG  GLU B 423     -71.286  67.540  12.640  1.00 30.80           C  
ATOM    617  CD  GLU B 423     -70.046  66.909  12.029  1.00 30.80           C  
ATOM    618  OE1 GLU B 423     -68.963  67.004  12.668  1.00 30.80           O  
ATOM    619  OE2 GLU B 423     -70.161  66.328  10.919  1.00 30.80           O1-
ATOM    620  N   ASP B 424     -72.494  67.267  16.229  1.00 26.13           N  
ATOM    621  CA  ASP B 424     -73.334  66.236  16.759  1.00 26.13           C  
ATOM    622  C   ASP B 424     -74.567  66.910  17.255  1.00 26.13           C  
ATOM    623  O   ASP B 424     -74.502  67.992  17.837  1.00 26.13           O  
ATOM    624  CB  ASP B 424     -72.707  65.475  17.940  1.00 26.13           C  
ATOM    625  CG  ASP B 424     -71.540  64.654  17.409  1.00 26.13           C  
ATOM    626  OD1 ASP B 424     -71.744  63.895  16.425  1.00 26.13           O  
ATOM    627  OD2 ASP B 424     -70.427  64.773  17.987  1.00 26.13           O1-
ATOM    628  N   ASP B 425     -75.736  66.286  17.017  1.00 11.21           N  
ATOM    629  CA  ASP B 425     -76.967  66.877  17.444  1.00 11.21           C  
ATOM    630  C   ASP B 425     -77.291  66.325  18.826  1.00 11.21           C  
ATOM    631  O   ASP B 425     -76.541  65.434  19.305  1.00 11.21           O  
ATOM    632  CB  ASP B 425     -78.159  66.555  16.519  1.00 11.21           C  
ATOM    633  CG  ASP B 425     -78.409  65.053  16.543  1.00 11.21           C  
ATOM    634  OD1 ASP B 425     -77.424  64.296  16.749  1.00 11.21           O  
ATOM    635  OD2 ASP B 425     -79.586  64.642  16.357  1.00 11.21           O1-
ATOM    636  OXT ASP B 425     -78.297  66.792  19.424  1.00 11.21           O1-
TER   
END
