# Supplementary material for: Structural and Dynamic Differences between Calreticulin Mutants Associated with Essential Thrombocythemia
Source: Biomolecules. 2023 Mar 10;13(3):509. doi: 10.3390/biom13030509 (PMC10046389; doi:10.3390/biom13030509)
Supplement: Supplementary file 1 [file biomolecules-13-00509-s001.zip › models/02_dimer/CALR_class_E_dimer.pdb]

ATOM      1  N   ALA A 352     -60.834 105.920  29.820  1.00  8.50           N  
ATOM      2  CA  ALA A 352     -60.461 106.889  28.766  1.00  8.50           C  
ATOM      3  C   ALA A 352     -60.273 106.192  27.461  1.00  8.50           C  
ATOM      4  O   ALA A 352     -60.766 105.083  27.259  1.00  8.50           O  
ATOM      5  CB  ALA A 352     -59.149 107.602  29.134  1.00  8.50           C  
ATOM      6  N   ALA A 353     -59.560 106.851  26.530  1.00 15.24           N  
ATOM      7  CA  ALA A 353     -59.325 106.285  25.236  1.00 15.24           C  
ATOM      8  C   ALA A 353     -58.515 105.047  25.421  1.00 15.24           C  
ATOM      9  O   ALA A 353     -58.787 104.015  24.809  1.00 15.24           O  
ATOM     10  CB  ALA A 353     -58.530 107.222  24.311  1.00 15.24           C  
ATOM     11  N   GLU A 354     -57.512 105.117  26.312  1.00 55.30           N  
ATOM     12  CA  GLU A 354     -56.635 104.006  26.520  1.00 55.30           C  
ATOM     13  C   GLU A 354     -57.453 102.860  27.009  1.00 55.30           C  
ATOM     14  O   GLU A 354     -57.237 101.718  26.609  1.00 55.30           O  
ATOM     15  CB  GLU A 354     -55.546 104.306  27.562  1.00 55.30           C  
ATOM     16  CG  GLU A 354     -54.542 105.354  27.080  1.00 55.30           C  
ATOM     17  CD  GLU A 354     -53.569 105.638  28.213  1.00 55.30           C  
ATOM     18  OE1 GLU A 354     -52.621 104.829  28.394  1.00 55.30           O  
ATOM     19  OE2 GLU A 354     -53.762 106.667  28.914  1.00 55.30           O1-
ATOM     20  N   LYS A 355     -58.435 103.145  27.881  1.00 74.54           N  
ATOM     21  CA  LYS A 355     -59.261 102.113  28.432  1.00 74.54           C  
ATOM     22  C   LYS A 355     -60.006 101.469  27.302  1.00 74.54           C  
ATOM     23  O   LYS A 355     -60.172 100.250  27.266  1.00 74.54           O  
ATOM     24  CB  LYS A 355     -60.285 102.666  29.439  1.00 74.54           C  
ATOM     25  CG  LYS A 355     -59.637 103.370  30.636  1.00 74.54           C  
ATOM     26  CD  LYS A 355     -58.716 102.467  31.461  1.00 74.54           C  
ATOM     27  CE  LYS A 355     -58.005 103.191  32.607  1.00 74.54           C  
ATOM     28  NZ  LYS A 355     -57.077 102.257  33.286  1.00 74.54           N1+
ATOM     29  N   GLN A 356     -60.458 102.285  26.333  1.00 28.96           N  
ATOM     30  CA  GLN A 356     -61.210 101.770  25.226  1.00 28.96           C  
ATOM     31  C   GLN A 356     -60.332 100.822  24.471  1.00 28.96           C  
ATOM     32  O   GLN A 356     -60.766  99.742  24.069  1.00 28.96           O  
ATOM     33  CB  GLN A 356     -61.661 102.888  24.267  1.00 28.96           C  
ATOM     34  CG  GLN A 356     -62.484 102.401  23.074  1.00 28.96           C  
ATOM     35  CD  GLN A 356     -62.853 103.622  22.240  1.00 28.96           C  
ATOM     36  NE2 GLN A 356     -61.852 104.185  21.512  1.00 28.96           N  
ATOM     37  OE1 GLN A 356     -63.999 104.070  22.241  1.00 28.96           O  
ATOM     38  N   MET A 357     -59.056 101.201  24.279  1.00 42.78           N  
ATOM     39  CA  MET A 357     -58.134 100.372  23.558  1.00 42.78           C  
ATOM     40  C   MET A 357     -57.933  99.104  24.326  1.00 42.78           C  
ATOM     41  O   MET A 357     -57.887  98.016  23.753  1.00 42.78           O  
ATOM     42  CB  MET A 357     -56.758 101.035  23.388  1.00 42.78           C  
ATOM     43  CG  MET A 357     -56.808 102.306  22.538  1.00 42.78           C  
ATOM     44  SD  MET A 357     -55.208 103.140  22.325  1.00 42.78           S  
ATOM     45  CE  MET A 357     -55.903 104.576  21.457  1.00 42.78           C  
ATOM     46  N   LYS A 358     -57.824  99.220  25.661  1.00 69.91           N  
ATOM     47  CA  LYS A 358     -57.588  98.075  26.490  1.00 69.91           C  
ATOM     48  C   LYS A 358     -58.729  97.125  26.328  1.00 69.91           C  
ATOM     49  O   LYS A 358     -58.532  95.915  26.230  1.00 69.91           O  
ATOM     50  CB  LYS A 358     -57.479  98.430  27.983  1.00 69.91           C  
ATOM     51  CG  LYS A 358     -57.390  97.198  28.883  1.00 69.91           C  
ATOM     52  CD  LYS A 358     -56.166  96.329  28.598  1.00 69.91           C  
ATOM     53  CE  LYS A 358     -56.066  95.095  29.495  1.00 69.91           C  
ATOM     54  NZ  LYS A 358     -54.887  94.287  29.109  1.00 69.91           N1+
ATOM     55  N   ASP A 359     -59.961  97.660  26.291  1.00 37.98           N  
ATOM     56  CA  ASP A 359     -61.123  96.833  26.153  1.00 37.98           C  
ATOM     57  C   ASP A 359     -61.051  96.137  24.834  1.00 37.98           C  
ATOM     58  O   ASP A 359     -61.308  94.938  24.742  1.00 37.98           O  
ATOM     59  CB  ASP A 359     -62.427  97.656  26.167  1.00 37.98           C  
ATOM     60  CG  ASP A 359     -63.640  96.731  26.125  1.00 37.98           C  
ATOM     61  OD1 ASP A 359     -63.459  95.493  25.972  1.00 37.98           O  
ATOM     62  OD2 ASP A 359     -64.776  97.262  26.243  1.00 37.98           O1-
ATOM     63  N   LYS A 360     -60.680  96.869  23.771  1.00 54.58           N  
ATOM     64  CA  LYS A 360     -60.691  96.258  22.478  1.00 54.58           C  
ATOM     65  C   LYS A 360     -59.709  95.133  22.426  1.00 54.58           C  
ATOM     66  O   LYS A 360     -60.017  94.069  21.894  1.00 54.58           O  
ATOM     67  CB  LYS A 360     -60.382  97.236  21.340  1.00 54.58           C  
ATOM     68  CG  LYS A 360     -61.528  98.224  21.148  1.00 54.58           C  
ATOM     69  CD  LYS A 360     -61.223  99.351  20.172  1.00 54.58           C  
ATOM     70  CE  LYS A 360     -62.402 100.305  19.987  1.00 54.58           C  
ATOM     71  NZ  LYS A 360     -62.037 101.371  19.031  1.00 54.58           N1+
ATOM     72  N   GLN A 361     -58.504  95.323  22.988  1.00107.68           N  
ATOM     73  CA  GLN A 361     -57.501  94.299  22.920  1.00107.68           C  
ATOM     74  C   GLN A 361     -57.976  93.095  23.674  1.00107.68           C  
ATOM     75  O   GLN A 361     -57.825  91.964  23.215  1.00107.68           O  
ATOM     76  CB  GLN A 361     -56.174  94.744  23.555  1.00107.68           C  
ATOM     77  CG  GLN A 361     -55.035  93.738  23.385  1.00107.68           C  
ATOM     78  CD  GLN A 361     -54.485  93.874  21.971  1.00107.68           C  
ATOM     79  NE2 GLN A 361     -53.356  93.171  21.693  1.00107.68           N  
ATOM     80  OE1 GLN A 361     -55.041  94.588  21.138  1.00107.68           O  
ATOM     81  N   ASP A 362     -58.588  93.314  24.852  1.00 36.17           N  
ATOM     82  CA  ASP A 362     -59.014  92.227  25.686  1.00 36.17           C  
ATOM     83  C   ASP A 362     -60.065  91.454  24.956  1.00 36.17           C  
ATOM     84  O   ASP A 362     -60.146  90.231  25.050  1.00 36.17           O  
ATOM     85  CB  ASP A 362     -59.617  92.707  27.017  1.00 36.17           C  
ATOM     86  CG  ASP A 362     -58.505  93.361  27.829  1.00 36.17           C  
ATOM     87  OD1 ASP A 362     -57.335  93.326  27.363  1.00 36.17           O  
ATOM     88  OD2 ASP A 362     -58.810  93.903  28.925  1.00 36.17           O1-
ATOM     89  N   GLU A 363     -60.895  92.171  24.190  1.00103.14           N  
ATOM     90  CA  GLU A 363     -61.984  91.595  23.465  1.00103.14           C  
ATOM     91  C   GLU A 363     -61.449  90.564  22.524  1.00103.14           C  
ATOM     92  O   GLU A 363     -61.943  89.438  22.478  1.00103.14           O  
ATOM     93  CB  GLU A 363     -62.655  92.697  22.636  1.00103.14           C  
ATOM     94  CG  GLU A 363     -63.751  92.254  21.683  1.00103.14           C  
ATOM     95  CD  GLU A 363     -64.225  93.519  20.975  1.00103.14           C  
ATOM     96  OE1 GLU A 363     -63.815  94.629  21.414  1.00103.14           O  
ATOM     97  OE2 GLU A 363     -64.999  93.391  19.990  1.00103.14           O1-
ATOM     98  N   GLU A 364     -60.398  90.917  21.763  1.00 72.18           N  
ATOM     99  CA  GLU A 364     -59.871  89.996  20.802  1.00 72.18           C  
ATOM    100  C   GLU A 364     -59.305  88.817  21.514  1.00 72.18           C  
ATOM    101  O   GLU A 364     -59.515  87.679  21.100  1.00 72.18           O  
ATOM    102  CB  GLU A 364     -58.734  90.574  19.946  1.00 72.18           C  
ATOM    103  CG  GLU A 364     -59.183  91.639  18.951  1.00 72.18           C  
ATOM    104  CD  GLU A 364     -57.982  91.971  18.077  1.00 72.18           C  
ATOM    105  OE1 GLU A 364     -56.892  91.380  18.303  1.00 72.18           O  
ATOM    106  OE2 GLU A 364     -58.142  92.822  17.164  1.00 72.18           O1-
ATOM    107  N   GLN A 365     -58.585  89.049  22.623  1.00 91.90           N  
ATOM    108  CA  GLN A 365     -57.962  87.931  23.262  1.00 91.90           C  
ATOM    109  C   GLN A 365     -59.032  86.999  23.730  1.00 91.90           C  
ATOM    110  O   GLN A 365     -58.908  85.783  23.596  1.00 91.90           O  
ATOM    111  CB  GLN A 365     -57.079  88.313  24.467  1.00 91.90           C  
ATOM    112  CG  GLN A 365     -57.845  88.878  25.662  1.00 91.90           C  
ATOM    113  CD  GLN A 365     -56.840  89.251  26.741  1.00 91.90           C  
ATOM    114  NE2 GLN A 365     -56.150  88.232  27.320  1.00 91.90           N  
ATOM    115  OE1 GLN A 365     -56.671  90.426  27.061  1.00 91.90           O  
ATOM    116  N   ARG A 366     -60.133  87.552  24.270  1.00134.65           N  
ATOM    117  CA  ARG A 366     -61.182  86.727  24.794  1.00134.65           C  
ATOM    118  C   ARG A 366     -61.748  85.888  23.693  1.00134.65           C  
ATOM    119  O   ARG A 366     -61.932  84.682  23.848  1.00134.65           O  
ATOM    120  CB  ARG A 366     -62.346  87.552  25.370  1.00134.65           C  
ATOM    121  CG  ARG A 366     -62.024  88.264  26.686  1.00134.65           C  
ATOM    122  CD  ARG A 366     -62.686  87.610  27.901  1.00134.65           C  
ATOM    123  NE  ARG A 366     -62.062  86.270  28.087  1.00134.65           N  
ATOM    124  CZ  ARG A 366     -60.945  86.144  28.858  1.00134.65           C  
ATOM    125  NH1 ARG A 366     -60.410  87.242  29.467  1.00134.65           N1+
ATOM    126  NH2 ARG A 366     -60.364  84.918  29.032  1.00134.65           N  
ATOM    127  N   ILE A 367     -62.017  86.521  22.540  1.00  0.00           N  
ATOM    128  CA  ILE A 367     -62.620  85.761  21.448  1.00  0.00           C  
ATOM    129  C   ILE A 367     -61.730  84.616  21.031  1.00  0.00           C  
ATOM    130  O   ILE A 367     -62.216  83.554  20.788  1.00  0.00           O  
ATOM    131  CB  ILE A 367     -62.985  86.699  20.227  1.00  0.00           C  
ATOM    132  CG1 ILE A 367     -64.075  87.775  20.534  1.00  0.00           C  
ATOM    133  CG2 ILE A 367     -63.435  85.900  18.964  1.00  0.00           C  
ATOM    134  CD1 ILE A 367     -65.458  87.232  20.951  1.00  0.00           C  
ATOM    135  N   LYS A 368     -60.446  84.943  20.861  1.00 96.61           N  
ATOM    136  CA  LYS A 368     -59.566  83.942  20.338  1.00 96.61           C  
ATOM    137  C   LYS A 368     -59.557  82.762  21.256  1.00 96.61           C  
ATOM    138  O   LYS A 368     -59.692  81.620  20.819  1.00 96.61           O  
ATOM    139  CB  LYS A 368     -58.119  84.451  20.218  1.00 96.61           C  
ATOM    140  CG  LYS A 368     -57.172  83.471  19.525  1.00 96.61           C  
ATOM    141  CD  LYS A 368     -57.461  83.300  18.032  1.00 96.61           C  
ATOM    142  CE  LYS A 368     -56.411  82.469  17.290  1.00 96.61           C  
ATOM    143  NZ  LYS A 368     -56.519  81.046  17.680  1.00 96.61           N1+
ATOM    144  N   GLU A 369     -59.423  83.014  22.569  1.00 35.81           N  
ATOM    145  CA  GLU A 369     -59.314  81.936  23.508  1.00 35.81           C  
ATOM    146  C   GLU A 369     -60.584  81.148  23.516  1.00 35.81           C  
ATOM    147  O   GLU A 369     -60.568  79.918  23.474  1.00 35.81           O  
ATOM    148  CB  GLU A 369     -59.066  82.445  24.938  1.00 35.81           C  
ATOM    149  CG  GLU A 369     -57.712  83.140  25.109  1.00 35.81           C  
ATOM    150  CD  GLU A 369     -57.688  83.797  26.482  1.00 35.81           C  
ATOM    151  OE1 GLU A 369     -58.761  83.825  27.143  1.00 35.81           O  
ATOM    152  OE2 GLU A 369     -56.598  84.282  26.887  1.00 35.81           O1-
ATOM    153  N   GLU A 370     -61.729  81.849  23.536  1.00 65.95           N  
ATOM    154  CA  GLU A 370     -62.997  81.192  23.639  1.00 65.95           C  
ATOM    155  C   GLU A 370     -63.208  80.340  22.432  1.00 65.95           C  
ATOM    156  O   GLU A 370     -63.669  79.204  22.532  1.00 65.95           O  
ATOM    157  CB  GLU A 370     -64.167  82.189  23.695  1.00 65.95           C  
ATOM    158  CG  GLU A 370     -65.503  81.545  24.063  1.00 65.95           C  
ATOM    159  CD  GLU A 370     -65.478  81.315  25.565  1.00 65.95           C  
ATOM    160  OE1 GLU A 370     -65.161  82.289  26.298  1.00 65.95           O  
ATOM    161  OE2 GLU A 370     -65.763  80.166  25.997  1.00 65.95           O1-
ATOM    162  N   GLU A 371     -62.849  80.872  21.252  1.00 63.60           N  
ATOM    163  CA  GLU A 371     -63.105  80.188  20.022  1.00 63.60           C  
ATOM    164  C   GLU A 371     -62.359  78.894  20.015  1.00 63.60           C  
ATOM    165  O   GLU A 371     -62.911  77.857  19.652  1.00 63.60           O  
ATOM    166  CB  GLU A 371     -62.643  80.995  18.796  1.00 63.60           C  
ATOM    167  CG  GLU A 371     -63.184  80.460  17.469  1.00 63.60           C  
ATOM    168  CD  GLU A 371     -64.614  80.962  17.317  1.00 63.60           C  
ATOM    169  OE1 GLU A 371     -65.067  81.738  18.201  1.00 63.60           O  
ATOM    170  OE2 GLU A 371     -65.270  80.579  16.312  1.00 63.60           O1-
ATOM    171  N   GLU A 372     -61.082  78.915  20.438  1.00 56.01           N  
ATOM    172  CA  GLU A 372     -60.302  77.714  20.390  1.00 56.01           C  
ATOM    173  C   GLU A 372     -60.904  76.703  21.308  1.00 56.01           C  
ATOM    174  O   GLU A 372     -61.053  75.536  20.951  1.00 56.01           O  
ATOM    175  CB  GLU A 372     -58.843  77.915  20.834  1.00 56.01           C  
ATOM    176  CG  GLU A 372     -57.993  78.713  19.845  1.00 56.01           C  
ATOM    177  CD  GLU A 372     -56.577  78.771  20.401  1.00 56.01           C  
ATOM    178  OE1 GLU A 372     -56.429  78.670  21.648  1.00 56.01           O  
ATOM    179  OE2 GLU A 372     -55.624  78.913  19.588  1.00 56.01           O1-
ATOM    180  N   ASP A 373     -61.291  77.135  22.518  1.00 32.63           N  
ATOM    181  CA  ASP A 373     -61.816  76.209  23.476  1.00 32.63           C  
ATOM    182  C   ASP A 373     -63.092  75.627  22.964  1.00 32.63           C  
ATOM    183  O   ASP A 373     -63.340  74.429  23.090  1.00 32.63           O  
ATOM    184  CB  ASP A 373     -62.098  76.871  24.835  1.00 32.63           C  
ATOM    185  CG  ASP A 373     -60.747  77.225  25.439  1.00 32.63           C  
ATOM    186  OD1 ASP A 373     -59.717  76.725  24.912  1.00 32.63           O  
ATOM    187  OD2 ASP A 373     -60.726  78.001  26.431  1.00 32.63           O1-
ATOM    188  N   LYS A 374     -63.948  76.458  22.351  1.00 65.08           N  
ATOM    189  CA  LYS A 374     -65.196  75.917  21.913  1.00 65.08           C  
ATOM    190  C   LYS A 374     -64.926  74.889  20.866  1.00 65.08           C  
ATOM    191  O   LYS A 374     -65.588  73.854  20.818  1.00 65.08           O  
ATOM    192  CB  LYS A 374     -66.162  76.956  21.327  1.00 65.08           C  
ATOM    193  CG  LYS A 374     -67.540  76.352  21.053  1.00 65.08           C  
ATOM    194  CD  LYS A 374     -68.648  77.380  20.838  1.00 65.08           C  
ATOM    195  CE  LYS A 374     -68.697  77.938  19.417  1.00 65.08           C  
ATOM    196  NZ  LYS A 374     -69.856  78.847  19.282  1.00 65.08           N1+
ATOM    197  N   LYS A 375     -63.925  75.141  20.004  1.00 60.25           N  
ATOM    198  CA  LYS A 375     -63.658  74.229  18.935  1.00 60.25           C  
ATOM    199  C   LYS A 375     -63.270  72.898  19.496  1.00 60.25           C  
ATOM    200  O   LYS A 375     -63.731  71.864  19.016  1.00 60.25           O  
ATOM    201  CB  LYS A 375     -62.517  74.684  18.017  1.00 60.25           C  
ATOM    202  CG  LYS A 375     -62.265  73.692  16.884  1.00 60.25           C  
ATOM    203  CD  LYS A 375     -61.420  74.266  15.749  1.00 60.25           C  
ATOM    204  CE  LYS A 375     -61.101  73.246  14.654  1.00 60.25           C  
ATOM    205  NZ  LYS A 375     -62.342  72.854  13.950  1.00 60.25           N1+
ATOM    206  N   ARG A 376     -62.420  72.873  20.541  1.00 73.61           N  
ATOM    207  CA  ARG A 376     -62.007  71.593  21.045  1.00 73.61           C  
ATOM    208  C   ARG A 376     -63.214  70.879  21.556  1.00 73.61           C  
ATOM    209  O   ARG A 376     -63.391  69.687  21.311  1.00 73.61           O  
ATOM    210  CB  ARG A 376     -60.993  71.673  22.198  1.00 73.61           C  
ATOM    211  CG  ARG A 376     -61.517  72.412  23.429  1.00 73.61           C  
ATOM    212  CD  ARG A 376     -60.553  72.430  24.614  1.00 73.61           C  
ATOM    213  NE  ARG A 376     -61.197  73.242  25.687  1.00 73.61           N  
ATOM    214  CZ  ARG A 376     -62.122  72.674  26.516  1.00 73.61           C  
ATOM    215  NH1 ARG A 376     -62.484  71.369  26.347  1.00 73.61           N1+
ATOM    216  NH2 ARG A 376     -62.685  73.413  27.517  1.00 73.61           N  
ATOM    217  N   LYS A 377     -64.093  71.601  22.271  1.00 76.24           N  
ATOM    218  CA  LYS A 377     -65.262  70.991  22.835  1.00 76.24           C  
ATOM    219  C   LYS A 377     -66.104  70.472  21.716  1.00 76.24           C  
ATOM    220  O   LYS A 377     -66.674  69.384  21.796  1.00 76.24           O  
ATOM    221  CB  LYS A 377     -66.128  71.991  23.617  1.00 76.24           C  
ATOM    222  CG  LYS A 377     -67.340  71.354  24.295  1.00 76.24           C  
ATOM    223  CD  LYS A 377     -66.965  70.460  25.474  1.00 76.24           C  
ATOM    224  CE  LYS A 377     -68.169  69.837  26.179  1.00 76.24           C  
ATOM    225  NZ  LYS A 377     -67.708  68.988  27.301  1.00 76.24           N1+
ATOM    226  N   GLU A 378     -66.175  71.247  20.622  1.00 36.48           N  
ATOM    227  CA  GLU A 378     -66.985  70.920  19.487  1.00 36.48           C  
ATOM    228  C   GLU A 378     -66.538  69.604  18.951  1.00 36.48           C  
ATOM    229  O   GLU A 378     -67.359  68.748  18.624  1.00 36.48           O  
ATOM    230  CB  GLU A 378     -66.796  71.947  18.359  1.00 36.48           C  
ATOM    231  CG  GLU A 378     -67.622  71.683  17.100  1.00 36.48           C  
ATOM    232  CD  GLU A 378     -67.281  72.787  16.108  1.00 36.48           C  
ATOM    233  OE1 GLU A 378     -67.436  73.981  16.480  1.00 36.48           O  
ATOM    234  OE2 GLU A 378     -66.849  72.454  14.971  1.00 36.48           O1-
ATOM    235  N   GLU A 379     -65.212  69.402  18.863  1.00 27.87           N  
ATOM    236  CA  GLU A 379     -64.720  68.178  18.310  1.00 27.87           C  
ATOM    237  C   GLU A 379     -65.130  67.050  19.199  1.00 27.87           C  
ATOM    238  O   GLU A 379     -65.485  65.975  18.719  1.00 27.87           O  
ATOM    239  CB  GLU A 379     -63.190  68.133  18.161  1.00 27.87           C  
ATOM    240  CG  GLU A 379     -62.708  66.835  17.505  1.00 27.87           C  
ATOM    241  CD  GLU A 379     -61.194  66.883  17.354  1.00 27.87           C  
ATOM    242  OE1 GLU A 379     -60.608  67.978  17.570  1.00 27.87           O  
ATOM    243  OE2 GLU A 379     -60.604  65.822  17.014  1.00 27.87           O1-
ATOM    244  N   GLU A 380     -65.102  67.266  20.527  1.00 66.98           N  
ATOM    245  CA  GLU A 380     -65.427  66.197  21.424  1.00 66.98           C  
ATOM    246  C   GLU A 380     -66.841  65.767  21.207  1.00 66.98           C  
ATOM    247  O   GLU A 380     -67.131  64.574  21.137  1.00 66.98           O  
ATOM    248  CB  GLU A 380     -65.289  66.577  22.909  1.00 66.98           C  
ATOM    249  CG  GLU A 380     -63.836  66.710  23.363  1.00 66.98           C  
ATOM    250  CD  GLU A 380     -63.840  67.075  24.840  1.00 66.98           C  
ATOM    251  OE1 GLU A 380     -63.908  66.136  25.677  1.00 66.98           O  
ATOM    252  OE2 GLU A 380     -63.781  68.294  25.152  1.00 66.98           O1-
ATOM    253  N   GLU A 381     -67.761  66.736  21.074  1.00 38.01           N  
ATOM    254  CA  GLU A 381     -69.152  66.423  20.920  1.00 38.01           C  
ATOM    255  C   GLU A 381     -69.347  65.695  19.628  1.00 38.01           C  
ATOM    256  O   GLU A 381     -70.097  64.722  19.563  1.00 38.01           O  
ATOM    257  CB  GLU A 381     -70.023  67.687  20.874  1.00 38.01           C  
ATOM    258  CG  GLU A 381     -69.953  68.506  22.165  1.00 38.01           C  
ATOM    259  CD  GLU A 381     -70.801  69.756  21.978  1.00 38.01           C  
ATOM    260  OE1 GLU A 381     -72.044  69.610  21.847  1.00 38.01           O  
ATOM    261  OE2 GLU A 381     -70.216  70.873  21.964  1.00 38.01           O1-
ATOM    262  N   ALA A 382     -68.656  66.143  18.563  1.00 17.89           N  
ATOM    263  CA  ALA A 382     -68.828  65.545  17.271  1.00 17.89           C  
ATOM    264  C   ALA A 382     -68.422  64.112  17.365  1.00 17.89           C  
ATOM    265  O   ALA A 382     -69.077  63.231  16.812  1.00 17.89           O  
ATOM    266  CB  ALA A 382     -67.960  66.206  16.186  1.00 17.89           C  
ATOM    267  N   GLU A 383     -67.318  63.846  18.082  1.00 28.62           N  
ATOM    268  CA  GLU A 383     -66.845  62.505  18.241  1.00 28.62           C  
ATOM    269  C   GLU A 383     -67.896  61.768  19.002  1.00 28.62           C  
ATOM    270  O   GLU A 383     -68.174  60.601  18.729  1.00 28.62           O  
ATOM    271  CB  GLU A 383     -65.528  62.447  19.032  1.00 28.62           C  
ATOM    272  CG  GLU A 383     -64.373  63.121  18.286  1.00 28.62           C  
ATOM    273  CD  GLU A 383     -63.170  63.205  19.215  1.00 28.62           C  
ATOM    274  OE1 GLU A 383     -63.369  63.561  20.407  1.00 28.62           O  
ATOM    275  OE2 GLU A 383     -62.037  62.917  18.745  1.00 28.62           O1-
ATOM    276  N   ASP A 384     -68.525  62.461  19.970  1.00 36.07           N  
ATOM    277  CA  ASP A 384     -69.539  61.879  20.798  1.00 36.07           C  
ATOM    278  C   ASP A 384     -70.674  61.481  19.920  1.00 36.07           C  
ATOM    279  O   ASP A 384     -71.332  60.471  20.162  1.00 36.07           O  
ATOM    280  CB  ASP A 384     -70.100  62.858  21.843  1.00 36.07           C  
ATOM    281  CG  ASP A 384     -71.055  62.103  22.762  1.00 36.07           C  
ATOM    282  OD1 ASP A 384     -71.118  60.847  22.668  1.00 36.07           O  
ATOM    283  OD2 ASP A 384     -71.737  62.784  23.574  1.00 36.07           O1-
ATOM    284  N   LYS A 385     -70.920  62.261  18.854  1.00104.43           N  
ATOM    285  CA  LYS A 385     -72.037  61.973  18.008  1.00104.43           C  
ATOM    286  C   LYS A 385     -71.885  60.585  17.477  1.00104.43           C  
ATOM    287  O   LYS A 385     -72.861  59.842  17.383  1.00104.43           O  
ATOM    288  CB  LYS A 385     -72.149  62.937  16.815  1.00104.43           C  
ATOM    289  CG  LYS A 385     -72.642  64.333  17.208  1.00104.43           C  
ATOM    290  CD  LYS A 385     -74.040  64.317  17.834  1.00104.43           C  
ATOM    291  CE  LYS A 385     -74.573  65.692  18.250  1.00104.43           C  
ATOM    292  NZ  LYS A 385     -73.955  66.119  19.527  1.00104.43           N1+
ATOM    293  N   GLU A 386     -70.650  60.186  17.133  1.00 66.75           N  
ATOM    294  CA  GLU A 386     -70.472  58.873  16.598  1.00 66.75           C  
ATOM    295  C   GLU A 386     -70.922  57.904  17.640  1.00 66.75           C  
ATOM    296  O   GLU A 386     -71.675  56.977  17.346  1.00 66.75           O  
ATOM    297  CB  GLU A 386     -69.005  58.586  16.252  1.00 66.75           C  
ATOM    298  CG  GLU A 386     -68.815  57.329  15.407  1.00 66.75           C  
ATOM    299  CD  GLU A 386     -67.385  57.340  14.888  1.00 66.75           C  
ATOM    300  OE1 GLU A 386     -66.620  58.254  15.297  1.00 66.75           O  
ATOM    301  OE2 GLU A 386     -67.040  56.441  14.075  1.00 66.75           O1-
ATOM    302  N   ASP A 387     -70.497  58.108  18.903  1.00 40.97           N  
ATOM    303  CA  ASP A 387     -70.959  57.222  19.929  1.00 40.97           C  
ATOM    304  C   ASP A 387     -72.160  57.878  20.514  1.00 40.97           C  
ATOM    305  O   ASP A 387     -72.096  58.500  21.573  1.00 40.97           O  
ATOM    306  CB  ASP A 387     -69.953  56.996  21.075  1.00 40.97           C  
ATOM    307  CG  ASP A 387     -68.796  56.147  20.558  1.00 40.97           C  
ATOM    308  OD1 ASP A 387     -68.915  55.590  19.434  1.00 40.97           O  
ATOM    309  OD2 ASP A 387     -67.775  56.044  21.288  1.00 40.97           O1-
ATOM    310  N   ASP A 388     -73.303  57.748  19.821  1.00 36.33           N  
ATOM    311  CA  ASP A 388     -74.487  58.390  20.294  1.00 36.33           C  
ATOM    312  C   ASP A 388     -74.824  57.770  21.606  1.00 36.33           C  
ATOM    313  O   ASP A 388     -74.920  56.550  21.723  1.00 36.33           O  
ATOM    314  CB  ASP A 388     -75.694  58.196  19.359  1.00 36.33           C  
ATOM    315  CG  ASP A 388     -76.783  59.176  19.766  1.00 36.33           C  
ATOM    316  OD1 ASP A 388     -76.506  60.033  20.646  1.00 36.33           O  
ATOM    317  OD2 ASP A 388     -77.905  59.083  19.201  1.00 36.33           O1-
ATOM    318  N   GLU A 389     -74.994  58.605  22.646  1.00 46.95           N  
ATOM    319  CA  GLU A 389     -75.350  58.056  23.916  1.00 46.95           C  
ATOM    320  C   GLU A 389     -76.330  58.991  24.541  1.00 46.95           C  
ATOM    321  O   GLU A 389     -76.133  60.205  24.530  1.00 46.95           O  
ATOM    322  CB  GLU A 389     -74.156  57.909  24.873  1.00 46.95           C  
ATOM    323  CG  GLU A 389     -73.461  59.235  25.179  1.00 46.95           C  
ATOM    324  CD  GLU A 389     -72.299  58.942  26.113  1.00 46.95           C  
ATOM    325  OE1 GLU A 389     -72.488  58.114  27.044  1.00 46.95           O  
ATOM    326  OE2 GLU A 389     -71.207  59.535  25.907  1.00 46.95           O1-
ATOM    327  N   ASP A 390     -77.432  58.433  25.079  1.00 46.96           N  
ATOM    328  CA  ASP A 390     -78.431  59.230  25.725  1.00 46.96           C  
ATOM    329  C   ASP A 390     -78.674  58.605  27.058  1.00 46.96           C  
ATOM    330  O   ASP A 390     -79.460  57.666  27.176  1.00 46.96           O  
ATOM    331  CB  ASP A 390     -79.772  59.217  24.971  1.00 46.96           C  
ATOM    332  CG  ASP A 390     -80.753  60.162  25.658  1.00 46.96           C  
ATOM    333  OD1 ASP A 390     -80.421  60.693  26.751  1.00 46.96           O  
ATOM    334  OD2 ASP A 390     -81.858  60.363  25.088  1.00 46.96           O1-
ATOM    335  N   LYS A 391     -77.998  59.107  28.105  1.00 40.67           N  
ATOM    336  CA  LYS A 391     -78.214  58.526  29.392  1.00 40.67           C  
ATOM    337  C   LYS A 391     -79.492  59.083  29.910  1.00 40.67           C  
ATOM    338  O   LYS A 391     -79.680  60.298  29.943  1.00 40.67           O  
ATOM    339  CB  LYS A 391     -77.100  58.859  30.399  1.00 40.67           C  
ATOM    340  CG  LYS A 391     -77.165  58.034  31.685  1.00 40.67           C  
ATOM    341  CD  LYS A 391     -75.861  58.071  32.484  1.00 40.67           C  
ATOM    342  CE  LYS A 391     -75.876  57.215  33.752  1.00 40.67           C  
ATOM    343  NZ  LYS A 391     -74.536  57.246  34.380  1.00 40.67           N1+
ATOM    344  N   ASP A 392     -80.419  58.193  30.310  1.00 54.65           N  
ATOM    345  CA  ASP A 392     -81.654  58.665  30.852  1.00 54.65           C  
ATOM    346  C   ASP A 392     -81.744  58.067  32.215  1.00 54.65           C  
ATOM    347  O   ASP A 392     -82.131  56.910  32.372  1.00 54.65           O  
ATOM    348  CB  ASP A 392     -82.881  58.214  30.043  1.00 54.65           C  
ATOM    349  CG  ASP A 392     -84.059  59.084  30.448  1.00 54.65           C  
ATOM    350  OD1 ASP A 392     -84.048  59.599  31.598  1.00 54.65           O  
ATOM    351  OD2 ASP A 392     -84.981  59.257  29.606  1.00 54.65           O1-
ATOM    352  N   GLU A 393     -81.374  58.846  33.247  1.00 80.34           N  
ATOM    353  CA  GLU A 393     -81.367  58.284  34.560  1.00 80.34           C  
ATOM    354  C   GLU A 393     -82.679  58.572  35.196  1.00 80.34           C  
ATOM    355  O   GLU A 393     -82.868  59.614  35.822  1.00 80.34           O  
ATOM    356  CB  GLU A 393     -80.275  58.863  35.481  1.00 80.34           C  
ATOM    357  CG  GLU A 393     -78.845  58.460  35.104  1.00 80.34           C  
ATOM    358  CD  GLU A 393     -78.269  59.459  34.106  1.00 80.34           C  
ATOM    359  OE1 GLU A 393     -78.919  59.717  33.059  1.00 80.34           O  
ATOM    360  OE2 GLU A 393     -77.159  59.986  34.387  1.00 80.34           O1-
ATOM    361  N   ASP A 394     -83.629  57.635  35.040  1.00 59.62           N  
ATOM    362  CA  ASP A 394     -84.897  57.773  35.681  1.00 59.62           C  
ATOM    363  C   ASP A 394     -85.433  56.391  35.836  1.00 59.62           C  
ATOM    364  O   ASP A 394     -85.456  55.613  34.883  1.00 59.62           O  
ATOM    365  CB  ASP A 394     -85.922  58.609  34.892  1.00 59.62           C  
ATOM    366  CG  ASP A 394     -86.217  57.899  33.582  1.00 59.62           C  
ATOM    367  OD1 ASP A 394     -85.250  57.394  32.952  1.00 59.62           O  
ATOM    368  OD2 ASP A 394     -87.417  57.837  33.202  1.00 59.62           O1-
ATOM    369  N   GLU A 395     -85.838  56.021  37.063  1.00127.94           N  
ATOM    370  CA  GLU A 395     -86.384  54.710  37.217  1.00127.94           C  
ATOM    371  C   GLU A 395     -87.755  54.754  36.624  1.00127.94           C  
ATOM    372  O   GLU A 395     -88.484  55.730  36.798  1.00127.94           O  
ATOM    373  CB  GLU A 395     -86.512  54.261  38.685  1.00127.94           C  
ATOM    374  CG  GLU A 395     -87.095  52.854  38.857  1.00127.94           C  
ATOM    375  CD  GLU A 395     -86.021  51.832  38.505  1.00127.94           C  
ATOM    376  OE1 GLU A 395     -85.373  51.998  37.438  1.00127.94           O  
ATOM    377  OE2 GLU A 395     -85.829  50.872  39.299  1.00127.94           O1-
ATOM    378  N   GLU A 396     -88.133  53.705  35.871  1.00195.38           N  
ATOM    379  CA  GLU A 396     -89.445  53.702  35.299  1.00195.38           C  
ATOM    380  C   GLU A 396     -90.413  53.610  36.434  1.00195.38           C  
ATOM    381  O   GLU A 396     -91.394  54.349  36.492  1.00195.38           O  
ATOM    382  CB  GLU A 396     -89.695  52.506  34.367  1.00195.38           C  
ATOM    383  CG  GLU A 396     -90.951  52.671  33.510  1.00195.38           C  
ATOM    384  CD  GLU A 396     -90.631  53.705  32.439  1.00195.38           C  
ATOM    385  OE1 GLU A 396     -89.479  53.680  31.928  1.00195.38           O  
ATOM    386  OE2 GLU A 396     -91.526  54.531  32.117  1.00195.38           O1-
ATOM    387  N   ASP A 397     -90.106  52.712  37.392  1.00 99.12           N  
ATOM    388  CA  ASP A 397     -90.881  52.469  38.576  1.00 99.12           C  
ATOM    389  C   ASP A 397     -92.322  52.221  38.252  1.00 99.12           C  
ATOM    390  O   ASP A 397     -93.083  53.139  37.950  1.00 99.12           O  
ATOM    391  CB  ASP A 397     -90.808  53.627  39.590  1.00 99.12           C  
ATOM    392  CG  ASP A 397     -91.491  53.193  40.880  1.00 99.12           C  
ATOM    393  OD1 ASP A 397     -91.922  52.012  40.959  1.00 99.12           O  
ATOM    394  OD2 ASP A 397     -91.590  54.041  41.806  1.00 99.12           O1-
ATOM    395  N   GLU A 398     -92.729  50.936  38.300  1.00 53.08           N  
ATOM    396  CA  GLU A 398     -94.106  50.570  38.133  1.00 53.08           C  
ATOM    397  C   GLU A 398     -94.348  49.447  39.080  1.00 53.08           C  
ATOM    398  O   GLU A 398     -93.611  48.463  39.076  1.00 53.08           O  
ATOM    399  CB  GLU A 398     -94.460  50.034  36.737  1.00 53.08           C  
ATOM    400  CG  GLU A 398     -95.933  49.637  36.608  1.00 53.08           C  
ATOM    401  CD  GLU A 398     -96.147  49.055  35.219  1.00 53.08           C  
ATOM    402  OE1 GLU A 398     -95.184  48.448  34.677  1.00 53.08           O  
ATOM    403  OE2 GLU A 398     -97.274  49.213  34.680  1.00 53.08           O1-
ATOM    404  N   GLU A 399     -95.385  49.559  39.930  1.00 84.86           N  
ATOM    405  CA  GLU A 399     -95.620  48.467  40.823  1.00 84.86           C  
ATOM    406  C   GLU A 399     -96.956  47.894  40.505  1.00 84.86           C  
ATOM    407  O   GLU A 399     -97.977  48.577  40.559  1.00 84.86           O  
ATOM    408  CB  GLU A 399     -95.612  48.847  42.314  1.00 84.86           C  
ATOM    409  CG  GLU A 399     -94.217  49.192  42.838  1.00 84.86           C  
ATOM    410  CD  GLU A 399     -94.342  49.541  44.312  1.00 84.86           C  
ATOM    411  OE1 GLU A 399     -94.890  48.700  45.074  1.00 84.86           O  
ATOM    412  OE2 GLU A 399     -93.890  50.653  44.696  1.00 84.86           O1-
ATOM    413  N   ASP A 400     -96.969  46.601  40.143  1.00 46.86           N  
ATOM    414  CA  ASP A 400     -98.204  45.945  39.856  1.00 46.86           C  
ATOM    415  C   ASP A 400     -98.382  44.932  40.939  1.00 46.86           C  
ATOM    416  O   ASP A 400     -97.633  43.960  41.024  1.00 46.86           O  
ATOM    417  CB  ASP A 400     -98.191  45.199  38.510  1.00 46.86           C  
ATOM    418  CG  ASP A 400     -99.616  44.784  38.175  1.00 46.86           C  
ATOM    419  OD1 ASP A 400    -100.544  45.212  38.911  1.00 46.86           O  
ATOM    420  OD2 ASP A 400     -99.796  44.035  37.178  1.00 46.86           O1-
ATOM    421  N   LYS A 401     -99.367  45.153  41.827  1.00102.41           N  
ATOM    422  CA  LYS A 401     -99.569  44.232  42.905  1.00102.41           C  
ATOM    423  C   LYS A 401     -99.986  42.909  42.348  1.00102.41           C  
ATOM    424  O   LYS A 401     -99.431  41.869  42.704  1.00102.41           O  
ATOM    425  CB  LYS A 401    -100.691  44.661  43.860  1.00102.41           C  
ATOM    426  CG  LYS A 401    -100.897  43.682  45.016  1.00102.41           C  
ATOM    427  CD  LYS A 401    -101.932  44.148  46.042  1.00102.41           C  
ATOM    428  CE  LYS A 401    -101.543  45.425  46.790  1.00102.41           C  
ATOM    429  NZ  LYS A 401    -102.624  45.807  47.728  1.00102.41           N1+
ATOM    430  N   GLU A 402    -100.970  42.924  41.428  1.00 70.57           N  
ATOM    431  CA  GLU A 402    -101.495  41.695  40.915  1.00 70.57           C  
ATOM    432  C   GLU A 402    -100.496  41.118  39.965  1.00 70.57           C  
ATOM    433  O   GLU A 402     -99.756  41.851  39.311  1.00 70.57           O  
ATOM    434  CB  GLU A 402    -102.819  41.876  40.153  1.00 70.57           C  
ATOM    435  CG  GLU A 402    -103.936  42.465  41.019  1.00 70.57           C  
ATOM    436  CD  GLU A 402    -104.207  41.516  42.178  1.00 70.57           C  
ATOM    437  OE1 GLU A 402    -103.263  41.261  42.973  1.00 70.57           O  
ATOM    438  OE2 GLU A 402    -105.367  41.035  42.281  1.00 70.57           O1-
ATOM    439  N   GLU A 403    -100.433  39.771  39.880  1.00 71.45           N  
ATOM    440  CA  GLU A 403     -99.504  39.176  38.962  1.00 71.45           C  
ATOM    441  C   GLU A 403    -100.283  38.447  37.919  1.00 71.45           C  
ATOM    442  O   GLU A 403    -101.207  37.692  38.219  1.00 71.45           O  
ATOM    443  CB  GLU A 403     -98.525  38.161  39.582  1.00 71.45           C  
ATOM    444  CG  GLU A 403     -99.190  36.910  40.159  1.00 71.45           C  
ATOM    445  CD  GLU A 403     -99.599  37.209  41.593  1.00 71.45           C  
ATOM    446  OE1 GLU A 403     -98.689  37.488  42.419  1.00 71.45           O  
ATOM    447  OE2 GLU A 403    -100.824  37.160  41.882  1.00 71.45           O1-
ATOM    448  N   ASP A 404     -99.927  38.696  36.646  1.00 42.64           N  
ATOM    449  CA  ASP A 404    -100.512  38.022  35.528  1.00 42.64           C  
ATOM    450  C   ASP A 404     -99.575  36.897  35.273  1.00 42.64           C  
ATOM    451  O   ASP A 404     -98.975  36.381  36.215  1.00 42.64           O  
ATOM    452  CB  ASP A 404    -100.575  38.886  34.257  1.00 42.64           C  
ATOM    453  CG  ASP A 404    -101.532  38.223  33.278  1.00 42.64           C  
ATOM    454  OD1 ASP A 404    -102.002  37.094  33.583  1.00 42.64           O  
ATOM    455  OD2 ASP A 404    -101.807  38.837  32.213  1.00 42.64           O1-
ATOM    456  N   GLU A 405     -99.446  36.459  34.005  1.00 43.35           N  
ATOM    457  CA  GLU A 405     -98.476  35.440  33.758  1.00 43.35           C  
ATOM    458  C   GLU A 405     -97.179  36.048  34.184  1.00 43.35           C  
ATOM    459  O   GLU A 405     -96.824  37.143  33.749  1.00 43.35           O  
ATOM    460  CB  GLU A 405     -98.341  35.053  32.276  1.00 43.35           C  
ATOM    461  CG  GLU A 405     -99.587  34.391  31.685  1.00 43.35           C  
ATOM    462  CD  GLU A 405     -99.284  34.074  30.228  1.00 43.35           C  
ATOM    463  OE1 GLU A 405     -98.707  34.951  29.532  1.00 43.35           O  
ATOM    464  OE2 GLU A 405     -99.634  32.945  29.790  1.00 43.35           O1-
ATOM    465  N   GLU A 406     -96.440  35.352  35.066  1.00111.04           N  
ATOM    466  CA  GLU A 406     -95.232  35.916  35.588  1.00111.04           C  
ATOM    467  C   GLU A 406     -94.107  35.642  34.650  1.00111.04           C  
ATOM    468  O   GLU A 406     -94.262  34.962  33.637  1.00111.04           O  
ATOM    469  CB  GLU A 406     -94.808  35.397  36.977  1.00111.04           C  
ATOM    470  CG  GLU A 406     -94.400  33.923  37.013  1.00111.04           C  
ATOM    471  CD  GLU A 406     -95.660  33.083  37.123  1.00111.04           C  
ATOM    472  OE1 GLU A 406     -96.578  33.488  37.887  1.00111.04           O  
ATOM    473  OE2 GLU A 406     -95.722  32.025  36.443  1.00111.04           O1-
ATOM    474  N   GLU A 407     -92.939  36.226  34.980  1.00 41.47           N  
ATOM    475  CA  GLU A 407     -91.728  36.071  34.232  1.00 41.47           C  
ATOM    476  C   GLU A 407     -91.296  34.655  34.421  1.00 41.47           C  
ATOM    477  O   GLU A 407     -91.812  33.954  35.290  1.00 41.47           O  
ATOM    478  CB  GLU A 407     -90.584  36.964  34.741  1.00 41.47           C  
ATOM    479  CG  GLU A 407     -90.860  38.461  34.605  1.00 41.47           C  
ATOM    480  CD  GLU A 407     -89.691  39.200  35.237  1.00 41.47           C  
ATOM    481  OE1 GLU A 407     -88.524  38.867  34.896  1.00 41.47           O  
ATOM    482  OE2 GLU A 407     -89.950  40.104  36.076  1.00 41.47           O1-
ATOM    483  N   ASP A 408     -90.350  34.188  33.582  1.00 43.24           N  
ATOM    484  CA  ASP A 408     -89.924  32.821  33.658  1.00 43.24           C  
ATOM    485  C   ASP A 408     -89.459  32.566  35.054  1.00 43.24           C  
ATOM    486  O   ASP A 408     -88.610  33.280  35.585  1.00 43.24           O  
ATOM    487  CB  ASP A 408     -88.777  32.490  32.684  1.00 43.24           C  
ATOM    488  CG  ASP A 408     -88.634  30.976  32.582  1.00 43.24           C  
ATOM    489  OD1 ASP A 408     -88.767  30.292  33.630  1.00 43.24           O  
ATOM    490  OD2 ASP A 408     -88.397  30.482  31.447  1.00 43.24           O1-
ATOM    491  N   VAL A 409     -90.035  31.528  35.688  1.00 39.51           N  
ATOM    492  CA  VAL A 409     -89.703  31.193  37.040  1.00 39.51           C  
ATOM    493  C   VAL A 409     -89.157  29.806  36.995  1.00 39.51           C  
ATOM    494  O   VAL A 409     -89.512  29.018  36.120  1.00 39.51           O  
ATOM    495  CB  VAL A 409     -90.900  31.167  37.946  1.00 39.51           C  
ATOM    496  CG1 VAL A 409     -90.441  30.734  39.347  1.00 39.51           C  
ATOM    497  CG2 VAL A 409     -91.590  32.544  37.901  1.00 39.51           C  
ATOM    498  N   PRO A 410     -88.270  29.495  37.891  1.00 62.24           N  
ATOM    499  CA  PRO A 410     -87.724  28.173  37.902  1.00 62.24           C  
ATOM    500  C   PRO A 410     -88.804  27.184  38.185  1.00 62.24           C  
ATOM    501  O   PRO A 410     -88.769  26.087  37.628  1.00 62.24           O  
ATOM    502  CB  PRO A 410     -86.588  28.213  38.920  1.00 62.24           C  
ATOM    503  CG  PRO A 410     -86.106  29.676  38.859  1.00 62.24           C  
ATOM    504  CD  PRO A 410     -87.352  30.479  38.442  1.00 62.24           C  
ATOM    505  N   GLY A 411     -89.769  27.557  39.047  1.00 19.79           N  
ATOM    506  CA  GLY A 411     -90.875  26.702  39.360  1.00 19.79           C  
ATOM    507  C   GLY A 411     -90.444  25.763  40.436  1.00 19.79           C  
ATOM    508  O   GLY A 411     -91.255  25.018  40.984  1.00 19.79           O  
ATOM    509  N   GLN A 412     -89.140  25.775  40.767  1.00 33.12           N  
ATOM    510  CA  GLN A 412     -88.651  24.902  41.789  1.00 33.12           C  
ATOM    511  C   GLN A 412     -87.662  25.689  42.579  1.00 33.12           C  
ATOM    512  O   GLN A 412     -87.068  26.641  42.073  1.00 33.12           O  
ATOM    513  CB  GLN A 412     -87.930  23.660  41.234  1.00 33.12           C  
ATOM    514  CG  GLN A 412     -87.473  22.671  42.307  1.00 33.12           C  
ATOM    515  CD  GLN A 412     -88.715  22.031  42.913  1.00 33.12           C  
ATOM    516  NE2 GLN A 412     -88.824  20.681  42.799  1.00 33.12           N  
ATOM    517  OE1 GLN A 412     -89.569  22.716  43.473  1.00 33.12           O  
ATOM    518  N   ALA A 413     -87.476  25.322  43.861  1.00 20.85           N  
ATOM    519  CA  ALA A 413     -86.541  26.052  44.658  1.00 20.85           C  
ATOM    520  C   ALA A 413     -85.181  25.754  44.130  1.00 20.85           C  
ATOM    521  O   ALA A 413     -84.881  24.623  43.751  1.00 20.85           O  
ATOM    522  CB  ALA A 413     -86.559  25.665  46.147  1.00 20.85           C  
ATOM    523  N   LYS A 414     -84.323  26.786  44.070  1.00 83.73           N  
ATOM    524  CA  LYS A 414     -82.995  26.586  43.584  1.00 83.73           C  
ATOM    525  C   LYS A 414     -82.265  25.696  44.537  1.00 83.73           C  
ATOM    526  O   LYS A 414     -81.572  24.768  44.122  1.00 83.73           O  
ATOM    527  CB  LYS A 414     -82.210  27.901  43.445  1.00 83.73           C  
ATOM    528  CG  LYS A 414     -82.651  28.725  42.236  1.00 83.73           C  
ATOM    529  CD  LYS A 414     -82.443  27.980  40.916  1.00 83.73           C  
ATOM    530  CE  LYS A 414     -82.772  28.807  39.673  1.00 83.73           C  
ATOM    531  NZ  LYS A 414     -82.457  28.027  38.455  1.00 83.73           N1+
ATOM    532  N   ASP A 415     -82.429  25.936  45.853  1.00 49.15           N  
ATOM    533  CA  ASP A 415     -81.692  25.171  46.815  1.00 49.15           C  
ATOM    534  C   ASP A 415     -82.479  23.965  47.203  1.00 49.15           C  
ATOM    535  O   ASP A 415     -83.661  24.045  47.531  1.00 49.15           O  
ATOM    536  CB  ASP A 415     -81.374  25.943  48.108  1.00 49.15           C  
ATOM    537  CG  ASP A 415     -80.328  27.001  47.784  1.00 49.15           C  
ATOM    538  OD1 ASP A 415     -79.262  26.631  47.222  1.00 49.15           O  
ATOM    539  OD2 ASP A 415     -80.577  28.193  48.104  1.00 49.15           O1-
ATOM    540  N   GLU A 416     -81.817  22.796  47.143  1.00147.97           N  
ATOM    541  CA  GLU A 416     -82.403  21.556  47.555  1.00147.97           C  
ATOM    542  C   GLU A 416     -82.617  21.655  49.028  1.00147.97           C  
ATOM    543  O   GLU A 416     -83.620  21.176  49.556  1.00147.97           O  
ATOM    544  CB  GLU A 416     -81.463  20.361  47.343  1.00147.97           C  
ATOM    545  CG  GLU A 416     -81.187  20.034  45.878  1.00147.97           C  
ATOM    546  CD  GLU A 416     -80.188  18.888  45.856  1.00147.97           C  
ATOM    547  OE1 GLU A 416     -79.110  19.042  46.490  1.00147.97           O  
ATOM    548  OE2 GLU A 416     -80.487  17.845  45.216  1.00147.97           O1-
ATOM    549  N   LEU A 417     -81.646  22.295  49.714  1.00106.69           N  
ATOM    550  CA  LEU A 417     -81.636  22.467  51.138  1.00106.69           C  
ATOM    551  C   LEU A 417     -81.013  21.200  51.713  1.00106.69           C  
ATOM    552  O   LEU A 417     -81.398  20.089  51.262  1.00106.69           O  
ATOM    553  CB  LEU A 417     -83.033  22.680  51.762  1.00106.69           C  
ATOM    554  CG  LEU A 417     -83.033  23.005  53.272  1.00106.69           C  
ATOM    555  CD1 LEU A 417     -82.566  21.820  54.133  1.00106.69           C  
ATOM    556  CD2 LEU A 417     -82.249  24.298  53.551  1.00106.69           C  
ATOM    557  OXT LEU A 417     -80.135  21.331  52.607  1.00106.69           O1-
TER   
ATOM    558  N   ALA B 418     -63.289 102.646  15.601  1.00  7.54           N  
ATOM    559  CA  ALA B 418     -63.583 103.769  16.520  1.00  7.54           C  
ATOM    560  C   ALA B 418     -64.760 103.448  17.377  1.00  7.54           C  
ATOM    561  O   ALA B 418     -65.136 102.287  17.528  1.00  7.54           O  
ATOM    562  CB  ALA B 418     -63.890 105.050  15.726  1.00  7.54           C  
ATOM    563  N   ALA B 419     -65.364 104.489  17.978  1.00 14.76           N  
ATOM    564  CA  ALA B 419     -66.494 104.279  18.830  1.00 14.76           C  
ATOM    565  C   ALA B 419     -67.592 103.708  17.996  1.00 14.76           C  
ATOM    566  O   ALA B 419     -68.283 102.780  18.413  1.00 14.76           O  
ATOM    567  CB  ALA B 419     -67.016 105.581  19.461  1.00 14.76           C  
ATOM    568  N   GLU B 420     -67.757 104.238  16.772  1.00 27.93           N  
ATOM    569  CA  GLU B 420     -68.820 103.813  15.911  1.00 27.93           C  
ATOM    570  C   GLU B 420     -68.657 102.360  15.605  1.00 27.93           C  
ATOM    571  O   GLU B 420     -69.629 101.605  15.603  1.00 27.93           O  
ATOM    572  CB  GLU B 420     -68.830 104.578  14.578  1.00 27.93           C  
ATOM    573  CG  GLU B 420     -69.949 104.156  13.626  1.00 27.93           C  
ATOM    574  CD  GLU B 420     -69.880 105.068  12.410  1.00 27.93           C  
ATOM    575  OE1 GLU B 420     -70.091 106.297  12.588  1.00 27.93           O  
ATOM    576  OE2 GLU B 420     -69.612 104.553  11.292  1.00 27.93           O1-
ATOM    577  N   LYS B 421     -67.412 101.923  15.356  1.00 80.89           N  
ATOM    578  CA  LYS B 421     -67.181 100.555  14.991  1.00 80.89           C  
ATOM    579  C   LYS B 421     -67.625  99.683  16.120  1.00 80.89           C  
ATOM    580  O   LYS B 421     -68.318  98.687  15.918  1.00 80.89           O  
ATOM    581  CB  LYS B 421     -65.691 100.250  14.768  1.00 80.89           C  
ATOM    582  CG  LYS B 421     -65.021 101.122  13.704  1.00 80.89           C  
ATOM    583  CD  LYS B 421     -65.679 101.048  12.325  1.00 80.89           C  
ATOM    584  CE  LYS B 421     -64.979 101.914  11.275  1.00 80.89           C  
ATOM    585  NZ  LYS B 421     -65.681 101.798   9.978  1.00 80.89           N1+
ATOM    586  N   GLN B 422     -67.249 100.058  17.356  1.00 38.17           N  
ATOM    587  CA  GLN B 422     -67.584  99.246  18.486  1.00 38.17           C  
ATOM    588  C   GLN B 422     -69.072  99.222  18.608  1.00 38.17           C  
ATOM    589  O   GLN B 422     -69.662  98.196  18.940  1.00 38.17           O  
ATOM    590  CB  GLN B 422     -66.993  99.758  19.810  1.00 38.17           C  
ATOM    591  CG  GLN B 422     -67.323  98.853  21.001  1.00 38.17           C  
ATOM    592  CD  GLN B 422     -66.538  99.345  22.211  1.00 38.17           C  
ATOM    593  NE2 GLN B 422     -66.765 100.626  22.607  1.00 38.17           N  
ATOM    594  OE1 GLN B 422     -65.744  98.607  22.792  1.00 38.17           O  
ATOM    595  N   MET B 423     -69.718 100.366  18.324  1.00 66.37           N  
ATOM    596  CA  MET B 423     -71.143 100.464  18.425  1.00 66.37           C  
ATOM    597  C   MET B 423     -71.743  99.490  17.465  1.00 66.37           C  
ATOM    598  O   MET B 423     -72.690  98.779  17.798  1.00 66.37           O  
ATOM    599  CB  MET B 423     -71.648 101.864  18.037  1.00 66.37           C  
ATOM    600  CG  MET B 423     -73.158 102.043  18.189  1.00 66.37           C  
ATOM    601  SD  MET B 423     -73.761 103.699  17.740  1.00 66.37           S  
ATOM    602  CE  MET B 423     -72.963 104.546  19.135  1.00 66.37           C  
ATOM    603  N   LYS B 424     -71.184  99.417  16.243  1.00 68.06           N  
ATOM    604  CA  LYS B 424     -71.733  98.526  15.266  1.00 68.06           C  
ATOM    605  C   LYS B 424     -71.625  97.135  15.784  1.00 68.06           C  
ATOM    606  O   LYS B 424     -72.550  96.338  15.643  1.00 68.06           O  
ATOM    607  CB  LYS B 424     -70.983  98.502  13.929  1.00 68.06           C  
ATOM    608  CG  LYS B 424     -71.567  97.441  12.993  1.00 68.06           C  
ATOM    609  CD  LYS B 424     -70.922  97.390  11.612  1.00 68.06           C  
ATOM    610  CE  LYS B 424     -71.375  96.191  10.775  1.00 68.06           C  
ATOM    611  NZ  LYS B 424     -72.796  96.349  10.392  1.00 68.06           N1+
ATOM    612  N   ASP B 425     -70.476  96.809  16.396  1.00 36.90           N  
ATOM    613  CA  ASP B 425     -70.255  95.478  16.872  1.00 36.90           C  
ATOM    614  C   ASP B 425     -71.269  95.171  17.930  1.00 36.90           C  
ATOM    615  O   ASP B 425     -71.847  94.086  17.951  1.00 36.90           O  
ATOM    616  CB  ASP B 425     -68.850  95.303  17.479  1.00 36.90           C  
ATOM    617  CG  ASP B 425     -68.567  93.820  17.675  1.00 36.90           C  
ATOM    618  OD1 ASP B 425     -69.536  93.044  17.890  1.00 36.90           O  
ATOM    619  OD2 ASP B 425     -67.366  93.445  17.603  1.00 36.90           O1-
ATOM    620  N   LYS B 426     -71.536  96.136  18.828  1.00 82.35           N  
ATOM    621  CA  LYS B 426     -72.440  95.875  19.909  1.00 82.35           C  
ATOM    622  C   LYS B 426     -73.796  95.564  19.362  1.00 82.35           C  
ATOM    623  O   LYS B 426     -74.446  94.617  19.800  1.00 82.35           O  
ATOM    624  CB  LYS B 426     -72.588  97.068  20.866  1.00 82.35           C  
ATOM    625  CG  LYS B 426     -71.278  97.436  21.566  1.00 82.35           C  
ATOM    626  CD  LYS B 426     -70.686  96.301  22.405  1.00 82.35           C  
ATOM    627  CE  LYS B 426     -69.369  96.675  23.086  1.00 82.35           C  
ATOM    628  NZ  LYS B 426     -68.890  95.555  23.928  1.00 82.35           N1+
ATOM    629  N   GLN B 427     -74.257  96.352  18.376  1.00 70.49           N  
ATOM    630  CA  GLN B 427     -75.562  96.139  17.827  1.00 70.49           C  
ATOM    631  C   GLN B 427     -75.588  94.810  17.144  1.00 70.49           C  
ATOM    632  O   GLN B 427     -76.550  94.055  17.272  1.00 70.49           O  
ATOM    633  CB  GLN B 427     -75.946  97.200  16.785  1.00 70.49           C  
ATOM    634  CG  GLN B 427     -77.336  96.978  16.192  1.00 70.49           C  
ATOM    635  CD  GLN B 427     -77.599  98.081  15.178  1.00 70.49           C  
ATOM    636  NE2 GLN B 427     -78.179  97.705  14.008  1.00 70.49           N  
ATOM    637  OE1 GLN B 427     -77.292  99.247  15.422  1.00 70.49           O  
ATOM    638  N   ASP B 428     -74.503  94.476  16.422  1.00 33.89           N  
ATOM    639  CA  ASP B 428     -74.475  93.261  15.659  1.00 33.89           C  
ATOM    640  C   ASP B 428     -74.623  92.096  16.584  1.00 33.89           C  
ATOM    641  O   ASP B 428     -75.307  91.127  16.262  1.00 33.89           O  
ATOM    642  CB  ASP B 428     -73.159  93.062  14.886  1.00 33.89           C  
ATOM    643  CG  ASP B 428     -73.089  94.074  13.752  1.00 33.89           C  
ATOM    644  OD1 ASP B 428     -74.055  94.868  13.598  1.00 33.89           O  
ATOM    645  OD2 ASP B 428     -72.064  94.060  13.020  1.00 33.89           O1-
ATOM    646  N   GLU B 429     -73.995  92.161  17.770  1.00 49.98           N  
ATOM    647  CA  GLU B 429     -74.026  91.042  18.665  1.00 49.98           C  
ATOM    648  C   GLU B 429     -75.443  90.751  19.037  1.00 49.98           C  
ATOM    649  O   GLU B 429     -75.880  89.602  19.007  1.00 49.98           O  
ATOM    650  CB  GLU B 429     -73.285  91.333  19.978  1.00 49.98           C  
ATOM    651  CG  GLU B 429     -71.794  91.588  19.777  1.00 49.98           C  
ATOM    652  CD  GLU B 429     -71.198  92.003  21.115  1.00 49.98           C  
ATOM    653  OE1 GLU B 429     -71.469  93.154  21.551  1.00 49.98           O  
ATOM    654  OE2 GLU B 429     -70.464  91.176  21.720  1.00 49.98           O1-
ATOM    655  N   GLU B 430     -76.208  91.802  19.377  1.00 70.02           N  
ATOM    656  CA  GLU B 430     -77.556  91.608  19.817  1.00 70.02           C  
ATOM    657  C   GLU B 430     -78.344  91.025  18.692  1.00 70.02           C  
ATOM    658  O   GLU B 430     -79.157  90.125  18.894  1.00 70.02           O  
ATOM    659  CB  GLU B 430     -78.226  92.920  20.263  1.00 70.02           C  
ATOM    660  CG  GLU B 430     -79.586  92.717  20.931  1.00 70.02           C  
ATOM    661  CD  GLU B 430     -79.988  94.032  21.585  1.00 70.02           C  
ATOM    662  OE1 GLU B 430     -79.964  95.075  20.879  1.00 70.02           O  
ATOM    663  OE2 GLU B 430     -80.318  94.012  22.802  1.00 70.02           O1-
ATOM    664  N   GLN B 431     -78.105  91.514  17.463  1.00110.81           N  
ATOM    665  CA  GLN B 431     -78.835  91.030  16.330  1.00110.81           C  
ATOM    666  C   GLN B 431     -78.510  89.583  16.161  1.00110.81           C  
ATOM    667  O   GLN B 431     -79.385  88.773  15.860  1.00110.81           O  
ATOM    668  CB  GLN B 431     -78.455  91.748  15.023  1.00110.81           C  
ATOM    669  CG  GLN B 431     -79.219  91.248  13.795  1.00110.81           C  
ATOM    670  CD  GLN B 431     -80.666  91.721  13.882  1.00110.81           C  
ATOM    671  NE2 GLN B 431     -81.389  91.679  12.731  1.00110.81           N  
ATOM    672  OE1 GLN B 431     -81.140  92.116  14.945  1.00110.81           O  
ATOM    673  N   ARG B 432     -77.234  89.222  16.375  1.00116.07           N  
ATOM    674  CA  ARG B 432     -76.799  87.872  16.186  1.00116.07           C  
ATOM    675  C   ARG B 432     -77.557  86.993  17.126  1.00116.07           C  
ATOM    676  O   ARG B 432     -78.036  85.927  16.744  1.00116.07           O  
ATOM    677  CB  ARG B 432     -75.307  87.695  16.519  1.00116.07           C  
ATOM    678  CG  ARG B 432     -74.368  88.492  15.611  1.00116.07           C  
ATOM    679  CD  ARG B 432     -73.397  87.628  14.805  1.00116.07           C  
ATOM    680  NE  ARG B 432     -74.164  86.980  13.707  1.00116.07           N  
ATOM    681  CZ  ARG B 432     -73.497  86.304  12.728  1.00116.07           C  
ATOM    682  NH1 ARG B 432     -72.134  86.225  12.768  1.00116.07           N1+
ATOM    683  NH2 ARG B 432     -74.191  85.698  11.720  1.00116.07           N  
ATOM    684  N   ILE B 433     -77.677  87.451  18.377  1.00  0.00           N  
ATOM    685  CA  ILE B 433     -78.377  86.653  19.380  1.00  0.00           C  
ATOM    686  C   ILE B 433     -79.795  86.366  18.950  1.00  0.00           C  
ATOM    687  O   ILE B 433     -80.261  85.281  19.076  1.00  0.00           O  
ATOM    688  CB  ILE B 433     -78.320  87.339  20.805  1.00  0.00           C  
ATOM    689  CG1 ILE B 433     -76.886  87.466  21.411  1.00  0.00           C  
ATOM    690  CG2 ILE B 433     -79.229  86.629  21.855  1.00  0.00           C  
ATOM    691  CD1 ILE B 433     -76.141  86.137  21.661  1.00  0.00           C  
ATOM    692  N   LYS B 434     -80.456  87.443  18.484  1.00 53.31           N  
ATOM    693  CA  LYS B 434     -81.836  87.268  18.141  1.00 53.31           C  
ATOM    694  C   LYS B 434     -81.961  86.268  17.040  1.00 53.31           C  
ATOM    695  O   LYS B 434     -82.782  85.354  17.114  1.00 53.31           O  
ATOM    696  CB  LYS B 434     -82.505  88.554  17.633  1.00 53.31           C  
ATOM    697  CG  LYS B 434     -83.976  88.338  17.274  1.00 53.31           C  
ATOM    698  CD  LYS B 434     -84.755  89.625  16.997  1.00 53.31           C  
ATOM    699  CE  LYS B 434     -86.217  89.372  16.622  1.00 53.31           C  
ATOM    700  NZ  LYS B 434     -86.295  88.645  15.333  1.00 53.31           N1+
ATOM    701  N   GLU B 435     -81.126  86.407  15.993  1.00 85.16           N  
ATOM    702  CA  GLU B 435     -81.233  85.543  14.853  1.00 85.16           C  
ATOM    703  C   GLU B 435     -80.931  84.143  15.274  1.00 85.16           C  
ATOM    704  O   GLU B 435     -81.610  83.202  14.866  1.00 85.16           O  
ATOM    705  CB  GLU B 435     -80.275  85.941  13.717  1.00 85.16           C  
ATOM    706  CG  GLU B 435     -78.795  85.925  14.103  1.00 85.16           C  
ATOM    707  CD  GLU B 435     -78.006  86.421  12.900  1.00 85.16           C  
ATOM    708  OE1 GLU B 435     -78.606  87.137  12.056  1.00 85.16           O  
ATOM    709  OE2 GLU B 435     -76.792  86.096  12.814  1.00 85.16           O1-
ATOM    710  N   GLU B 436     -79.906  83.976  16.126  1.00 29.38           N  
ATOM    711  CA  GLU B 436     -79.510  82.672  16.561  1.00 29.38           C  
ATOM    712  C   GLU B 436     -80.646  82.066  17.312  1.00 29.38           C  
ATOM    713  O   GLU B 436     -80.961  80.890  17.143  1.00 29.38           O  
ATOM    714  CB  GLU B 436     -78.317  82.706  17.536  1.00 29.38           C  
ATOM    715  CG  GLU B 436     -77.869  81.323  18.017  1.00 29.38           C  
ATOM    716  CD  GLU B 436     -76.841  81.509  19.128  1.00 29.38           C  
ATOM    717  OE1 GLU B 436     -76.535  82.685  19.462  1.00 29.38           O  
ATOM    718  OE2 GLU B 436     -76.355  80.478  19.664  1.00 29.38           O1-
ATOM    719  N   GLU B 437     -81.309  82.867  18.162  1.00 37.31           N  
ATOM    720  CA  GLU B 437     -82.342  82.341  18.999  1.00 37.31           C  
ATOM    721  C   GLU B 437     -83.457  81.809  18.152  1.00 37.31           C  
ATOM    722  O   GLU B 437     -83.946  80.705  18.385  1.00 37.31           O  
ATOM    723  CB  GLU B 437     -82.930  83.415  19.930  1.00 37.31           C  
ATOM    724  CG  GLU B 437     -84.007  82.896  20.883  1.00 37.31           C  
ATOM    725  CD  GLU B 437     -84.503  84.079  21.704  1.00 37.31           C  
ATOM    726  OE1 GLU B 437     -83.669  84.707  22.410  1.00 37.31           O  
ATOM    727  OE2 GLU B 437     -85.725  84.376  21.625  1.00 37.31           O1-
ATOM    728  N   GLU B 438     -83.877  82.567  17.123  1.00 65.29           N  
ATOM    729  CA  GLU B 438     -84.994  82.134  16.332  1.00 65.29           C  
ATOM    730  C   GLU B 438     -84.653  80.863  15.626  1.00 65.29           C  
ATOM    731  O   GLU B 438     -85.419  79.900  15.653  1.00 65.29           O  
ATOM    732  CB  GLU B 438     -85.398  83.163  15.258  1.00 65.29           C  
ATOM    733  CG  GLU B 438     -84.274  83.495  14.270  1.00 65.29           C  
ATOM    734  CD  GLU B 438     -84.801  84.514  13.269  1.00 65.29           C  
ATOM    735  OE1 GLU B 438     -85.655  85.350  13.667  1.00 65.29           O  
ATOM    736  OE2 GLU B 438     -84.357  84.465  12.090  1.00 65.29           O1-
ATOM    737  N   ASP B 439     -83.471  80.815  14.990  1.00 44.38           N  
ATOM    738  CA  ASP B 439     -83.131  79.644  14.242  1.00 44.38           C  
ATOM    739  C   ASP B 439     -82.971  78.490  15.167  1.00 44.38           C  
ATOM    740  O   ASP B 439     -83.385  77.376  14.856  1.00 44.38           O  
ATOM    741  CB  ASP B 439     -81.846  79.789  13.414  1.00 44.38           C  
ATOM    742  CG  ASP B 439     -82.215  80.617  12.190  1.00 44.38           C  
ATOM    743  OD1 ASP B 439     -83.425  80.626  11.837  1.00 44.38           O  
ATOM    744  OD2 ASP B 439     -81.300  81.247  11.596  1.00 44.38           O1-
ATOM    745  N   LYS B 440     -82.382  78.730  16.348  1.00 75.89           N  
ATOM    746  CA  LYS B 440     -82.146  77.645  17.249  1.00 75.89           C  
ATOM    747  C   LYS B 440     -83.448  77.033  17.650  1.00 75.89           C  
ATOM    748  O   LYS B 440     -83.565  75.811  17.704  1.00 75.89           O  
ATOM    749  CB  LYS B 440     -81.416  78.066  18.535  1.00 75.89           C  
ATOM    750  CG  LYS B 440     -81.170  76.898  19.489  1.00 75.89           C  
ATOM    751  CD  LYS B 440     -80.219  75.835  18.928  1.00 75.89           C  
ATOM    752  CE  LYS B 440     -80.002  74.654  19.874  1.00 75.89           C  
ATOM    753  NZ  LYS B 440     -79.135  73.639  19.232  1.00 75.89           N1+
ATOM    754  N   LYS B 441     -84.475  77.856  17.929  1.00108.64           N  
ATOM    755  CA  LYS B 441     -85.690  77.260  18.394  1.00108.64           C  
ATOM    756  C   LYS B 441     -86.245  76.394  17.310  1.00108.64           C  
ATOM    757  O   LYS B 441     -86.743  75.299  17.567  1.00108.64           O  
ATOM    758  CB  LYS B 441     -86.781  78.258  18.814  1.00108.64           C  
ATOM    759  CG  LYS B 441     -87.539  78.916  17.665  1.00108.64           C  
ATOM    760  CD  LYS B 441     -88.873  79.495  18.132  1.00108.64           C  
ATOM    761  CE  LYS B 441     -89.798  78.435  18.736  1.00108.64           C  
ATOM    762  NZ  LYS B 441     -90.955  79.075  19.398  1.00108.64           N1+
ATOM    763  N   ARG B 442     -86.159  76.869  16.057  1.00193.63           N  
ATOM    764  CA  ARG B 442     -86.680  76.160  14.926  1.00193.63           C  
ATOM    765  C   ARG B 442     -85.991  74.837  14.816  1.00193.63           C  
ATOM    766  O   ARG B 442     -86.633  73.794  14.696  1.00193.63           O  
ATOM    767  CB  ARG B 442     -86.379  76.939  13.638  1.00193.63           C  
ATOM    768  CG  ARG B 442     -86.640  76.170  12.351  1.00193.63           C  
ATOM    769  CD  ARG B 442     -85.896  76.769  11.157  1.00193.63           C  
ATOM    770  NE  ARG B 442     -84.444  76.600  11.445  1.00193.63           N  
ATOM    771  CZ  ARG B 442     -83.558  76.366  10.436  1.00193.63           C  
ATOM    772  NH1 ARG B 442     -83.979  76.379   9.136  1.00193.63           N1+
ATOM    773  NH2 ARG B 442     -82.250  76.111  10.731  1.00193.63           N  
ATOM    774  N   LYS B 443     -84.650  74.848  14.890  1.00102.61           N  
ATOM    775  CA  LYS B 443     -83.896  73.638  14.754  1.00102.61           C  
ATOM    776  C   LYS B 443     -84.251  72.754  15.904  1.00102.61           C  
ATOM    777  O   LYS B 443     -84.375  71.539  15.762  1.00102.61           O  
ATOM    778  CB  LYS B 443     -82.377  73.878  14.797  1.00102.61           C  
ATOM    779  CG  LYS B 443     -81.544  72.651  14.420  1.00102.61           C  
ATOM    780  CD  LYS B 443     -81.650  72.273  12.942  1.00102.61           C  
ATOM    781  CE  LYS B 443     -80.789  71.069  12.548  1.00102.61           C  
ATOM    782  NZ  LYS B 443     -79.358  71.446  12.543  1.00102.61           N1+
ATOM    783  N   GLU B 444     -84.457  73.376  17.077  1.00 59.48           N  
ATOM    784  CA  GLU B 444     -84.730  72.703  18.312  1.00 59.48           C  
ATOM    785  C   GLU B 444     -85.944  71.857  18.143  1.00 59.48           C  
ATOM    786  O   GLU B 444     -85.942  70.677  18.491  1.00 59.48           O  
ATOM    787  CB  GLU B 444     -85.046  73.740  19.404  1.00 59.48           C  
ATOM    788  CG  GLU B 444     -85.465  73.190  20.766  1.00 59.48           C  
ATOM    789  CD  GLU B 444     -85.772  74.406  21.631  1.00 59.48           C  
ATOM    790  OE1 GLU B 444     -84.798  75.081  22.059  1.00 59.48           O  
ATOM    791  OE2 GLU B 444     -86.980  74.686  21.862  1.00 59.48           O1-
ATOM    792  N   GLU B 445     -87.016  72.430  17.577  1.00100.28           N  
ATOM    793  CA  GLU B 445     -88.208  71.655  17.441  1.00100.28           C  
ATOM    794  C   GLU B 445     -87.944  70.519  16.525  1.00100.28           C  
ATOM    795  O   GLU B 445     -88.324  69.382  16.800  1.00100.28           O  
ATOM    796  CB  GLU B 445     -89.387  72.440  16.846  1.00100.28           C  
ATOM    797  CG  GLU B 445     -90.147  73.272  17.874  1.00100.28           C  
ATOM    798  CD  GLU B 445     -90.901  72.290  18.760  1.00100.28           C  
ATOM    799  OE1 GLU B 445     -90.234  71.409  19.366  1.00100.28           O  
ATOM    800  OE2 GLU B 445     -92.154  72.397  18.833  1.00100.28           O1-
ATOM    801  N   GLU B 446     -87.248  70.794  15.413  1.00 75.54           N  
ATOM    802  CA  GLU B 446     -87.075  69.765  14.442  1.00 75.54           C  
ATOM    803  C   GLU B 446     -86.323  68.625  15.041  1.00 75.54           C  
ATOM    804  O   GLU B 446     -86.751  67.475  14.954  1.00 75.54           O  
ATOM    805  CB  GLU B 446     -86.274  70.247  13.222  1.00 75.54           C  
ATOM    806  CG  GLU B 446     -87.009  71.305  12.400  1.00 75.54           C  
ATOM    807  CD  GLU B 446     -86.102  71.743  11.261  1.00 75.54           C  
ATOM    808  OE1 GLU B 446     -84.989  72.254  11.558  1.00 75.54           O  
ATOM    809  OE2 GLU B 446     -86.509  71.576  10.080  1.00 75.54           O1-
ATOM    810  N   GLU B 447     -85.193  68.923  15.703  1.00 46.72           N  
ATOM    811  CA  GLU B 447     -84.353  67.876  16.208  1.00 46.72           C  
ATOM    812  C   GLU B 447     -85.042  67.114  17.286  1.00 46.72           C  
ATOM    813  O   GLU B 447     -85.005  65.889  17.290  1.00 46.72           O  
ATOM    814  CB  GLU B 447     -83.035  68.398  16.803  1.00 46.72           C  
ATOM    815  CG  GLU B 447     -82.097  69.018  15.767  1.00 46.72           C  
ATOM    816  CD  GLU B 447     -80.840  69.486  16.489  1.00 46.72           C  
ATOM    817  OE1 GLU B 447     -80.076  68.613  16.977  1.00 46.72           O  
ATOM    818  OE2 GLU B 447     -80.627  70.727  16.560  1.00 46.72           O1-
ATOM    819  N   ALA B 448     -85.710  67.806  18.223  1.00 31.13           N  
ATOM    820  CA  ALA B 448     -86.270  67.107  19.343  1.00 31.13           C  
ATOM    821  C   ALA B 448     -87.283  66.128  18.861  1.00 31.13           C  
ATOM    822  O   ALA B 448     -87.285  64.967  19.265  1.00 31.13           O  
ATOM    823  CB  ALA B 448     -86.986  68.045  20.329  1.00 31.13           C  
ATOM    824  N   GLU B 449     -88.160  66.576  17.952  1.00 47.39           N  
ATOM    825  CA  GLU B 449     -89.207  65.734  17.467  1.00 47.39           C  
ATOM    826  C   GLU B 449     -88.579  64.604  16.725  1.00 47.39           C  
ATOM    827  O   GLU B 449     -88.964  63.445  16.878  1.00 47.39           O  
ATOM    828  CB  GLU B 449     -90.133  66.498  16.505  1.00 47.39           C  
ATOM    829  CG  GLU B 449     -90.887  67.634  17.203  1.00 47.39           C  
ATOM    830  CD  GLU B 449     -91.517  68.525  16.139  1.00 47.39           C  
ATOM    831  OE1 GLU B 449     -90.805  68.860  15.155  1.00 47.39           O  
ATOM    832  OE2 GLU B 449     -92.713  68.885  16.300  1.00 47.39           O1-
ATOM    833  N   ASP B 450     -87.554  64.929  15.921  1.00 54.17           N  
ATOM    834  CA  ASP B 450     -86.916  63.963  15.086  1.00 54.17           C  
ATOM    835  C   ASP B 450     -86.208  62.955  15.924  1.00 54.17           C  
ATOM    836  O   ASP B 450     -86.143  61.783  15.570  1.00 54.17           O  
ATOM    837  CB  ASP B 450     -85.881  64.572  14.124  1.00 54.17           C  
ATOM    838  CG  ASP B 450     -85.587  63.520  13.060  1.00 54.17           C  
ATOM    839  OD1 ASP B 450     -86.289  62.473  13.062  1.00 54.17           O  
ATOM    840  OD2 ASP B 450     -84.662  63.744  12.235  1.00 54.17           O1-
ATOM    841  N   LYS B 451     -85.675  63.378  17.077  1.00142.16           N  
ATOM    842  CA  LYS B 451     -84.846  62.527  17.871  1.00142.16           C  
ATOM    843  C   LYS B 451     -85.626  61.325  18.275  1.00142.16           C  
ATOM    844  O   LYS B 451     -85.095  60.214  18.287  1.00142.16           O  
ATOM    845  CB  LYS B 451     -84.323  63.241  19.128  1.00142.16           C  
ATOM    846  CG  LYS B 451     -83.104  62.563  19.750  1.00142.16           C  
ATOM    847  CD  LYS B 451     -81.875  62.579  18.835  1.00142.16           C  
ATOM    848  CE  LYS B 451     -81.447  63.981  18.394  1.00142.16           C  
ATOM    849  NZ  LYS B 451     -80.306  63.883  17.457  1.00142.16           N1+
ATOM    850  N   GLU B 452     -86.916  61.506  18.610  1.00 72.01           N  
ATOM    851  CA  GLU B 452     -87.661  60.359  19.014  1.00 72.01           C  
ATOM    852  C   GLU B 452     -87.681  59.416  17.860  1.00 72.01           C  
ATOM    853  O   GLU B 452     -87.405  58.229  18.020  1.00 72.01           O  
ATOM    854  CB  GLU B 452     -89.113  60.674  19.396  1.00 72.01           C  
ATOM    855  CG  GLU B 452     -89.836  59.449  19.952  1.00 72.01           C  
ATOM    856  CD  GLU B 452     -91.231  59.870  20.382  1.00 72.01           C  
ATOM    857  OE1 GLU B 452     -91.526  61.093  20.330  1.00 72.01           O  
ATOM    858  OE2 GLU B 452     -92.019  58.968  20.774  1.00 72.01           O1-
ATOM    859  N   ASP B 453     -87.970  59.924  16.649  1.00 42.71           N  
ATOM    860  CA  ASP B 453     -87.957  59.022  15.539  1.00 42.71           C  
ATOM    861  C   ASP B 453     -86.640  59.188  14.873  1.00 42.71           C  
ATOM    862  O   ASP B 453     -86.517  59.907  13.882  1.00 42.71           O  
ATOM    863  CB  ASP B 453     -89.058  59.297  14.499  1.00 42.71           C  
ATOM    864  CG  ASP B 453     -90.383  58.830  15.090  1.00 42.71           C  
ATOM    865  OD1 ASP B 453     -90.343  57.995  16.033  1.00 42.71           O  
ATOM    866  OD2 ASP B 453     -91.449  59.294  14.606  1.00 42.71           O1-
ATOM    867  N   ASP B 454     -85.601  58.527  15.413  1.00 42.81           N  
ATOM    868  CA  ASP B 454     -84.320  58.708  14.810  1.00 42.81           C  
ATOM    869  C   ASP B 454     -84.408  58.164  13.424  1.00 42.81           C  
ATOM    870  O   ASP B 454     -84.799  57.017  13.212  1.00 42.81           O  
ATOM    871  CB  ASP B 454     -83.173  57.994  15.547  1.00 42.81           C  
ATOM    872  CG  ASP B 454     -81.856  58.574  15.044  1.00 42.81           C  
ATOM    873  OD1 ASP B 454     -81.907  59.568  14.272  1.00 42.81           O  
ATOM    874  OD2 ASP B 454     -80.784  58.034  15.427  1.00 42.81           O1-
ATOM    875  N   GLU B 455     -84.067  59.008  12.433  1.00100.69           N  
ATOM    876  CA  GLU B 455     -84.099  58.597  11.064  1.00100.69           C  
ATOM    877  C   GLU B 455     -82.776  58.981  10.508  1.00100.69           C  
ATOM    878  O   GLU B 455     -82.372  60.139  10.599  1.00100.69           O  
ATOM    879  CB  GLU B 455     -85.139  59.359  10.230  1.00100.69           C  
ATOM    880  CG  GLU B 455     -86.583  59.104  10.657  1.00100.69           C  
ATOM    881  CD  GLU B 455     -87.455  60.114   9.925  1.00100.69           C  
ATOM    882  OE1 GLU B 455     -86.901  60.871   9.084  1.00100.69           O  
ATOM    883  OE2 GLU B 455     -88.683  60.145  10.202  1.00100.69           O1-
ATOM    884  N   ASP B 456     -82.055  58.009   9.928  1.00 55.28           N  
ATOM    885  CA  ASP B 456     -80.781  58.353   9.381  1.00 55.28           C  
ATOM    886  C   ASP B 456     -80.661  57.703   8.046  1.00 55.28           C  
ATOM    887  O   ASP B 456     -80.475  56.492   7.948  1.00 55.28           O  
ATOM    888  CB  ASP B 456     -79.599  57.855  10.228  1.00 55.28           C  
ATOM    889  CG  ASP B 456     -78.334  58.451   9.632  1.00 55.28           C  
ATOM    890  OD1 ASP B 456     -78.467  59.266   8.680  1.00 55.28           O  
ATOM    891  OD2 ASP B 456     -77.223  58.103  10.113  1.00 55.28           O1-
ATOM    892  N   LYS B 457     -80.767  58.499   6.971  1.00 88.32           N  
ATOM    893  CA  LYS B 457     -80.592  57.915   5.679  1.00 88.32           C  
ATOM    894  C   LYS B 457     -79.180  58.185   5.295  1.00 88.32           C  
ATOM    895  O   LYS B 457     -78.828  59.304   4.926  1.00 88.32           O  
ATOM    896  CB  LYS B 457     -81.471  58.554   4.595  1.00 88.32           C  
ATOM    897  CG  LYS B 457     -81.286  57.935   3.208  1.00 88.32           C  
ATOM    898  CD  LYS B 457     -82.333  58.409   2.196  1.00 88.32           C  
ATOM    899  CE  LYS B 457     -82.078  57.933   0.763  1.00 88.32           C  
ATOM    900  NZ  LYS B 457     -80.884  58.609   0.211  1.00 88.32           N1+
ATOM    901  N   ASP B 458     -78.315  57.162   5.394  1.00 68.88           N  
ATOM    902  CA  ASP B 458     -76.961  57.389   5.006  1.00 68.88           C  
ATOM    903  C   ASP B 458     -76.447  56.100   4.467  1.00 68.88           C  
ATOM    904  O   ASP B 458     -76.052  55.221   5.231  1.00 68.88           O  
ATOM    905  CB  ASP B 458     -76.060  57.781   6.184  1.00 68.88           C  
ATOM    906  CG  ASP B 458     -74.783  58.362   5.609  1.00 68.88           C  
ATOM    907  OD1 ASP B 458     -74.627  58.321   4.359  1.00 68.88           O  
ATOM    908  OD2 ASP B 458     -73.946  58.853   6.411  1.00 68.88           O1-
ATOM    909  N   GLU B 459     -76.431  55.940   3.132  1.00 46.07           N  
ATOM    910  CA  GLU B 459     -75.933  54.692   2.647  1.00 46.07           C  
ATOM    911  C   GLU B 459     -74.455  54.838   2.546  1.00 46.07           C  
ATOM    912  O   GLU B 459     -73.936  55.424   1.596  1.00 46.07           O  
ATOM    913  CB  GLU B 459     -76.483  54.293   1.267  1.00 46.07           C  
ATOM    914  CG  GLU B 459     -77.985  53.992   1.282  1.00 46.07           C  
ATOM    915  CD  GLU B 459     -78.380  53.484  -0.098  1.00 46.07           C  
ATOM    916  OE1 GLU B 459     -77.745  52.501  -0.565  1.00 46.07           O  
ATOM    917  OE2 GLU B 459     -79.317  54.070  -0.703  1.00 46.07           O1-
ATOM    918  N   ASP B 460     -73.748  54.304   3.561  1.00141.87           N  
ATOM    919  CA  ASP B 460     -72.320  54.365   3.631  1.00141.87           C  
ATOM    920  C   ASP B 460     -71.805  52.980   3.573  1.00141.87           C  
ATOM    921  O   ASP B 460     -72.502  52.027   3.918  1.00141.87           O  
ATOM    922  CB  ASP B 460     -71.752  54.827   4.980  1.00141.87           C  
ATOM    923  CG  ASP B 460     -71.945  56.309   5.157  1.00141.87           C  
ATOM    924  OD1 ASP B 460     -72.491  56.956   4.226  1.00141.87           O  
ATOM    925  OD2 ASP B 460     -71.537  56.817   6.234  1.00141.87           O1-
ATOM    926  N   GLU B 461     -70.546  52.851   3.124  1.00118.91           N  
ATOM    927  CA  GLU B 461     -69.911  51.580   3.197  1.00118.91           C  
ATOM    928  C   GLU B 461     -69.601  51.387   4.646  1.00118.91           C  
ATOM    929  O   GLU B 461     -69.234  52.330   5.347  1.00118.91           O  
ATOM    930  CB  GLU B 461     -68.616  51.500   2.362  1.00118.91           C  
ATOM    931  CG  GLU B 461     -67.647  52.664   2.598  1.00118.91           C  
ATOM    932  CD  GLU B 461     -66.901  52.453   3.908  1.00118.91           C  
ATOM    933  OE1 GLU B 461     -66.858  51.287   4.385  1.00118.91           O  
ATOM    934  OE2 GLU B 461     -66.359  53.456   4.446  1.00118.91           O1-
ATOM    935  N   GLU B 462     -69.782  50.151   5.144  1.00 86.34           N  
ATOM    936  CA  GLU B 462     -69.517  49.889   6.525  1.00 86.34           C  
ATOM    937  C   GLU B 462     -68.039  50.000   6.717  1.00 86.34           C  
ATOM    938  O   GLU B 462     -67.260  49.354   6.017  1.00 86.34           O  
ATOM    939  CB  GLU B 462     -69.927  48.463   6.931  1.00 86.34           C  
ATOM    940  CG  GLU B 462     -69.668  48.110   8.394  1.00 86.34           C  
ATOM    941  CD  GLU B 462     -70.105  46.664   8.590  1.00 86.34           C  
ATOM    942  OE1 GLU B 462     -70.872  46.156   7.728  1.00 86.34           O  
ATOM    943  OE2 GLU B 462     -69.673  46.046   9.599  1.00 86.34           O1-
ATOM    944  N   ASP B 463     -67.605  50.834   7.680  1.00 45.89           N  
ATOM    945  CA  ASP B 463     -66.198  50.956   7.919  1.00 45.89           C  
ATOM    946  C   ASP B 463     -66.019  51.231   9.374  1.00 45.89           C  
ATOM    947  O   ASP B 463     -66.324  52.324   9.847  1.00 45.89           O  
ATOM    948  CB  ASP B 463     -65.548  52.122   7.154  1.00 45.89           C  
ATOM    949  CG  ASP B 463     -64.044  52.030   7.352  1.00 45.89           C  
ATOM    950  OD1 ASP B 463     -63.600  51.092   8.066  1.00 45.89           O  
ATOM    951  OD2 ASP B 463     -63.319  52.897   6.795  1.00 45.89           O1-
ATOM    952  N   GLU B 464     -65.528  50.238  10.137  1.00 40.56           N  
ATOM    953  CA  GLU B 464     -65.319  50.499  11.526  1.00 40.56           C  
ATOM    954  C   GLU B 464     -63.944  50.035  11.865  1.00 40.56           C  
ATOM    955  O   GLU B 464     -63.441  49.070  11.290  1.00 40.56           O  
ATOM    956  CB  GLU B 464     -66.310  49.776  12.454  1.00 40.56           C  
ATOM    957  CG  GLU B 464     -66.092  50.101  13.932  1.00 40.56           C  
ATOM    958  CD  GLU B 464     -67.131  49.345  14.745  1.00 40.56           C  
ATOM    959  OE1 GLU B 464     -67.233  48.102  14.566  1.00 40.56           O  
ATOM    960  OE2 GLU B 464     -67.838  50.002  15.556  1.00 40.56           O1-
ATOM    961  N   GLU B 465     -63.287  50.743  12.802  1.00 40.03           N  
ATOM    962  CA  GLU B 465     -61.972  50.356  13.212  1.00 40.03           C  
ATOM    963  C   GLU B 465     -62.145  49.670  14.525  1.00 40.03           C  
ATOM    964  O   GLU B 465     -62.985  50.070  15.329  1.00 40.03           O  
ATOM    965  CB  GLU B 465     -61.011  51.537  13.436  1.00 40.03           C  
ATOM    966  CG  GLU B 465     -61.418  52.455  14.592  1.00 40.03           C  
ATOM    967  CD  GLU B 465     -60.358  53.541  14.730  1.00 40.03           C  
ATOM    968  OE1 GLU B 465     -60.089  54.237  13.715  1.00 40.03           O  
ATOM    969  OE2 GLU B 465     -59.801  53.685  15.851  1.00 40.03           O1-
ATOM    970  N   ASP B 466     -61.364  48.604  14.777  1.00 63.74           N  
ATOM    971  CA  ASP B 466     -61.563  47.872  15.995  1.00 63.74           C  
ATOM    972  C   ASP B 466     -60.559  48.303  17.018  1.00 63.74           C  
ATOM    973  O   ASP B 466     -59.448  47.778  17.077  1.00 63.74           O  
ATOM    974  CB  ASP B 466     -61.418  46.353  15.809  1.00 63.74           C  
ATOM    975  CG  ASP B 466     -61.928  45.670  17.069  1.00 63.74           C  
ATOM    976  OD1 ASP B 466     -62.944  46.153  17.637  1.00 63.74           O  
ATOM    977  OD2 ASP B 466     -61.317  44.646  17.472  1.00 63.74           O1-
ATOM    978  N   LYS B 467     -60.932  49.300  17.844  1.00 39.53           N  
ATOM    979  CA  LYS B 467     -60.104  49.763  18.921  1.00 39.53           C  
ATOM    980  C   LYS B 467     -60.047  48.690  19.963  1.00 39.53           C  
ATOM    981  O   LYS B 467     -59.009  48.463  20.583  1.00 39.53           O  
ATOM    982  CB  LYS B 467     -60.660  51.027  19.596  1.00 39.53           C  
ATOM    983  CG  LYS B 467     -60.623  52.266  18.701  1.00 39.53           C  
ATOM    984  CD  LYS B 467     -61.447  53.431  19.251  1.00 39.53           C  
ATOM    985  CE  LYS B 467     -61.379  54.698  18.396  1.00 39.53           C  
ATOM    986  NZ  LYS B 467     -62.173  55.781  19.022  1.00 39.53           N1+
ATOM    987  N   GLU B 468     -61.187  47.999  20.168  1.00 44.51           N  
ATOM    988  CA  GLU B 468     -61.335  46.994  21.183  1.00 44.51           C  
ATOM    989  C   GLU B 468     -60.395  45.872  20.891  1.00 44.51           C  
ATOM    990  O   GLU B 468     -60.038  45.621  19.741  1.00 44.51           O  
ATOM    991  CB  GLU B 468     -62.762  46.416  21.248  1.00 44.51           C  
ATOM    992  CG  GLU B 468     -63.815  47.448  21.663  1.00 44.51           C  
ATOM    993  CD  GLU B 468     -65.187  46.786  21.624  1.00 44.51           C  
ATOM    994  OE1 GLU B 468     -65.238  45.534  21.489  1.00 44.51           O  
ATOM    995  OE2 GLU B 468     -66.202  47.525  21.724  1.00 44.51           O1-
ATOM    996  N   GLU B 469     -59.953  45.185  21.964  1.00133.51           N  
ATOM    997  CA  GLU B 469     -59.007  44.116  21.853  1.00133.51           C  
ATOM    998  C   GLU B 469     -59.729  42.870  21.458  1.00133.51           C  
ATOM    999  O   GLU B 469     -60.878  42.651  21.839  1.00133.51           O  
ATOM   1000  CB  GLU B 469     -58.293  43.798  23.178  1.00133.51           C  
ATOM   1001  CG  GLU B 469     -57.493  44.969  23.749  1.00133.51           C  
ATOM   1002  CD  GLU B 469     -56.433  45.362  22.731  1.00133.51           C  
ATOM   1003  OE1 GLU B 469     -55.838  44.442  22.109  1.00133.51           O  
ATOM   1004  OE2 GLU B 469     -56.209  46.589  22.558  1.00133.51           O1-
ATOM   1005  N   ASP B 470     -59.044  42.017  20.670  1.00 52.01           N  
ATOM   1006  CA  ASP B 470     -59.588  40.758  20.262  1.00 52.01           C  
ATOM   1007  C   ASP B 470     -59.326  39.867  21.417  1.00 52.01           C  
ATOM   1008  O   ASP B 470     -58.992  40.358  22.495  1.00 52.01           O  
ATOM   1009  CB  ASP B 470     -58.889  40.164  19.026  1.00 52.01           C  
ATOM   1010  CG  ASP B 470     -59.758  39.039  18.474  1.00 52.01           C  
ATOM   1011  OD1 ASP B 470     -60.866  38.822  19.033  1.00 52.01           O  
ATOM   1012  OD2 ASP B 470     -59.326  38.382  17.488  1.00 52.01           O1-
ATOM   1013  N   GLU B 471     -59.515  38.542  21.258  1.00 96.73           N  
ATOM   1014  CA  GLU B 471     -59.199  37.755  22.402  1.00 96.73           C  
ATOM   1015  C   GLU B 471     -57.736  37.940  22.622  1.00 96.73           C  
ATOM   1016  O   GLU B 471     -56.920  37.648  21.749  1.00 96.73           O  
ATOM   1017  CB  GLU B 471     -59.487  36.248  22.252  1.00 96.73           C  
ATOM   1018  CG  GLU B 471     -58.703  35.554  21.137  1.00 96.73           C  
ATOM   1019  CD  GLU B 471     -59.080  34.077  21.163  1.00 96.73           C  
ATOM   1020  OE1 GLU B 471     -60.301  33.775  21.081  1.00 96.73           O  
ATOM   1021  OE2 GLU B 471     -58.153  33.231  21.272  1.00 96.73           O1-
ATOM   1022  N   GLU B 472     -57.384  38.489  23.798  1.00102.08           N  
ATOM   1023  CA  GLU B 472     -56.012  38.668  24.158  1.00102.08           C  
ATOM   1024  C   GLU B 472     -55.566  37.376  24.732  1.00102.08           C  
ATOM   1025  O   GLU B 472     -56.373  36.480  24.969  1.00102.08           O  
ATOM   1026  CB  GLU B 472     -55.739  39.668  25.283  1.00102.08           C  
ATOM   1027  CG  GLU B 472     -55.655  41.124  24.865  1.00102.08           C  
ATOM   1028  CD  GLU B 472     -55.218  41.867  26.116  1.00102.08           C  
ATOM   1029  OE1 GLU B 472     -56.110  42.198  26.941  1.00102.08           O  
ATOM   1030  OE2 GLU B 472     -53.989  42.094  26.274  1.00102.08           O1-
ATOM   1031  N   GLU B 473     -54.248  37.240  24.954  1.00 84.77           N  
ATOM   1032  CA  GLU B 473     -53.782  36.038  25.570  1.00 84.77           C  
ATOM   1033  C   GLU B 473     -54.264  36.086  26.982  1.00 84.77           C  
ATOM   1034  O   GLU B 473     -54.516  37.164  27.520  1.00 84.77           O  
ATOM   1035  CB  GLU B 473     -52.253  35.895  25.618  1.00 84.77           C  
ATOM   1036  CG  GLU B 473     -51.566  36.957  26.479  1.00 84.77           C  
ATOM   1037  CD  GLU B 473     -50.088  36.604  26.564  1.00 84.77           C  
ATOM   1038  OE1 GLU B 473     -49.666  35.646  25.862  1.00 84.77           O  
ATOM   1039  OE2 GLU B 473     -49.364  37.284  27.339  1.00 84.77           O1-
ATOM   1040  N   ASP B 474     -54.426  34.907  27.616  1.00 44.66           N  
ATOM   1041  CA  ASP B 474     -54.940  34.906  28.952  1.00 44.66           C  
ATOM   1042  C   ASP B 474     -53.990  35.685  29.799  1.00 44.66           C  
ATOM   1043  O   ASP B 474     -52.792  35.409  29.830  1.00 44.66           O  
ATOM   1044  CB  ASP B 474     -55.102  33.497  29.551  1.00 44.66           C  
ATOM   1045  CG  ASP B 474     -55.978  33.603  30.792  1.00 44.66           C  
ATOM   1046  OD1 ASP B 474     -55.958  34.681  31.443  1.00 44.66           O  
ATOM   1047  OD2 ASP B 474     -56.691  32.611  31.100  1.00 44.66           O1-
ATOM   1048  N   VAL B 475     -54.524  36.710  30.493  1.00 53.02           N  
ATOM   1049  CA  VAL B 475     -53.732  37.532  31.354  1.00 53.02           C  
ATOM   1050  C   VAL B 475     -54.448  37.566  32.665  1.00 53.02           C  
ATOM   1051  O   VAL B 475     -55.635  37.889  32.718  1.00 53.02           O  
ATOM   1052  CB  VAL B 475     -53.642  38.953  30.867  1.00 53.02           C  
ATOM   1053  CG1 VAL B 475     -52.786  39.766  31.851  1.00 53.02           C  
ATOM   1054  CG2 VAL B 475     -53.116  38.953  29.419  1.00 53.02           C  
ATOM   1055  N   PRO B 476     -53.787  37.220  33.733  1.00 66.98           N  
ATOM   1056  CA  PRO B 476     -54.464  37.293  34.994  1.00 66.98           C  
ATOM   1057  C   PRO B 476     -54.722  38.720  35.337  1.00 66.98           C  
ATOM   1058  O   PRO B 476     -55.734  39.015  35.969  1.00 66.98           O  
ATOM   1059  CB  PRO B 476     -53.578  36.538  35.982  1.00 66.98           C  
ATOM   1060  CG  PRO B 476     -52.860  35.500  35.096  1.00 66.98           C  
ATOM   1061  CD  PRO B 476     -52.791  36.162  33.708  1.00 66.98           C  
ATOM   1062  N   GLY B 477     -53.819  39.618  34.910  1.00 28.21           N  
ATOM   1063  CA  GLY B 477     -53.960  41.008  35.213  1.00 28.21           C  
ATOM   1064  C   GLY B 477     -53.155  41.294  36.446  1.00 28.21           C  
ATOM   1065  O   GLY B 477     -52.851  42.449  36.737  1.00 28.21           O  
ATOM   1066  N   GLN B 478     -52.784  40.250  37.218  1.00122.30           N  
ATOM   1067  CA  GLN B 478     -51.998  40.511  38.391  1.00122.30           C  
ATOM   1068  C   GLN B 478     -51.454  39.219  38.909  1.00122.30           C  
ATOM   1069  O   GLN B 478     -51.743  38.145  38.382  1.00122.30           O  
ATOM   1070  CB  GLN B 478     -52.785  41.154  39.540  1.00122.30           C  
ATOM   1071  CG  GLN B 478     -53.863  40.247  40.130  1.00122.30           C  
ATOM   1072  CD  GLN B 478     -54.488  41.023  41.275  1.00122.30           C  
ATOM   1073  NE2 GLN B 478     -55.438  40.383  42.009  1.00122.30           N  
ATOM   1074  OE1 GLN B 478     -54.134  42.176  41.510  1.00122.30           O  
ATOM   1075  N   ALA B 479     -50.618  39.301  39.964  1.00 33.03           N  
ATOM   1076  CA  ALA B 479     -50.079  38.100  40.526  1.00 33.03           C  
ATOM   1077  C   ALA B 479     -51.203  37.377  41.185  1.00 33.03           C  
ATOM   1078  O   ALA B 479     -52.027  37.975  41.875  1.00 33.03           O  
ATOM   1079  CB  ALA B 479     -48.989  38.341  41.585  1.00 33.03           C  
ATOM   1080  N   LYS B 480     -51.263  36.052  40.982  1.00 68.03           N  
ATOM   1081  CA  LYS B 480     -52.337  35.294  41.542  1.00 68.03           C  
ATOM   1082  C   LYS B 480     -52.240  35.327  43.029  1.00 68.03           C  
ATOM   1083  O   LYS B 480     -53.224  35.593  43.717  1.00 68.03           O  
ATOM   1084  CB  LYS B 480     -52.302  33.837  41.072  1.00 68.03           C  
ATOM   1085  CG  LYS B 480     -52.582  33.730  39.574  1.00 68.03           C  
ATOM   1086  CD  LYS B 480     -52.145  32.406  38.956  1.00 68.03           C  
ATOM   1087  CE  LYS B 480     -52.457  32.297  37.464  1.00 68.03           C  
ATOM   1088  NZ  LYS B 480     -53.920  32.220  37.260  1.00 68.03           N1+
ATOM   1089  N   ASP B 481     -51.037  35.075  43.575  1.00 96.14           N  
ATOM   1090  CA  ASP B 481     -50.937  35.080  45.000  1.00 96.14           C  
ATOM   1091  C   ASP B 481     -49.863  36.034  45.395  1.00 96.14           C  
ATOM   1092  O   ASP B 481     -48.790  36.072  44.795  1.00 96.14           O  
ATOM   1093  CB  ASP B 481     -50.581  33.710  45.609  1.00 96.14           C  
ATOM   1094  CG  ASP B 481     -49.195  33.302  45.124  1.00 96.14           C  
ATOM   1095  OD1 ASP B 481     -48.834  33.668  43.974  1.00 96.14           O  
ATOM   1096  OD2 ASP B 481     -48.478  32.616  45.900  1.00 96.14           O1-
ATOM   1097  N   GLU B 482     -50.153  36.873  46.404  1.00 54.29           N  
ATOM   1098  CA  GLU B 482     -49.137  37.734  46.922  1.00 54.29           C  
ATOM   1099  C   GLU B 482     -48.853  37.212  48.287  1.00 54.29           C  
ATOM   1100  O   GLU B 482     -49.772  36.872  49.031  1.00 54.29           O  
ATOM   1101  CB  GLU B 482     -49.548  39.204  47.111  1.00 54.29           C  
ATOM   1102  CG  GLU B 482     -48.397  40.050  47.665  1.00 54.29           C  
ATOM   1103  CD  GLU B 482     -48.900  41.457  47.950  1.00 54.29           C  
ATOM   1104  OE1 GLU B 482     -50.117  41.704  47.738  1.00 54.29           O  
ATOM   1105  OE2 GLU B 482     -48.074  42.302  48.389  1.00 54.29           O1-
ATOM   1106  N   LEU B 483     -47.563  37.103  48.648  1.00 77.85           N  
ATOM   1107  CA  LEU B 483     -47.261  36.616  49.958  1.00 77.85           C  
ATOM   1108  C   LEU B 483     -46.936  37.853  50.777  1.00 77.85           C  
ATOM   1109  O   LEU B 483     -47.695  38.145  51.738  1.00 77.85           O  
ATOM   1110  CB  LEU B 483     -46.040  35.670  49.991  1.00 77.85           C  
ATOM   1111  CG  LEU B 483     -45.777  34.931  51.328  1.00 77.85           C  
ATOM   1112  CD1 LEU B 483     -44.535  34.032  51.205  1.00 77.85           C  
ATOM   1113  CD2 LEU B 483     -45.675  35.876  52.542  1.00 77.85           C  
ATOM   1114  OXT LEU B 483     -45.917  38.518  50.455  1.00 77.85           O1-
TER   
END
