# Supplementary material for: Structural and Dynamic Differences between Calreticulin Mutants Associated with Essential Thrombocythemia
Source: Biomolecules. 2023 Mar 10;13(3):509. doi: 10.3390/biom13030509 (PMC10046389; doi:10.3390/biom13030509)
Supplement: Supplementary file 1 [file biomolecules-13-00509-s001.zip › models/README.txt]

##############
# README.txt #
##############
#   02-2023  #
##############

"Structural and dynamic differences between calreticulin mutants associated with essential thrombocythemia" by Ragousandirane Radjasandirane & Alexandre G. de Brevern

Please find in SupData.zip, all initial conformations of CALR monomers and dimers used in our study.
01_monomer : CALR wild-type and 5 CALR classes (from A to E) monomers
02_dimer :   CALR wild-type and 5 CALR classes (from A to E) dimers, and CALR class A dimer with no disulphide bridges (CALR_class_A_no-SS.pdb)

Dr Alexandre G. de Brevern
UMR_S1134 - Inserm - Université Paris Cité, Université de la Réunion
DSIMB - Bioinformatics team
Senior Researcher INSERM
alexandre.debrevern@u-paris.fr
8, rue Maria Helena Vieira da Silva  localiser
75014 Paris
www.dsimb.inserm.fr
